# Supplementary material for: Staphylococcus aureus Prophage-Encoded Protein Causes Abortive Infection and Provides Population Immunity against Kayviruses
Source: mBio. 2023 Feb 13;14(2):e02490-22. doi: 10.1128/mbio.02490-22 (PMC10127798; doi:10.1128/mbio.02490-22)
Supplement: TABLE S1 [file mbio.02490-22-s0001.xlsx]

## Sheet: Table S1
TABLE S1 Calculated similarities of predicted PdpSau protein and its domain structures.
Region of PdpSau	Top hits to PDB/UNIPROT entries			Software	Probability	E-value	Score	Similarity	RMSD(Cα)
	Name	Accession	Region
5-30	RNAI	2KV5_A	8-33	HHpred	57.84	28	23.83	8.9	NA
4-28			7-31	HHpred, pairwise	66.7	0.00011	25.22	7.2	NA
3-28	PepA1	4B19_A	5-30	HHpred	51.2	24	23.48	27.8	NA
4-26			6-28	HHpred, pairwise	50.33	0.0003	23.24	32	NA
1-278	RPA1	Q24492	282-603	EMBOSS Needle, pair	NA	NA	30.3	54	NA
143/278	AbiP	A2RIX6	143/226	DALI	NA	NA	5	NA	3.6 Å
Legend: NA, not applicable; RMSD, root mean square deviation
