# Supplementary material for: Staphylococcus aureus Prophage-Encoded Protein Causes Abortive Infection and Provides Population Immunity against Kayviruses
Source: mBio. 2023 Feb 13;14(2):e02490-22. doi: 10.1128/mbio.02490-22 (PMC10127798; doi:10.1128/mbio.02490-22)
Supplement: TABLE S2 [file mbio.02490-22-s0002.xlsx]

## Sheet: Protein Groups
Table S2 Proteins identified from the membrane (M) and cytoplasmic (C) fractions by LC-MS/MS analysis. Each fraction consists of three replicates. The table provides qualitative and quantitative information, such as protein accession number, molecular weight, sequence coverage, intensities, statistical evaluation, gene ontologies, and other data for all identified proteins. The PdpSau protein can…
Identified protein						Protein Info																															Identification details in Original Reports
	PGs	proteins				Protein Info	Repr.prot.Info	Representative protein info		Alt.prot.Info	Alternative protein(s) info				Peptides	All pep.							Razor+unique pep.							Unique pep.							Qual. Data	PG Score,Q-value	PG Score, Q-value		# Peptides	Number of peptides						Sequence coverage	Sequence coverage
total	1709	1716															total number of peptides							Razor+unique peptides							unique peptides
shown	1709	1716									Majority proteins
PG ID	Accession	Description	Is Master Protein	members	Sort.Int.			MW (kDa)	Length		#	Acessions	Descriptions				1M	2M	3M	4C	5C	6C		1M	2M	3M	4C	5C	6C		1M	2M	3M	4C	5C	6C			Score	Q-value		1M	2M	3M	4C	5C	6C		1M
784	Q2FYE0	Hypothetical phage protein OS=Staphylococcus aureus (strain NCTC 8325) OX=93061 GN=SAOUHSC_01514 PE=4 SV=1	TRUE	1	3.4251e+09			32.984	278		1	Q2FYE0	Hypothetical phage protein OS=Staphylococcus aureus (strain NCTC 8325) OX=93061 GN=SAOUHSC_01514 PE=4 SV=1				14	15	15	4	3	4		14	15	15	4	3	4		14	15	15	4	3	4			33.7	0		14-14-14	15-15-15	15-15-15	4-4-4	3-3-3	4-4-4		43.2
710	Q2FXZ9	UPF0365 protein SAOUHSC_01676 OS=Staphylococcus aureus (strain NCTC 8325) OX=93061 GN=SAOUHSC_01676 PE=3 SV=1	TRUE	1	66644000000			35.181	329		1	Q2FXZ9	UPF0365 protein SAOUHSC_01676 OS=Staphylococcus aureus (strain NCTC 8325) OX=93061 GN=SAOUHSC_01676 PE=3 SV=1				18	18	17	16	17	15		18	18	17	16	17	15		18	18	17	16	17	15			323.31	0		18-18-18	18-18-18	17-17-17	16-16-16	17-17-17	15-15-15		66.9
1325	Q2G0R0	ATP-dependent zinc metalloprotease FtsH OS=Staphylococcus aureus (strain NCTC 8325) OX=93061 GN=ftsH PE=3 SV=1	TRUE	1	51719000000			77.812	697		1	Q2G0R0	ATP-dependent zinc metalloprotease FtsH OS=Staphylococcus aureus (strain NCTC 8325) OX=93061 GN=ftsH PE=3 SV=1				38	36	37	26	26	24		38	36	37	26	26	24		38	36	37	26	26	24			323.31	0		38-38-38	36-36-36	37-37-37	26-26-26	26-26-26	24-24-24		63.6
1594	Q2G247	UPF0478 protein SAOUHSC_01855 OS=Staphylococcus aureus (strain NCTC 8325) OX=93061 GN=SAOUHSC_01855 PE=3 SV=1	TRUE	1	47716000000			18.002	163		1	Q2G247	UPF0478 protein SAOUHSC_01855 OS=Staphylococcus aureus (strain NCTC 8325) OX=93061 GN=SAOUHSC_01855 PE=3 SV=1				11	10	11	8	7	8		11	10	11	8	7	8		11	10	11	8	7	8			323.31	0		11-11-11	10-10-10	11-11-11	8-8-8	7-7-7	8-8-8		68.7
1051	Q2FZJ9	Probable quinol oxidase subunit 2 OS=Staphylococcus aureus (strain NCTC 8325) OX=93061 GN=qoxA PE=3 SV=1	TRUE	1	38408000000			41.777	366		1	Q2FZJ9	Probable quinol oxidase subunit 2 OS=Staphylococcus aureus (strain NCTC 8325) OX=93061 GN=qoxA PE=3 SV=1				20	21	20	9	12	10		20	21	20	9	12	10		20	21	20	9	12	10			323.31	0		20-20-20	21-21-21	20-20-20	9-9-9	12-12-12	10-10-10		52.5
597	Q2FXK8	Septation ring formation regulator EzrA OS=Staphylococcus aureus (strain NCTC 8325) OX=93061 GN=ezrA PE=3 SV=1	TRUE	1	35116000000			66.246	564		1	Q2FXK8	Septation ring formation regulator EzrA OS=Staphylococcus aureus (strain NCTC 8325) OX=93061 GN=ezrA PE=3 SV=1				38	37	37	22	24	19		38	37	37	22	24	19		38	37	37	22	24	19			323.31	0		38-38-38	37-37-37	37-37-37	22-22-22	24-24-24	19-19-19		62.9
1667	Q2G2F8	ATP synthase subunit b OS=Staphylococcus aureus (strain NCTC 8325) OX=93061 GN=atpF PE=3 SV=1	TRUE	1	33308000000			19.539	173		1	Q2G2F8	ATP synthase subunit b OS=Staphylococcus aureus (strain NCTC 8325) OX=93061 GN=atpF PE=3 SV=1				11	9	9	6	6	6		11	9	9	6	6	6		11	9	9	6	6	6			301.19	0		11-11-11	9-9-9	9-9-9	6-6-6	6-6-6	6-6-6		51.4
587	Q2FXJ6	PDZ domain-containing protein OS=Staphylococcus aureus (strain NCTC 8325) OX=93061 GN=SAOUHSC_01838 PE=4 SV=1	TRUE	1	29517000000			45.802	424		1	Q2FXJ6	PDZ domain-containing protein OS=Staphylococcus aureus (strain NCTC 8325) OX=93061 GN=SAOUHSC_01838 PE=4 SV=1				27	24	27	24	23	22		27	24	27	24	23	22		27	24	27	24	23	22			323.31	0		27-27-27	24-24-24	27-27-27	24-24-24	23-23-23	22-22-22		74.5
1736	Q2G2S8	AAA_27 domain-containing protein OS=Staphylococcus aureus (strain NCTC 8325) OX=93061 GN=SAOUHSC_01974 PE=4 SV=1	TRUE	1	25318000000			114.42	978		1	Q2G2S8	AAA_27 domain-containing protein OS=Staphylococcus aureus (strain NCTC 8325) OX=93061 GN=SAOUHSC_01974 PE=4 SV=1				55	51	55	21	22	20		55	51	55	21	22	20		55	51	55	21	22	20			323.31	0		55-55-55	51-51-51	55-55-55	21-21-21	22-22-22	20-20-20		61.8
810	Q2FYI0	Penicillin-binding protein 2 OS=Staphylococcus aureus (strain NCTC 8325) OX=93061 GN=SAOUHSC_01467 PE=4 SV=1	TRUE	1	23475000000			80.425	727		1	Q2FYI0	Penicillin-binding protein 2 OS=Staphylococcus aureus (strain NCTC 8325) OX=93061 GN=SAOUHSC_01467 PE=4 SV=1				36	37	37	22	17	18		36	37	37	22	17	18		36	37	37	22	17	18			323.31	0		36-36-36	37-37-37	37-37-37	22-22-22	17-17-17	18-18-18		64.8
1350	Q2G0U0	Uncharacterized protein OS=Staphylococcus aureus (strain NCTC 8325) OX=93061 GN=SAOUHSC_00437 PE=4 SV=1	TRUE	1	21100000000			50.937	475		1	Q2G0U0	Uncharacterized protein OS=Staphylococcus aureus (strain NCTC 8325) OX=93061 GN=SAOUHSC_00437 PE=4 SV=1				11	11	11	9	9	9		11	11	11	9	9	9		11	11	11	9	9	9			323.31	0		11-11-11	11-11-11	11-11-11	9-9-9	9-9-9	9-9-9		28.4
1540	Q2G1W5	NERD domain-containing protein OS=Staphylococcus aureus (strain NCTC 8325) OX=93061 GN=SAOUHSC_01908 PE=4 SV=1	TRUE	1	19778000000			35.053	302		1	Q2G1W5	NERD domain-containing protein OS=Staphylococcus aureus (strain NCTC 8325) OX=93061 GN=SAOUHSC_01908 PE=4 SV=1				17	17	18	11	7	8		17	17	18	11	7	8		17	17	18	11	7	8			323.31	0		17-17-17	17-17-17	18-18-18	11-11-11	7-7-7	8-8-8		65.2
1052	Q2FZK0	Probable quinol oxidase subunit 1 OS=Staphylococcus aureus (strain NCTC 8325) OX=93061 GN=qoxB PE=3 SV=1	TRUE	1	15996000000			75.242	662		1	Q2FZK0	Probable quinol oxidase subunit 1 OS=Staphylococcus aureus (strain NCTC 8325) OX=93061 GN=qoxB PE=3 SV=1				10	10	10	7	6	6		10	10	10	7	6	6		10	10	10	7	6	6			76.34	0		10-10-10	10-10-10	10-10-10	7-7-7	6-6-6	6-6-6		18
1432	Q2G193	Uncharacterized protein OS=Staphylococcus aureus (strain NCTC 8325) OX=93061 GN=SAOUHSC_00253 PE=4 SV=1	TRUE	1	14255000000			57.922	507		1	Q2G193	Uncharacterized protein OS=Staphylococcus aureus (strain NCTC 8325) OX=93061 GN=SAOUHSC_00253 PE=4 SV=1				31	33	34	23	22	20		31	33	34	23	22	20		31	33	34	23	22	20			323.31	0		31-31-31	33-33-33	34-34-34	23-23-23	22-22-22	20-20-20		55.2
739	Q2FY36	Rhodanese domain-containing protein OS=Staphylococcus aureus (strain NCTC 8325) OX=93061 GN=SAOUHSC_01630 PE=4 SV=1	TRUE	1	13135000000			14.803	128		1	Q2FY36	Rhodanese domain-containing protein OS=Staphylococcus aureus (strain NCTC 8325) OX=93061 GN=SAOUHSC_01630 PE=4 SV=1				10	10	10	4	5	4		10	10	10	4	5	4		10	10	10	4	5	4			323.31	0		10-10-10	10-10-10	10-10-10	4-4-4	5-5-5	4-4-4		54.7
1122	Q2FZW3	Protein DltD OS=Staphylococcus aureus (strain NCTC 8325) OX=93061 GN=dltD PE=1 SV=1	TRUE	1	12922000000			44.946	391		1	Q2FZW3	Protein DltD OS=Staphylococcus aureus (strain NCTC 8325) OX=93061 GN=dltD PE=1 SV=1				22	23	23	10	6	9		22	23	23	10	6	9		22	23	23	10	6	9			323.31	0		22-22-22	23-23-23	23-23-23	10-10-10	6-6-6	9-9-9		61.1
1593	Q2G245	Uncharacterized protein OS=Staphylococcus aureus (strain NCTC 8325) OX=93061 GN=SAOUHSC_01854 PE=4 SV=1	TRUE	1	12347000000			55.09	505		1	Q2G245	Uncharacterized protein OS=Staphylococcus aureus (strain NCTC 8325) OX=93061 GN=SAOUHSC_01854 PE=4 SV=1				23	23	21	11	12	11		23	23	21	11	12	11		23	23	21	11	12	11			323.31	0		23-23-23	23-23-23	21-21-21	11-11-11	12-12-12	11-11-11		51.9
912	Q2FZ08	Ribonuclease Y OS=Staphylococcus aureus (strain NCTC 8325) OX=93061 GN=rny PE=1 SV=1	TRUE	1	9811900000			58.512	519		1	Q2FZ08	Ribonuclease Y OS=Staphylococcus aureus (strain NCTC 8325) OX=93061 GN=rny PE=1 SV=1				25	26	26	7	11	8		25	26	26	7	11	8		25	26	26	7	11	8			323.31	0		25-25-25	26-26-26	26-26-26	7-7-7	11-11-11	8-8-8		52.2
871	Q2FYT7	UPF0154 protein SAOUHSC_01338 OS=Staphylococcus aureus (strain NCTC 8325) OX=93061 GN=SAOUHSC_01338 PE=3 SV=1	TRUE	1	9606600000			11.024	95		1	Q2FYT7	UPF0154 protein SAOUHSC_01338 OS=Staphylococcus aureus (strain NCTC 8325) OX=93061 GN=SAOUHSC_01338 PE=3 SV=1				4	4	4	1	1	1		4	4	4	1	1	1		4	4	4	1	1	1			13.782	0		4-4-4	4-4-4	4-4-4	1-1-1	1-1-1	1-1-1		20
658	Q2FXT8	Multifunctional fusion protein OS=Staphylococcus aureus (strain NCTC 8325) OX=93061 GN=secD PE=3 SV=1	TRUE	1	9561900000			82.051	739		1	Q2FXT8	Multifunctional fusion protein OS=Staphylococcus aureus (strain NCTC 8325) OX=93061 GN=secD PE=3 SV=1				20	21	20	14	11	14		20	21	20	14	11	14		20	21	20	14	11	14			323.31	0		20-20-20	21-21-21	20-20-20	14-14-14	11-11-11	14-14-14		31.4
104	Q2FUX0	PTS system, fructose-specific IIABC component, putative OS=Staphylococcus aureus (strain NCTC 8325) OX=93061 GN=SAOUHSC_02975 PE=4 SV=1	TRUE	1	8.0377e+09			69.882	650		1	Q2FUX0	PTS system, fructose-specific IIABC component, putative OS=Staphylococcus aureus (strain NCTC 8325) OX=93061 GN=SAOUHSC_02975 PE=4 SV=1				13	13	12	8	6	4		13	13	12	8	6	4		13	13	12	8	6	4			323.31	0		13-13-13	13-13-13	12-12-12	8-8-8	6-6-6	4-4-4		36.6
1666	Q2G2F6	ATP synthase subunit c OS=Staphylococcus aureus (strain NCTC 8325) OX=93061 GN=atpE PE=3 SV=1	TRUE	1	7.987e+09			6.9793	70		1	Q2G2F6	ATP synthase subunit c OS=Staphylococcus aureus (strain NCTC 8325) OX=93061 GN=atpE PE=3 SV=1				1	1	1	0	1	1		1	1	1	0	1	1		1	1	1	0	1	1			1.2827	0.0023655		1-1-1	1-1-1	1-1-1	0-0-0	1-1-1	1-1-1		10
1588	Q2G239	Fructose specific permease, putative OS=Staphylococcus aureus (strain NCTC 8325) OX=93061 GN=SAOUHSC_00708 PE=4 SV=1	TRUE	1	7.6284e+09			68.713	652		1	Q2G239	Fructose specific permease, putative OS=Staphylococcus aureus (strain NCTC 8325) OX=93061 GN=SAOUHSC_00708 PE=4 SV=1				17	19	16	10	10	10		17	19	16	10	10	10		17	19	16	10	10	10			323.31	0		17-17-17	19-19-19	16-16-16	10-10-10	10-10-10	10-10-10		39.7
789	Q2FYF1	Elastin-binding protein EbpS OS=Staphylococcus aureus (strain NCTC 8325) OX=93061 GN=ebpS PE=1 SV=1	TRUE	1	7.3057e+09			53.221	486		1	Q2FYF1	Elastin-binding protein EbpS OS=Staphylococcus aureus (strain NCTC 8325) OX=93061 GN=ebpS PE=1 SV=1				16	15	17	11	11	12		16	15	17	11	11	12		16	15	17	11	11	12			323.31	0		16-16-16	15-15-15	17-17-17	11-11-11	11-11-11	12-12-12		50.8
1018	Q2FZF9	GP-PDE domain-containing protein OS=Staphylococcus aureus (strain NCTC 8325) OX=93061 GN=SAOUHSC_01071 PE=4 SV=1	TRUE	1	6.7471e+09			34.733	308		1	Q2FZF9	GP-PDE domain-containing protein OS=Staphylococcus aureus (strain NCTC 8325) OX=93061 GN=SAOUHSC_01071 PE=4 SV=1				18	17	16	9	7	7		18	17	16	9	7	7		18	17	16	9	7	7			228.82	0		18-18-18	17-17-17	16-16-16	9-9-9	7-7-7	7-7-7		77.9
274	Q2FVT1	Lysostaphin resistance protein A OS=Staphylococcus aureus (strain NCTC 8325) OX=93061 GN=lyrA PE=1 SV=1	TRUE	1	6.7243e+09			46.785	419		1	Q2FVT1	Lysostaphin resistance protein A OS=Staphylococcus aureus (strain NCTC 8325) OX=93061 GN=lyrA PE=1 SV=1				13	11	11	3	6	5		13	11	11	3	6	5		13	11	11	3	6	5			323.31	0		13-13-13	11-11-11	11-11-11	3-3-3	6-6-6	5-5-5		40.1
490	Q2FWX6	Uncharacterized protein OS=Staphylococcus aureus (strain NCTC 8325) OX=93061 GN=SAOUHSC_02145 PE=4 SV=1	TRUE	1	6.5751e+09			6.5647	57		1	Q2FWX6	Uncharacterized protein OS=Staphylococcus aureus (strain NCTC 8325) OX=93061 GN=SAOUHSC_02145 PE=4 SV=1				5	5	5	3	2	2		5	5	5	3	2	2		5	5	5	3	2	2			7.4893	0		5-5-5	5-5-5	5-5-5	3-3-3	2-2-2	2-2-2		35.1
243	Q2FVN6	Uncharacterized protein OS=Staphylococcus aureus (strain NCTC 8325) OX=93061 GN=SAOUHSC_02666 PE=4 SV=1	TRUE	1	6.5106e+09			13.34	118		1	Q2FVN6	Uncharacterized protein OS=Staphylococcus aureus (strain NCTC 8325) OX=93061 GN=SAOUHSC_02666 PE=4 SV=1				8	8	8	3	4	3		8	8	8	3	4	3		8	8	8	3	4	3			25.685	0		8-8-8	8-8-8	8-8-8	3-3-3	4-4-4	3-3-3		43.2
68	P68805	Large-conductance mechanosensitive channel OS=Staphylococcus aureus (strain NCTC 8325) OX=93061 GN=mscL PE=1 SV=1	TRUE	1	5785300000			13.616	120		1	P68805	Large-conductance mechanosensitive channel OS=Staphylococcus aureus (strain NCTC 8325) OX=93061 GN=mscL PE=1 SV=1				7	7	7	3	3	3		7	7	7	3	3	3		7	7	7	3	3	3			102.35	0		7-7-7	7-7-7	7-7-7	3-3-3	3-3-3	3-3-3		65.8
1574	Q2G221	DUF3533 domain-containing protein OS=Staphylococcus aureus (strain NCTC 8325) OX=93061 GN=SAOUHSC_02978 PE=4 SV=1	TRUE	1	5496500000			108.71	993		1	Q2G221	DUF3533 domain-containing protein OS=Staphylococcus aureus (strain NCTC 8325) OX=93061 GN=SAOUHSC_02978 PE=4 SV=1				32	32	31	22	18	19		32	32	31	22	18	19		32	32	31	22	18	19			323.31	0		32-32-32	32-32-32	31-31-31	22-22-22	18-18-18	19-19-19		38.6
1683	Q2G2H8	Na(+)/H(+) antiporter subunit E1 OS=Staphylococcus aureus (strain NCTC 8325) OX=93061 GN=mnhE1 PE=3 SV=1	TRUE	1	5489600000			18.319	159		1	Q2G2H8	Na(+)/H(+) antiporter subunit E1 OS=Staphylococcus aureus (strain NCTC 8325) OX=93061 GN=mnhE1 PE=3 SV=1				3	3	3	0	2	0		3	3	3	0	2	0		3	3	3	0	2	0			11.428	0		3-3-3	3-3-3	3-3-3	0-0-0	2-2-2	0-0-0		20.1
1073	Q2FZP2	Serine protease HtrA-like OS=Staphylococcus aureus (strain NCTC 8325) OX=93061 GN=SAOUHSC_00958 PE=3 SV=2	TRUE	1	5319700000			86.459	769		1	Q2FZP2	Serine protease HtrA-like OS=Staphylococcus aureus (strain NCTC 8325) OX=93061 GN=SAOUHSC_00958 PE=3 SV=2				30	31	34	7	7	10		30	31	34	7	7	10		30	31	34	7	7	10			323.31	0		30-30-30	31-31-31	34-34-34	7-7-7	7-7-7	10-10-10		47.6
561	Q2FXG3	Pro_dh domain-containing protein OS=Staphylococcus aureus (strain NCTC 8325) OX=93061 GN=SAOUHSC_01884 PE=4 SV=1	TRUE	1	5152000000			38.029	333		1	Q2FXG3	Pro_dh domain-containing protein OS=Staphylococcus aureus (strain NCTC 8325) OX=93061 GN=SAOUHSC_01884 PE=4 SV=1				14	14	13	6	5	5		14	14	13	6	5	5		14	14	13	6	5	5			199.07	0		14-14-14	14-14-14	13-13-13	6-6-6	5-5-5	5-5-5		59.5
1714	Q2G2N5	Sodium:alanine symporter family protein, putative OS=Staphylococcus aureus (strain NCTC 8325) OX=93061 GN=SAOUHSC_01354 PE=3 SV=1	TRUE	1	4964300000			52.141	486		1	Q2G2N5	Sodium:alanine symporter family protein, putative OS=Staphylococcus aureus (strain NCTC 8325) OX=93061 GN=SAOUHSC_01354 PE=3 SV=1				8	7	8	1	3	2		8	7	8	1	3	2		8	7	8	1	3	2			150	0		8-8-8	7-7-7	8-8-8	1-1-1	3-3-3	2-2-2		24.7
291	Q2FVV8	LytR_cpsA_psr domain-containing protein OS=Staphylococcus aureus (strain NCTC 8325) OX=93061 GN=SAOUHSC_02583 PE=4 SV=1	TRUE	1	4739600000			33.804	307		1	Q2FVV8	LytR_cpsA_psr domain-containing protein OS=Staphylococcus aureus (strain NCTC 8325) OX=93061 GN=SAOUHSC_02583 PE=4 SV=1				15	15	15	12	14	14		15	15	15	12	14	14		15	15	15	12	14	14			323.31	0		15-15-15	15-15-15	15-15-15	12-12-12	14-14-14	14-14-14		65.1
1501	Q2G1P4	PhoU domain-containing protein OS=Staphylococcus aureus (strain NCTC 8325) OX=93061 GN=SAOUHSC_00060 PE=4 SV=1	TRUE	1	4675500000			60.647	553		1	Q2G1P4	PhoU domain-containing protein OS=Staphylococcus aureus (strain NCTC 8325) OX=93061 GN=SAOUHSC_00060 PE=4 SV=1				12	12	12	6	5	5		12	12	12	6	5	5		12	12	12	6	5	5			215.99	0		12-12-12	12-12-12	12-12-12	6-6-6	5-5-5	5-5-5		28.9
554	Q2FXF4	LYZ2 domain-containing protein OS=Staphylococcus aureus (strain NCTC 8325) OX=93061 GN=SAOUHSC_01895 PE=4 SV=1	TRUE	1	4593600000			32.506	284		1	Q2FXF4	LYZ2 domain-containing protein OS=Staphylococcus aureus (strain NCTC 8325) OX=93061 GN=SAOUHSC_01895 PE=4 SV=1				17	17	17	7	7	7		17	17	17	7	7	7		17	17	17	7	7	7			239.11	0		17-17-17	17-17-17	17-17-17	7-7-7	7-7-7	7-7-7		59.9
1742	Q2G2T6	Cyclic-di-AMP phosphodiesterase OS=Staphylococcus aureus (strain NCTC 8325) OX=93061 GN=SAOUHSC_00015 PE=3 SV=1	TRUE	1	4591000000			73.78	655		1	Q2G2T6	Cyclic-di-AMP phosphodiesterase OS=Staphylococcus aureus (strain NCTC 8325) OX=93061 GN=SAOUHSC_00015 PE=3 SV=1				25	26	24	4	3	0		25	26	24	4	3	0		25	26	24	4	3	0			323.31	0		25-25-25	26-26-26	24-24-24	4-4-4	3-3-3	0-0-0		48.5
1200	Q2G082	MFS domain-containing protein OS=Staphylococcus aureus (strain NCTC 8325) OX=93061 GN=SAOUHSC_00738 PE=3 SV=1	TRUE	1	4488900000			54.828	501		1	Q2G082	MFS domain-containing protein OS=Staphylococcus aureus (strain NCTC 8325) OX=93061 GN=SAOUHSC_00738 PE=3 SV=1				9	9	9	5	3	3		9	9	9	5	3	3		9	9	9	5	3	3			76.572	0		9-9-9	9-9-9	9-9-9	5-5-5	3-3-3	3-3-3		16
1557	Q2G1Z5	Zinc metalloprotease OS=Staphylococcus aureus (strain NCTC 8325) OX=93061 GN=SAOUHSC_01239 PE=3 SV=1	TRUE	1	4.2947e+09			44.279	394		1	Q2G1Z5	Zinc metalloprotease OS=Staphylococcus aureus (strain NCTC 8325) OX=93061 GN=SAOUHSC_01239 PE=3 SV=1				16	18	16	6	4	5		16	18	16	6	4	5		16	18	16	6	4	5			135.62	0		16-16-16	18-18-18	16-16-16	6-6-6	4-4-4	5-5-5		39.3
316	Q2FVZ5	Uncharacterized protein OS=Staphylococcus aureus (strain NCTC 8325) OX=93061 GN=SAOUHSC_02525 PE=3 SV=1	TRUE	1	4.0703e+09			114.7	1055		1	Q2FVZ5	Uncharacterized protein OS=Staphylococcus aureus (strain NCTC 8325) OX=93061 GN=SAOUHSC_02525 PE=3 SV=1				30	30	28	6	3	6		30	30	28	6	3	6		30	30	28	6	3	6			323.31	0		30-30-30	30-30-30	28-28-28	6-6-6	3-3-3	6-6-6		38.7
777	Q2FY80	Sensor protein SrrB OS=Staphylococcus aureus (strain NCTC 8325) OX=93061 GN=srrB PE=3 SV=1	TRUE	1	3.9942e+09			66.075	583		1	Q2FY80	Sensor protein SrrB OS=Staphylococcus aureus (strain NCTC 8325) OX=93061 GN=srrB PE=3 SV=1				27	26	27	3	6	3		27	26	27	3	6	3		27	26	27	3	6	3			323.31	0		27-27-27	26-26-26	27-27-27	3-3-3	6-6-6	3-3-3		61.1
902	Q2FYZ6	Uncharacterized protein OS=Staphylococcus aureus (strain NCTC 8325) OX=93061 GN=SAOUHSC_01275 PE=3 SV=1	TRUE	1	3.938e+09			28.115	272		1	Q2FYZ6	Uncharacterized protein OS=Staphylococcus aureus (strain NCTC 8325) OX=93061 GN=SAOUHSC_01275 PE=3 SV=1				3	3	3	2	2	2		3	3	3	2	2	2		3	3	3	2	2	2			5.9989	0		3-3-3	3-3-3	3-3-3	2-2-2	2-2-2	2-2-2		11
958	Q2FZ64	Uncharacterized protein OS=Staphylococcus aureus (strain NCTC 8325) OX=93061 GN=SAOUHSC_01187 PE=4 SV=1	TRUE	1	3.6601e+09			74.362	664		1	Q2FZ64	Uncharacterized protein OS=Staphylococcus aureus (strain NCTC 8325) OX=93061 GN=SAOUHSC_01187 PE=4 SV=1				19	19	20	11	6	8		19	19	20	11	6	8		19	19	20	11	6	8			249.08	0		19-19-19	19-19-19	20-20-20	11-11-11	6-6-6	8-8-8		34.2
831	Q2FYL3	PDZ domain-containing protein OS=Staphylococcus aureus (strain NCTC 8325) OX=93061 GN=SAOUHSC_01427 PE=3 SV=1	TRUE	1	3.6262e+09			55.26	496		1	Q2FYL3	PDZ domain-containing protein OS=Staphylococcus aureus (strain NCTC 8325) OX=93061 GN=SAOUHSC_01427 PE=3 SV=1				23	23	21	10	11	9		23	23	21	10	11	9		23	23	21	10	11	9			305.13	0		23-23-23	23-23-23	21-21-21	10-10-10	11-11-11	9-9-9		47.4
146	Q2FV54	O-acetyltransferase OatA OS=Staphylococcus aureus (strain NCTC 8325) OX=93061 GN=oatA PE=3 SV=1	TRUE	1	3.5026e+09			69.098	603		1	Q2FV54	O-acetyltransferase OatA OS=Staphylococcus aureus (strain NCTC 8325) OX=93061 GN=oatA PE=3 SV=1				17	17	17	7	8	6		17	17	17	7	8	6		17	17	17	7	8	6			76.613	0		17-17-17	17-17-17	17-17-17	7-7-7	8-8-8	6-6-6		28.7
193	Q2FVF4	Glu_synthase domain-containing protein OS=Staphylococcus aureus (strain NCTC 8325) OX=93061 GN=SAOUHSC_02760 PE=3 SV=1	TRUE	1	3.3634e+09			58.439	525		1	Q2FVF4	Glu_synthase domain-containing protein OS=Staphylococcus aureus (strain NCTC 8325) OX=93061 GN=SAOUHSC_02760 PE=3 SV=1				18	20	21	2	4	5		18	20	21	2	4	5		18	20	21	2	4	5			89.468	0		18-18-18	20-20-20	21-21-21	2-2-2	4-4-4	5-5-5		41
867	Q2FYT0	Glycine betaine transporter, putative OS=Staphylococcus aureus (strain NCTC 8325) OX=93061 GN=SAOUHSC_01346 PE=3 SV=1	TRUE	1	3.3403e+09			60.471	548		1	Q2FYT0	Glycine betaine transporter, putative OS=Staphylococcus aureus (strain NCTC 8325) OX=93061 GN=SAOUHSC_01346 PE=3 SV=1				6	7	6	1	1	1		6	7	6	1	1	1		6	7	6	1	1	1			24.592	0		6-6-6	7-7-7	6-6-6	1-1-1	1-1-1	1-1-1		9.3
1658	Q2G2E5	Uncharacterized protein OS=Staphylococcus aureus (strain NCTC 8325) OX=93061 GN=SAOUHSC_00647 PE=4 SV=1	TRUE	1	3.2217e+09			64.05	575		1	Q2G2E5	Uncharacterized protein OS=Staphylococcus aureus (strain NCTC 8325) OX=93061 GN=SAOUHSC_00647 PE=4 SV=1				23	21	21	2	2	2		23	21	21	2	2	2		23	21	21	2	2	2			204.12	0		23-23-23	21-21-21	21-21-21	2-2-2	2-2-2	2-2-2		51.5
922	Q2FZ18	FtsK domain-containing protein OS=Staphylococcus aureus (strain NCTC 8325) OX=93061 GN=SAOUHSC_01253 PE=3 SV=1	TRUE	1	3.0604e+09			83.404	747		1	Q2FZ18	FtsK domain-containing protein OS=Staphylococcus aureus (strain NCTC 8325) OX=93061 GN=SAOUHSC_01253 PE=3 SV=1				29	29	32	3	4	5		29	29	32	3	4	5		29	29	32	3	4	5			239.26	0		29-29-29	29-29-29	32-32-32	3-3-3	4-4-4	5-5-5		46.1
1767	Q2G2W5	Biotin_lipoyl_2 domain-containing protein OS=Staphylococcus aureus (strain NCTC 8325) OX=93061 GN=SAOUHSC_02630 PE=4 SV=1	TRUE	1	2.9971e+09			23.024	215		1	Q2G2W5	Biotin_lipoyl_2 domain-containing protein OS=Staphylococcus aureus (strain NCTC 8325) OX=93061 GN=SAOUHSC_02630 PE=4 SV=1				11	11	11	4	5	5		11	11	11	4	5	5		11	11	11	4	5	5			225.73	0		11-11-11	11-11-11	11-11-11	4-4-4	5-5-5	5-5-5		62.8
183	Q2FVB9	MFS domain-containing protein OS=Staphylococcus aureus (strain NCTC 8325) OX=93061 GN=SAOUHSC_02815 PE=4 SV=1	TRUE	1	2.9904e+09			47.626	425		1	Q2FVB9	MFS domain-containing protein OS=Staphylococcus aureus (strain NCTC 8325) OX=93061 GN=SAOUHSC_02815 PE=4 SV=1				4	5	4	4	4	3		4	5	4	4	4	3		4	5	4	4	4	3			8.047	0		4-4-4	5-5-5	4-4-4	4-4-4	4-4-4	3-3-3		8
1747	Q2G2U1	Histidine protein kinase SaeS OS=Staphylococcus aureus (strain NCTC 8325) OX=93061 GN=saeS PE=1 SV=1	TRUE	1	2888600000			39.741	351		1	Q2G2U1	Histidine protein kinase SaeS OS=Staphylococcus aureus (strain NCTC 8325) OX=93061 GN=saeS PE=1 SV=1				10	10	10	3	4	3		10	10	10	3	4	3		10	10	10	3	4	3			179.3	0		10-10-10	10-10-10	10-10-10	3-3-3	4-4-4	3-3-3		36.2
1591	Q2G242	TRAM domain-containing protein OS=Staphylococcus aureus (strain NCTC 8325) OX=93061 GN=SAOUHSC_00508 PE=4 SV=1	TRUE	1	2863000000			38.887	351		1	Q2G242	TRAM domain-containing protein OS=Staphylococcus aureus (strain NCTC 8325) OX=93061 GN=SAOUHSC_00508 PE=4 SV=1				11	12	13	2	3	1		11	12	13	2	3	1		11	12	13	2	3	1			170.17	0		11-11-11	12-12-12	13-13-13	2-2-2	3-3-3	1-1-1		51.6
1081	Q2FZQ2	Uncharacterized protein OS=Staphylococcus aureus (strain NCTC 8325) OX=93061 GN=SAOUHSC_00948 PE=4 SV=1	TRUE	1	2762500000			40.154	361		1	Q2FZQ2	Uncharacterized protein OS=Staphylococcus aureus (strain NCTC 8325) OX=93061 GN=SAOUHSC_00948 PE=4 SV=1				5	5	6	3	3	2		5	5	6	3	3	2		5	5	6	3	3	2			13.503	0		5-5-5	5-5-5	6-6-6	3-3-3	3-3-3	2-2-2		8.6
1673	Q2G2G6	DUF4064 domain-containing protein OS=Staphylococcus aureus (strain NCTC 8325) OX=93061 GN=SAOUHSC_01050 PE=4 SV=1	TRUE	1	2617200000			40.059	339		1	Q2G2G6	DUF4064 domain-containing protein OS=Staphylococcus aureus (strain NCTC 8325) OX=93061 GN=SAOUHSC_01050 PE=4 SV=1				13	13	14	6	4	4		13	13	14	6	4	4		13	13	14	6	4	4			200.33	0		13-13-13	13-13-13	14-14-14	6-6-6	4-4-4	4-4-4		35.4
1703	Q2G2M2	Phosphatidylglycerol lysyltransferase OS=Staphylococcus aureus (strain NCTC 8325) OX=93061 GN=mprF PE=1 SV=1	TRUE	1	2444300000			96.865	840		1	Q2G2M2	Phosphatidylglycerol lysyltransferase OS=Staphylococcus aureus (strain NCTC 8325) OX=93061 GN=mprF PE=1 SV=1				12	11	13	0	2	0		12	11	13	0	2	0		12	11	13	0	2	0			160.87	0		12-12-12	11-11-11	13-13-13	0-0-0	2-2-2	0-0-0		20
171	Q2FV99	Sortase A OS=Staphylococcus aureus (strain NCTC 8325) OX=93061 GN=srtA PE=1 SV=1	TRUE	1	2421700000			23.541	206		1	Q2FV99	Sortase A OS=Staphylococcus aureus (strain NCTC 8325) OX=93061 GN=srtA PE=1 SV=1				8	8	8	4	7	3		8	8	8	4	7	3		8	8	8	4	7	3			250.03	0		8-8-8	8-8-8	8-8-8	4-4-4	7-7-7	3-3-3		51
1788	Q7BHL7	Regulatory protein MsrR OS=Staphylococcus aureus (strain NCTC 8325) OX=93061 GN=msrR PE=2 SV=1	TRUE	1	2418100000			36.97	327		1	Q7BHL7	Regulatory protein MsrR OS=Staphylococcus aureus (strain NCTC 8325) OX=93061 GN=msrR PE=2 SV=1				15	15	14	8	8	7		15	15	14	8	8	7		15	15	14	8	8	7			261.07	0		15-15-15	15-15-15	14-14-14	8-8-8	8-8-8	7-7-7		53.5
211	Q2FVI6	Uncharacterized protein OS=Staphylococcus aureus (strain NCTC 8325) OX=93061 GN=SAOUHSC_02724 PE=4 SV=1	TRUE	1	2309400000			25.799	219		1	Q2FVI6	Uncharacterized protein OS=Staphylococcus aureus (strain NCTC 8325) OX=93061 GN=SAOUHSC_02724 PE=4 SV=1				9	9	9	4	5	5		9	9	9	4	5	5		9	9	9	4	5	5			268.19	0		9-9-9	9-9-9	9-9-9	4-4-4	5-5-5	5-5-5		37.9
180	Q2FVB3	Membrane spanning protein, putative OS=Staphylococcus aureus (strain NCTC 8325) OX=93061 GN=SAOUHSC_02821 PE=4 SV=1	TRUE	1	2302300000			28.919	256		1	Q2FVB3	Membrane spanning protein, putative OS=Staphylococcus aureus (strain NCTC 8325) OX=93061 GN=SAOUHSC_02821 PE=4 SV=1				2	3	3	0	1	0		2	3	3	0	1	0		2	3	3	0	1	0			13.699	0		2-2-2	3-3-3	3-3-3	0-0-0	1-1-1	0-0-0		9
384	Q2FWA8	Lytic regulatory protein, putative OS=Staphylococcus aureus (strain NCTC 8325) OX=93061 GN=SAOUHSC_02390 PE=4 SV=1	TRUE	1	2.1414e+09			40.665	363		1	Q2FWA8	Lytic regulatory protein, putative OS=Staphylococcus aureus (strain NCTC 8325) OX=93061 GN=SAOUHSC_02390 PE=4 SV=1				4	4	4	2	4	3		4	4	4	2	4	3		4	4	4	2	4	3			232.01	0		4-4-4	4-4-4	4-4-4	2-2-2	4-4-4	3-3-3		15.7
1678	Q2G2H3	ABC transporter domain-containing protein OS=Staphylococcus aureus (strain NCTC 8325) OX=93061 GN=SAOUHSC_02009 PE=4 SV=1	TRUE	1	1.9507e+09			58.254	505		1	Q2G2H3	ABC transporter domain-containing protein OS=Staphylococcus aureus (strain NCTC 8325) OX=93061 GN=SAOUHSC_02009 PE=4 SV=1				15	17	17	3	1	3		15	17	17	3	1	3		15	17	17	3	1	3			97.286	0		15-15-15	17-17-17	17-17-17	3-3-3	1-1-1	3-3-3		34.5
440	Q2FWI4	bPH_2 domain-containing protein OS=Staphylococcus aureus (strain NCTC 8325) OX=93061 GN=SAOUHSC_02307 PE=4 SV=1	TRUE	1	1.9266e+09			19.405	163		1	Q2FWI4	bPH_2 domain-containing protein OS=Staphylococcus aureus (strain NCTC 8325) OX=93061 GN=SAOUHSC_02307 PE=4 SV=1				2	2	1	1	1	1		2	2	1	1	1	1		2	2	1	1	1	1			0.99874	0.0081395		2-2-2	2-2-2	1-1-1	1-1-1	1-1-1	1-1-1		12.9
709	Q2FXZ8	NfeD domain-containing protein OS=Staphylococcus aureus (strain NCTC 8325) OX=93061 GN=SAOUHSC_01677 PE=4 SV=1	TRUE	1	1.9176e+09			25.002	227		1	Q2FXZ8	NfeD domain-containing protein OS=Staphylococcus aureus (strain NCTC 8325) OX=93061 GN=SAOUHSC_01677 PE=4 SV=1				3	3	3	3	2	3		3	3	3	3	2	3		3	3	3	3	2	3			22.139	0		3-3-3	3-3-3	3-3-3	3-3-3	2-2-2	3-3-3		17.6
1712	Q2G2N2	Uncharacterized protein OS=Staphylococcus aureus (strain NCTC 8325) OX=93061 GN=SAOUHSC_01358 PE=4 SV=1	TRUE	1	1.9024e+09			45.073	402		1	Q2G2N2	Uncharacterized protein OS=Staphylococcus aureus (strain NCTC 8325) OX=93061 GN=SAOUHSC_01358 PE=4 SV=1				9	9	9	0	1	2		9	9	9	0	1	2		9	9	9	0	1	2			48.549	0		9-9-9	9-9-9	9-9-9	0-0-0	1-1-1	2-2-2		18.9
1732	Q2G2R9	UPF0316 protein SAOUHSC_02131 OS=Staphylococcus aureus (strain NCTC 8325) OX=93061 GN=SAOUHSC_02131 PE=3 SV=1	TRUE	1	1.8284e+09			22.955	200		1	Q2G2R9	UPF0316 protein SAOUHSC_02131 OS=Staphylococcus aureus (strain NCTC 8325) OX=93061 GN=SAOUHSC_02131 PE=3 SV=1				6	6	5	3	2	2		6	6	5	3	2	2		6	6	5	3	2	2			46.511	0		6-6-6	6-6-6	5-5-5	3-3-3	2-2-2	2-2-2		30.5
1669	Q2G2G1	Uncharacterized protein OS=Staphylococcus aureus (strain NCTC 8325) OX=93061 GN=SAOUHSC_00716 PE=4 SV=1	TRUE	1	1.803e+09			17.665	157		1	Q2G2G1	Uncharacterized protein OS=Staphylococcus aureus (strain NCTC 8325) OX=93061 GN=SAOUHSC_00716 PE=4 SV=1				5	5	5	3	1	2		5	5	5	3	1	2		5	5	5	3	1	2			68.436	0		5-5-5	5-5-5	5-5-5	3-3-3	1-1-1	2-2-2		35
1764	Q2G2W2	Uncharacterized protein OS=Staphylococcus aureus (strain NCTC 8325) OX=93061 GN=SAOUHSC_02628 PE=4 SV=1	TRUE	1	1.7355e+09			24.288	212		1	Q2G2W2	Uncharacterized protein OS=Staphylococcus aureus (strain NCTC 8325) OX=93061 GN=SAOUHSC_02628 PE=4 SV=1				7	7	7	4	3	4		7	7	7	4	3	4		7	7	7	4	3	4			46.253	0		7-7-7	7-7-7	7-7-7	4-4-4	3-3-3	4-4-4		34.9
1449	Q2G1C5	Membrane protein, putative OS=Staphylococcus aureus (strain NCTC 8325) OX=93061 GN=SAOUHSC_00200 PE=4 SV=1	TRUE	1	1.732e+09			42.183	380		1	Q2G1C5	Membrane protein, putative OS=Staphylococcus aureus (strain NCTC 8325) OX=93061 GN=SAOUHSC_00200 PE=4 SV=1				7	7	7	3	4	2		7	7	7	3	4	2		7	7	7	3	4	2			111.4	0		7-7-7	7-7-7	7-7-7	3-3-3	4-4-4	2-2-2		22.9
915	Q2FZ11	CDP-diacylglycerol--glycerol-3-phosphate 3-phosphatidyltransferase OS=Staphylococcus aureus (strain NCTC 8325) OX=93061 GN=SAOUHSC_01260 PE=3 SV=1	TRUE	1	1.723e+09			21.014	192		1	Q2FZ11	CDP-diacylglycerol--glycerol-3-phosphate 3-phosphatidyltransferase OS=Staphylococcus aureus (strain NCTC 8325) OX=93061 GN=SAOUHSC_01260 PE=3 SV=1				6	6	5	2	2	2		6	6	5	2	2	2		6	6	5	2	2	2			56.027	0		6-6-6	6-6-6	5-5-5	2-2-2	2-2-2	2-2-2		28.1
1656	Q2G2E2	DUF2179 domain-containing protein OS=Staphylococcus aureus (strain NCTC 8325) OX=93061 GN=SAOUHSC_00651 PE=4 SV=1	TRUE	1	1.7194e+09			29.917	277		1	Q2G2E2	DUF2179 domain-containing protein OS=Staphylococcus aureus (strain NCTC 8325) OX=93061 GN=SAOUHSC_00651 PE=4 SV=1				8	8	8	2	2	2		8	8	8	2	2	2		8	8	8	2	2	2			44.655	0		8-8-8	8-8-8	8-8-8	2-2-2	2-2-2	2-2-2		28.2
1395	Q2G117	Uncharacterized protein OS=Staphylococcus aureus (strain NCTC 8325) OX=93061 GN=SAOUHSC_00344 PE=4 SV=1	TRUE	1	1.7118e+09			32.186	293		1	Q2G117	Uncharacterized protein OS=Staphylococcus aureus (strain NCTC 8325) OX=93061 GN=SAOUHSC_00344 PE=4 SV=1				7	7	8	4	3	4		7	7	8	4	3	4		7	7	8	4	3	4			168.29	0		7-7-7	7-7-7	8-8-8	4-4-4	3-3-3	4-4-4		33.8
431	Q2FWG8	Cardiolipin synthase OS=Staphylococcus aureus (strain NCTC 8325) OX=93061 GN=SAOUHSC_02323 PE=3 SV=1	TRUE	1	1.7107e+09			56.517	494		1	Q2FWG8	Cardiolipin synthase OS=Staphylococcus aureus (strain NCTC 8325) OX=93061 GN=SAOUHSC_02323 PE=3 SV=1				17	17	15	2	2	3		17	17	15	2	2	3		17	17	15	2	2	3			75.188	0		17-17-17	17-17-17	15-15-15	2-2-2	2-2-2	3-3-3		47.8
241	Q2FVN4	Uncharacterized protein OS=Staphylococcus aureus (strain NCTC 8325) OX=93061 GN=SAOUHSC_02668 PE=4 SV=1	TRUE	1	1.6961e+09			14.007	121		1	Q2FVN4	Uncharacterized protein OS=Staphylococcus aureus (strain NCTC 8325) OX=93061 GN=SAOUHSC_02668 PE=4 SV=1				6	6	6	2	4	2		6	6	6	2	4	2		6	6	6	2	4	2			61.763	0		6-6-6	6-6-6	6-6-6	2-2-2	4-4-4	2-2-2		46.3
1430	Q2G188	Type VII secretion system accessory factor EsaA OS=Staphylococcus aureus (strain NCTC 8325) OX=93061 GN=esaA PE=1 SV=1	TRUE	1	1.6928e+09			114.82	1009		1	Q2G188	Type VII secretion system accessory factor EsaA OS=Staphylococcus aureus (strain NCTC 8325) OX=93061 GN=esaA PE=1 SV=1				23	23	23	14	18	14		23	23	23	14	18	14		23	23	23	14	18	14			262.25	0		23-23-23	23-23-23	23-23-23	14-14-14	18-18-18	14-14-14		35.4
1162	Q2G026	Protein translocase subunit SecG OS=Staphylococcus aureus (strain NCTC 8325) OX=93061 GN=SAOUHSC_00801 PE=3 SV=1	TRUE	1	1.6808e+09			10.106	91		1	Q2G026	Protein translocase subunit SecG OS=Staphylococcus aureus (strain NCTC 8325) OX=93061 GN=SAOUHSC_00801 PE=3 SV=1				2	2	2	1	0	1		2	2	2	1	0	1		2	2	2	1	0	1			28.43	0		2-2-2	2-2-2	2-2-2	1-1-1	0-0-0	1-1-1		28.6
286	Q2FVV1	AA_permease domain-containing protein OS=Staphylococcus aureus (strain NCTC 8325) OX=93061 GN=SAOUHSC_02590 PE=4 SV=1	TRUE	1	1.6166e+09			50.352	459		1	Q2FVV1	AA_permease domain-containing protein OS=Staphylococcus aureus (strain NCTC 8325) OX=93061 GN=SAOUHSC_02590 PE=4 SV=1				3	3	3	1	1	2		3	3	3	1	1	2		3	3	3	1	1	2			7.1347	0		3-3-3	3-3-3	3-3-3	1-1-1	1-1-1	2-2-2		4.6
379	Q2FW99	PTS system, mannitol-specific component, putative OS=Staphylococcus aureus (strain NCTC 8325) OX=93061 GN=SAOUHSC_02400 PE=4 SV=1	TRUE	1	1.5803e+09			55.065	512		1	Q2FW99	PTS system, mannitol-specific component, putative OS=Staphylococcus aureus (strain NCTC 8325) OX=93061 GN=SAOUHSC_02400 PE=4 SV=1				10	11	11	2	2	2		10	11	11	2	2	2		10	11	11	2	2	2			193.5	0		10-10-10	11-11-11	11-11-11	2-2-2	2-2-2	2-2-2		19.7
1462	Q2G1E2	MFS domain-containing protein OS=Staphylococcus aureus (strain NCTC 8325) OX=93061 GN=SAOUHSC_00183 PE=4 SV=1	TRUE	1	1.5043e+09			50.995	459		1	Q2G1E2	MFS domain-containing protein OS=Staphylococcus aureus (strain NCTC 8325) OX=93061 GN=SAOUHSC_00183 PE=4 SV=1				9	10	10	1	1	3		9	10	10	1	1	3		9	10	10	1	1	3			64.95	0		9-9-9	10-10-10	10-10-10	1-1-1	1-1-1	3-3-3		25.5
1652	Q2G2D6	Uncharacterized protein OS=Staphylococcus aureus (strain NCTC 8325) OX=93061 GN=SAOUHSC_02448 PE=4 SV=1	TRUE	1	1.4955e+09			33.186	294		1	Q2G2D6	Uncharacterized protein OS=Staphylococcus aureus (strain NCTC 8325) OX=93061 GN=SAOUHSC_02448 PE=4 SV=1				11	13	12	3	4	4		11	13	12	3	4	4		11	13	12	3	4	4			115.21	0		11-11-11	13-13-13	12-12-12	3-3-3	4-4-4	4-4-4		50
730	Q2FY24	Rhomboid domain-containing protein OS=Staphylococcus aureus (strain NCTC 8325) OX=93061 GN=SAOUHSC_01649 PE=4 SV=1	TRUE	1	1418700000			39.398	336		1	Q2FY24	Rhomboid domain-containing protein OS=Staphylococcus aureus (strain NCTC 8325) OX=93061 GN=SAOUHSC_01649 PE=4 SV=1				7	6	7	2	3	2		7	6	7	2	3	2		7	6	7	2	3	2			7.455	0		7-7-7	6-6-6	7-7-7	2-2-2	3-3-3	2-2-2		19.6
265	Q2FVS0	Sodium/glutamate symporter OS=Staphylococcus aureus (strain NCTC 8325) OX=93061 GN=SAOUHSC_02622 PE=3 SV=1	TRUE	1	1389900000			43.263	402		1	Q2FVS0	Sodium/glutamate symporter OS=Staphylococcus aureus (strain NCTC 8325) OX=93061 GN=SAOUHSC_02622 PE=3 SV=1				4	4	4	1	2	2		4	4	4	1	2	2		4	4	4	1	2	2			22.466	0		4-4-4	4-4-4	4-4-4	1-1-1	2-2-2	2-2-2		12.7
889	Q2FYW4	Cardiolipin synthase OS=Staphylococcus aureus (strain NCTC 8325) OX=93061 GN=SAOUHSC_01310 PE=3 SV=1	TRUE	1	1378900000			56.365	493		1	Q2FYW4	Cardiolipin synthase OS=Staphylococcus aureus (strain NCTC 8325) OX=93061 GN=SAOUHSC_01310 PE=3 SV=1				16	15	14	2	1	1		16	15	14	2	1	1		16	15	14	2	1	1			125.61	0		16-16-16	15-15-15	14-14-14	2-2-2	1-1-1	1-1-1		44.2
87	Q2FUS2	Sodium, sulfate symporter, putative OS=Staphylococcus aureus (strain NCTC 8325) OX=93061 GN=SAOUHSC_03030 PE=4 SV=1	TRUE	1	1351900000			51.341	472		1	Q2FUS2	Sodium, sulfate symporter, putative OS=Staphylococcus aureus (strain NCTC 8325) OX=93061 GN=SAOUHSC_03030 PE=4 SV=1				8	8	8	2	3	3		8	8	8	2	3	3		8	8	8	2	3	3			21.319	0		8-8-8	8-8-8	8-8-8	2-2-2	3-3-3	3-3-3		17.2
577	Q2FXI4	PepSY domain-containing protein OS=Staphylococcus aureus (strain NCTC 8325) OX=93061 GN=SAOUHSC_01863 PE=4 SV=1	TRUE	1	1345400000			11.967	103		1	Q2FXI4	PepSY domain-containing protein OS=Staphylococcus aureus (strain NCTC 8325) OX=93061 GN=SAOUHSC_01863 PE=4 SV=1				3	4	4	2	1	0		3	4	4	2	1	0		3	4	4	2	1	0			29.448	0		3-3-3	4-4-4	4-4-4	2-2-2	1-1-1	0-0-0		28.2
1083	Q2FZQ4	Uncharacterized protein OS=Staphylococcus aureus (strain NCTC 8325) OX=93061 GN=SAOUHSC_00946 PE=1 SV=1	TRUE	1	1322700000			68.678	614		1	Q2FZQ4	Uncharacterized protein OS=Staphylococcus aureus (strain NCTC 8325) OX=93061 GN=SAOUHSC_00946 PE=1 SV=1				11	9	10	0	2	3		11	9	10	0	2	3		11	9	10	0	2	3			138.04	0		11-11-11	9-9-9	10-10-10	0-0-0	2-2-2	3-3-3		23.1
1478	Q2G1H2	Branched-chain amino acid transport system carrier protein OS=Staphylococcus aureus (strain NCTC 8325) OX=93061 GN=SAOUHSC_00151 PE=3 SV=1	TRUE	1	1311900000			49.7	451		1	Q2G1H2	Branched-chain amino acid transport system carrier protein OS=Staphylococcus aureus (strain NCTC 8325) OX=93061 GN=SAOUHSC_00151 PE=3 SV=1				6	6	6	3	3	2		6	6	6	3	3	2		6	6	6	3	3	2			72.893	0		6-6-6	6-6-6	6-6-6	3-3-3	3-3-3	2-2-2		19.1
1463	Q2G1E3	Uncharacterized protein OS=Staphylococcus aureus (strain NCTC 8325) OX=93061 GN=SAOUHSC_00182 PE=4 SV=1	TRUE	1	1287000000			21.779	190		1	Q2G1E3	Uncharacterized protein OS=Staphylococcus aureus (strain NCTC 8325) OX=93061 GN=SAOUHSC_00182 PE=4 SV=1				3	3	3	2	2	1		3	3	3	2	2	1		3	3	3	2	2	1			4.1407	0		3-3-3	3-3-3	3-3-3	2-2-2	2-2-2	1-1-1		15.8
1750	Q2G2U4	Sensor protein kinase WalK OS=Staphylococcus aureus (strain NCTC 8325) OX=93061 GN=walK PE=1 SV=1	TRUE	1	1268500000			69.923	608		1	Q2G2U4	Sensor protein kinase WalK OS=Staphylococcus aureus (strain NCTC 8325) OX=93061 GN=walK PE=1 SV=1				19	21	19	1	0	2		19	21	19	1	0	2		19	21	19	1	0	2			80.082	0		19-19-19	21-21-21	19-19-19	1-1-1	0-0-0	2-2-2		39.8
152	Q2FV64	Copper-exporting P-type ATPase OS=Staphylococcus aureus (strain NCTC 8325) OX=93061 GN=copA PE=1 SV=1	TRUE	1	1241200000			86.743	802		1	Q2FV64	Copper-exporting P-type ATPase OS=Staphylococcus aureus (strain NCTC 8325) OX=93061 GN=copA PE=1 SV=1				19	19	20	2	0	1		19	19	20	2	0	1		19	19	20	2	0	1			227.28	0		19-19-19	19-19-19	20-20-20	2-2-2	0-0-0	1-1-1		34.2
1356	Q2G0U8	Uncharacterized protein OS=Staphylococcus aureus (strain NCTC 8325) OX=93061 GN=SAOUHSC_00428 PE=4 SV=1	TRUE	1	1238600000			9.9987	89		1	Q2G0U8	Uncharacterized protein OS=Staphylococcus aureus (strain NCTC 8325) OX=93061 GN=SAOUHSC_00428 PE=4 SV=1				3	3	3	2	1	1		3	3	3	2	1	1		3	3	3	2	1	1			73.275	0		3-3-3	3-3-3	3-3-3	2-2-2	1-1-1	1-1-1		37.1
878	Q2FYU8	AA_permease domain-containing protein OS=Staphylococcus aureus (strain NCTC 8325) OX=93061 GN=SAOUHSC_01326 PE=4 SV=1	TRUE	1	1230300000			53.412	484		1	Q2FYU8	AA_permease domain-containing protein OS=Staphylococcus aureus (strain NCTC 8325) OX=93061 GN=SAOUHSC_01326 PE=4 SV=1				4	4	3	0	0	0		4	4	3	0	0	0		4	4	3	0	0	0			48.138	0		4-4-4	4-4-4	3-3-3	0-0-0	0-0-0	0-0-0		9.7
1245	Q2G0E6	Uncharacterized protein OS=Staphylococcus aureus (strain NCTC 8325) OX=93061 GN=SAOUHSC_00660 PE=4 SV=1	TRUE	1	1229600000			38.943	355		1	Q2G0E6	Uncharacterized protein OS=Staphylococcus aureus (strain NCTC 8325) OX=93061 GN=SAOUHSC_00660 PE=4 SV=1				3	3	3	0	0	0		3	3	3	0	0	0		3	3	3	0	0	0			46.227	0		3-3-3	3-3-3	3-3-3	0-0-0	0-0-0	0-0-0		13.2
1124	Q2FZW5	Protein DltB OS=Staphylococcus aureus (strain NCTC 8325) OX=93061 GN=SAOUHSC_00870 PE=3 SV=1	TRUE	1	1217400000			47.774	404		1	Q2FZW5	Protein DltB OS=Staphylococcus aureus (strain NCTC 8325) OX=93061 GN=SAOUHSC_00870 PE=3 SV=1				5	5	5	2	2	3		5	5	5	2	2	3		5	5	5	2	2	3			23.842	0		5-5-5	5-5-5	5-5-5	2-2-2	2-2-2	3-3-3		15.6
269	Q2FVS4	Uncharacterized protein OS=Staphylococcus aureus (strain NCTC 8325) OX=93061 GN=SAOUHSC_02618 PE=4 SV=1	TRUE	1	1210900000			45.929	410		1	Q2FVS4	Uncharacterized protein OS=Staphylococcus aureus (strain NCTC 8325) OX=93061 GN=SAOUHSC_02618 PE=4 SV=1				8	9	8	2	2	2		8	9	8	2	2	2		8	9	8	2	2	2			27.602	0		8-8-8	9-9-9	8-8-8	2-2-2	2-2-2	2-2-2		19.8
1778	Q2G2Y3	DUF4352 domain-containing protein OS=Staphylococcus aureus (strain NCTC 8325) OX=93061 GN=SAOUHSC_01919 PE=4 SV=1	TRUE	1	1138200000			35.864	331		1	Q2G2Y3	DUF4352 domain-containing protein OS=Staphylococcus aureus (strain NCTC 8325) OX=93061 GN=SAOUHSC_01919 PE=4 SV=1				10	10	11	4	4	5		10	10	11	4	4	5		10	10	11	4	4	5			149.31	0		10-10-10	10-10-10	11-11-11	4-4-4	4-4-4	5-5-5		34.1
1223	Q2G0B4	Undecaprenyl-diphosphatase OS=Staphylococcus aureus (strain NCTC 8325) OX=93061 GN=uppP PE=3 SV=1	TRUE	1	1119100000			32.269	291		1	Q2G0B4	Undecaprenyl-diphosphatase OS=Staphylococcus aureus (strain NCTC 8325) OX=93061 GN=uppP PE=3 SV=1				3	3	3	2	2	2		3	3	3	2	2	2		3	3	3	2	2	2			17.045	0		3-3-3	3-3-3	3-3-3	2-2-2	2-2-2	2-2-2		12
1794	Q93Q23	Monofunctional glycosyltransferase OS=Staphylococcus aureus (strain NCTC 8325) OX=93061 GN=mgt PE=1 SV=2	TRUE	1	1105600000			31.459	269		1	Q93Q23	Monofunctional glycosyltransferase OS=Staphylococcus aureus (strain NCTC 8325) OX=93061 GN=mgt PE=1 SV=2				10	10	10	4	5	5		10	10	10	4	5	5		10	10	10	4	5	5			91.759	0		10-10-10	10-10-10	10-10-10	4-4-4	5-5-5	5-5-5		46.8
1163	Q2G027	Uncharacterized protein OS=Staphylococcus aureus (strain NCTC 8325) OX=93061 GN=SAOUHSC_00800 PE=4 SV=1	TRUE	1	1098100000			17.242	152		1	Q2G027	Uncharacterized protein OS=Staphylococcus aureus (strain NCTC 8325) OX=93061 GN=SAOUHSC_00800 PE=4 SV=1				2	2	2	1	1	1		2	2	2	1	1	1		2	2	2	1	1	1			48.653	0		2-2-2	2-2-2	2-2-2	1-1-1	1-1-1	1-1-1		15.1
1745	Q2G2T9	Uncharacterized protein OS=Staphylococcus aureus (strain NCTC 8325) OX=93061 GN=SAOUHSC_00711 PE=4 SV=1	TRUE	1	1075700000			51.15	449		1	Q2G2T9	Uncharacterized protein OS=Staphylococcus aureus (strain NCTC 8325) OX=93061 GN=SAOUHSC_00711 PE=4 SV=1				9	9	9	1	1	0		9	9	9	1	1	0		9	9	9	1	1	0			91.487	0		9-9-9	9-9-9	9-9-9	1-1-1	1-1-1	0-0-0		25.6
1429	Q2G185	Type VII secretion system protein EssB OS=Staphylococcus aureus (strain NCTC 8325) OX=93061 GN=essB PE=1 SV=1	TRUE	1	1.0713e+09			52.023	444		1	Q2G185	Type VII secretion system protein EssB OS=Staphylococcus aureus (strain NCTC 8325) OX=93061 GN=essB PE=1 SV=1				11	10	13	3	2	2		11	10	13	3	2	2		11	10	13	3	2	2			240.6	0		11-11-11	10-10-10	13-13-13	3-3-3	2-2-2	2-2-2		35.1
1383	Q2G0Z4	Uncharacterized protein OS=Staphylococcus aureus (strain NCTC 8325) OX=93061 GN=SAOUHSC_00367 PE=3 SV=1	TRUE	1	1.0596e+09			49.412	462		1	Q2G0Z4	Uncharacterized protein OS=Staphylococcus aureus (strain NCTC 8325) OX=93061 GN=SAOUHSC_00367 PE=3 SV=1				5	5	5	2	0	2		5	5	5	2	0	2		5	5	5	2	0	2			43.575	0		5-5-5	5-5-5	5-5-5	2-2-2	0-0-0	2-2-2		16.7
207	Q2FVI0	Na_H_Exchanger domain-containing protein OS=Staphylococcus aureus (strain NCTC 8325) OX=93061 GN=SAOUHSC_02731 PE=4 SV=1	TRUE	1	1.0404e+09			79.339	692		1	Q2FVI0	Na_H_Exchanger domain-containing protein OS=Staphylococcus aureus (strain NCTC 8325) OX=93061 GN=SAOUHSC_02731 PE=4 SV=1				13	14	15	1	1	0		13	14	15	1	1	0		13	14	15	1	1	0			40.686	0		13-13-13	14-14-14	15-15-15	1-1-1	1-1-1	0-0-0		22
190	Q2FVE1	Transporter, putative OS=Staphylococcus aureus (strain NCTC 8325) OX=93061 GN=SAOUHSC_02773 PE=4 SV=1	TRUE	1	1.0057e+09			55.574	512		1	Q2FVE1	Transporter, putative OS=Staphylococcus aureus (strain NCTC 8325) OX=93061 GN=SAOUHSC_02773 PE=4 SV=1				8	8	8	2	0	1		8	8	8	2	0	1		8	8	8	2	0	1			23.394	0		8-8-8	8-8-8	8-8-8	2-2-2	0-0-0	1-1-1		20.7
374	Q2FW92	Diadenylate cyclase OS=Staphylococcus aureus (strain NCTC 8325) OX=93061 GN=dacA PE=3 SV=1	TRUE	1	990890000			30.079	269		1	Q2FW92	Diadenylate cyclase OS=Staphylococcus aureus (strain NCTC 8325) OX=93061 GN=dacA PE=3 SV=1				5	4	5	2	0	1		5	4	5	2	0	1		5	4	5	2	0	1			23.293	0		5-5-5	4-4-4	5-5-5	2-2-2	0-0-0	1-1-1		21.2
1662	Q2G2F2	Uncharacterized protein OS=Staphylococcus aureus (strain NCTC 8325) OX=93061 GN=SAOUHSC_01966 PE=4 SV=1	TRUE	1	976390000			48.441	407		1	Q2G2F2	Uncharacterized protein OS=Staphylococcus aureus (strain NCTC 8325) OX=93061 GN=SAOUHSC_01966 PE=4 SV=1				10	12	9	2	2	1		10	12	9	2	2	1		10	12	9	2	2	1			12.383	0		10-10-10	12-12-12	9-9-9	2-2-2	2-2-2	1-1-1		19.2
1207	Q2G093	Lipoteichoic acid synthase OS=Staphylococcus aureus (strain NCTC 8325) OX=93061 GN=ltaS PE=1 SV=1	TRUE	1	976350000			74.399	646		1	Q2G093	Lipoteichoic acid synthase OS=Staphylococcus aureus (strain NCTC 8325) OX=93061 GN=ltaS PE=1 SV=1				1	1	2	15	15	13		1	1	2	15	15	13		1	1	2	15	15	13			125.46	0		1-1-1	1-1-1	2-2-2	15-15-15	15-15-15	13-13-13		1.9
1672	Q2G2G5	DUF4064 domain-containing protein OS=Staphylococcus aureus (strain NCTC 8325) OX=93061 GN=SAOUHSC_01051 PE=4 SV=1	TRUE	1	955770000			15.577	139		1	Q2G2G5	DUF4064 domain-containing protein OS=Staphylococcus aureus (strain NCTC 8325) OX=93061 GN=SAOUHSC_01051 PE=4 SV=1				3	3	3	1	1	0		3	3	3	1	1	0		3	3	3	1	1	0			35.303	0		3-3-3	3-3-3	3-3-3	1-1-1	1-1-1	0-0-0		17.3
1329	Q2G0R4	Uncharacterized protein OS=Staphylococcus aureus (strain NCTC 8325) OX=93061 GN=SAOUHSC_00482 PE=4 SV=1	TRUE	1	949970000			15.348	130		1	Q2G0R4	Uncharacterized protein OS=Staphylococcus aureus (strain NCTC 8325) OX=93061 GN=SAOUHSC_00482 PE=4 SV=1				6	6	6	1	1	0		6	6	6	1	1	0		6	6	6	1	1	0			142.97	0		6-6-6	6-6-6	6-6-6	1-1-1	1-1-1	0-0-0		40.8
1775	Q2G2X6	Penicillin-binding protein 4, putative OS=Staphylococcus aureus (strain NCTC 8325) OX=93061 GN=SAOUHSC_00646 PE=1 SV=1	TRUE	1	942270000			48.261	431		1	Q2G2X6	Penicillin-binding protein 4, putative OS=Staphylococcus aureus (strain NCTC 8325) OX=93061 GN=SAOUHSC_00646 PE=1 SV=1				10	9	11	1	0	1		10	9	11	1	0	1		10	9	11	1	0	1			99.04	0		10-10-10	9-9-9	11-11-11	1-1-1	0-0-0	1-1-1		31.1
1601	Q2G257	Uncharacterized protein OS=Staphylococcus aureus (strain NCTC 8325) OX=93061 GN=SAOUHSC_01477 PE=4 SV=1	TRUE	1	931990000			24.581	226		1	Q2G257	Uncharacterized protein OS=Staphylococcus aureus (strain NCTC 8325) OX=93061 GN=SAOUHSC_01477 PE=4 SV=1				5	4	4	2	2	1		5	4	4	2	2	1		5	4	4	2	2	1			15.245	0		5-5-5	4-4-4	4-4-4	2-2-2	2-2-2	1-1-1		45.1
1682	Q2G2H7	Na(+)/H(+) antiporter subunit D1 OS=Staphylococcus aureus (strain NCTC 8325) OX=93061 GN=mnhD1 PE=3 SV=1	TRUE	1	926500000			54.755	498		1	Q2G2H7	Na(+)/H(+) antiporter subunit D1 OS=Staphylococcus aureus (strain NCTC 8325) OX=93061 GN=mnhD1 PE=3 SV=1				6	6	6	0	0	0		6	6	6	0	0	0		6	6	6	0	0	0			8.7038	0		6-6-6	6-6-6	6-6-6	0-0-0	0-0-0	0-0-0		10.4
486	Q2FWX2	Uncharacterized protein OS=Staphylococcus aureus (strain NCTC 8325) OX=93061 GN=SAOUHSC_02149 PE=4 SV=1	TRUE	1	917240000			20.589	174		1	Q2FWX2	Uncharacterized protein OS=Staphylococcus aureus (strain NCTC 8325) OX=93061 GN=SAOUHSC_02149 PE=4 SV=1				4	4	4	3	1	1		4	4	4	3	1	1		4	4	4	3	1	1			91.53	0		4-4-4	4-4-4	4-4-4	3-3-3	1-1-1	1-1-1		33.3
1084	Q2FZQ5	Magnesium transporter MgtE OS=Staphylococcus aureus (strain NCTC 8325) OX=93061 GN=SAOUHSC_00945 PE=3 SV=1	TRUE	1	880050000			51.435	461		1	Q2FZQ5	Magnesium transporter MgtE OS=Staphylococcus aureus (strain NCTC 8325) OX=93061 GN=SAOUHSC_00945 PE=3 SV=1				10	10	9	0	1	1		10	10	9	0	1	1		10	10	9	0	1	1			78.562	0		10-10-10	10-10-10	9-9-9	0-0-0	1-1-1	1-1-1		30.8
886	Q2FYV8	TNase-like domain-containing protein OS=Staphylococcus aureus (strain NCTC 8325) OX=93061 GN=SAOUHSC_01316 PE=4 SV=1	TRUE	1	855760000			20.328	177		1	Q2FYV8	TNase-like domain-containing protein OS=Staphylococcus aureus (strain NCTC 8325) OX=93061 GN=SAOUHSC_01316 PE=4 SV=1				7	7	7	3	1	2		7	7	7	3	1	2		7	7	7	3	1	2			91.13	0		7-7-7	7-7-7	7-7-7	3-3-3	1-1-1	2-2-2		49.7
484	Q2FWX0	Uncharacterized protein OS=Staphylococcus aureus (strain NCTC 8325) OX=93061 GN=SAOUHSC_02151 PE=4 SV=1	TRUE	1	851690000			28.139	246		1	Q2FWX0	Uncharacterized protein OS=Staphylococcus aureus (strain NCTC 8325) OX=93061 GN=SAOUHSC_02151 PE=4 SV=1				4	4	4	1	0	0		4	4	4	1	0	0		4	4	4	1	0	0			33.352	0		4-4-4	4-4-4	4-4-4	1-1-1	0-0-0	0-0-0		17.9
206	Q2FVH8	Membrane protein, putative OS=Staphylococcus aureus (strain NCTC 8325) OX=93061 GN=SAOUHSC_02733 PE=4 SV=1	TRUE	1	847890000			67.572	609		1	Q2FVH8	Membrane protein, putative OS=Staphylococcus aureus (strain NCTC 8325) OX=93061 GN=SAOUHSC_02733 PE=4 SV=1				9	9	10	3	0	0		9	9	10	3	0	0		9	9	10	3	0	0			47.486	0		9-9-9	9-9-9	10-10-10	3-3-3	0-0-0	0-0-0		18.7
616	Q2FXN2	AA_permease domain-containing protein OS=Staphylococcus aureus (strain NCTC 8325) OX=93061 GN=SAOUHSC_01803 PE=4 SV=1	TRUE	1	822030000			50.48	453		1	Q2FXN2	AA_permease domain-containing protein OS=Staphylococcus aureus (strain NCTC 8325) OX=93061 GN=SAOUHSC_01803 PE=4 SV=1				4	4	4	1	2	1		4	4	4	1	2	1		4	4	4	1	2	1			168.75	0		4-4-4	4-4-4	4-4-4	1-1-1	2-2-2	1-1-1		12.6
814	Q2FYI7	Uncharacterized protein OS=Staphylococcus aureus (strain NCTC 8325) OX=93061 GN=SAOUHSC_01459 PE=4 SV=1	TRUE	1	791800000			12.316	110		1	Q2FYI7	Uncharacterized protein OS=Staphylococcus aureus (strain NCTC 8325) OX=93061 GN=SAOUHSC_01459 PE=4 SV=1				3	3	3	1	1	2		3	3	3	1	1	2		3	3	3	1	1	2			22.946	0		3-3-3	3-3-3	3-3-3	1-1-1	1-1-1	2-2-2		32.7
1474	Q2G1G5	PTS system EIIBC component SAOUHSC_00158 OS=Staphylococcus aureus (strain NCTC 8325) OX=93061 GN=SAOUHSC_00158 PE=3 SV=1	TRUE	1	765360000			50.664	484		1	Q2G1G5	PTS system EIIBC component SAOUHSC_00158 OS=Staphylococcus aureus (strain NCTC 8325) OX=93061 GN=SAOUHSC_00158 PE=3 SV=1				5	5	6	2	1	1		5	5	6	2	1	1		5	5	6	2	1	1			87.421	0		5-5-5	5-5-5	6-6-6	2-2-2	1-1-1	1-1-1		15.3
1710	Q2G2M9	Putative multidrug export ATP-binding/permease protein SAOUHSC_02003 OS=Staphylococcus aureus (strain NCTC 8325) OX=93061 GN=SAOUHSC_02003 PE=3 SV=1	TRUE	1	761860000			64.862	578		1	Q2G2M9	Putative multidrug export ATP-binding/permease protein SAOUHSC_02003 OS=Staphylococcus aureus (strain NCTC 8325) OX=93061 GN=SAOUHSC_02003 PE=3 SV=1				15	19	18	1	1	1		15	19	18	1	1	1		15	19	18	1	1	1			68.185	0		15-15-15	19-19-19	18-18-18	1-1-1	1-1-1	1-1-1		36
439	Q2FWI3	Uncharacterized protein OS=Staphylococcus aureus (strain NCTC 8325) OX=93061 GN=SAOUHSC_02308 PE=4 SV=1	TRUE	1	756250000			60.745	527		1	Q2FWI3	Uncharacterized protein OS=Staphylococcus aureus (strain NCTC 8325) OX=93061 GN=SAOUHSC_02308 PE=4 SV=1				10	10	10	0	0	1		10	10	10	0	0	1		10	10	10	0	0	1			92.001	0		10-10-10	10-10-10	10-10-10	0-0-0	0-0-0	1-1-1		24.5
977	Q2FZ85	Uncharacterized protein OS=Staphylococcus aureus (strain NCTC 8325) OX=93061 GN=SAOUHSC_01155 PE=4 SV=1	TRUE	1	720850000			11.252	96		1	Q2FZ85	Uncharacterized protein OS=Staphylococcus aureus (strain NCTC 8325) OX=93061 GN=SAOUHSC_01155 PE=4 SV=1				2	3	3	1	0	0		2	3	3	1	0	0		2	3	3	1	0	0			2.9769	0		2-2-2	3-3-3	3-3-3	1-1-1	0-0-0	0-0-0		17.7
1409	Q2G145	Uncharacterized protein OS=Staphylococcus aureus (strain NCTC 8325) OX=93061 GN=SAOUHSC_00310 PE=4 SV=1	TRUE	1	719380000			47.412	448		1	Q2G145	Uncharacterized protein OS=Staphylococcus aureus (strain NCTC 8325) OX=93061 GN=SAOUHSC_00310 PE=4 SV=1				3	4	3	1	1	1		3	4	3	1	1	1		3	4	3	1	1	1			15.632	0		3-3-3	4-4-4	3-3-3	1-1-1	1-1-1	1-1-1		9.8
551	Q2FXE7	Uncharacterized protein OS=Staphylococcus aureus (strain NCTC 8325) OX=93061 GN=SAOUHSC_01902 PE=4 SV=1	TRUE	1	716970000			11.541	100		1	Q2FXE7	Uncharacterized protein OS=Staphylococcus aureus (strain NCTC 8325) OX=93061 GN=SAOUHSC_01902 PE=4 SV=1				1	1	1	1	1	1		1	1	1	1	1	1		1	1	1	1	1	1			0.85644	0.0091901		1-1-1	1-1-1	1-1-1	1-1-1	1-1-1	1-1-1		10
465	Q2FWN2	Abortive infection protein OS=Staphylococcus aureus (strain NCTC 8325) OX=93061 GN=SAOUHSC_02256 PE=4 SV=1	TRUE	1	705950000			28.163	247		1	Q2FWN2	Abortive infection protein OS=Staphylococcus aureus (strain NCTC 8325) OX=93061 GN=SAOUHSC_02256 PE=4 SV=1				4	4	4	2	1	2		4	4	4	2	1	2		4	4	4	2	1	2			23.972	0		4-4-4	4-4-4	4-4-4	2-2-2	1-1-1	2-2-2		10.5
453	Q2FWL3	DNA_MISMATCH_REPAIR_2 domain-containing protein OS=Staphylococcus aureus (strain NCTC 8325) OX=93061 GN=SAOUHSC_02276 PE=4 SV=1	TRUE	1	681410000			61.321	536		1	Q2FWL3	DNA_MISMATCH_REPAIR_2 domain-containing protein OS=Staphylococcus aureus (strain NCTC 8325) OX=93061 GN=SAOUHSC_02276 PE=4 SV=1				10	10	11	1	2	1		10	10	11	1	2	1		10	10	11	1	2	1			26.795	0		10-10-10	10-10-10	11-11-11	1-1-1	2-2-2	1-1-1		21.6
972	Q2FZ79	Lipoprotein signal peptidase OS=Staphylococcus aureus (strain NCTC 8325) OX=93061 GN=lspA PE=1 SV=1	TRUE	1	665240000			18.342	163		1	Q2FZ79	Lipoprotein signal peptidase OS=Staphylococcus aureus (strain NCTC 8325) OX=93061 GN=lspA PE=1 SV=1				2	2	2	1	2	1		2	2	2	1	2	1		2	2	2	1	2	1			7.7446	0		2-2-2	2-2-2	2-2-2	1-1-1	2-2-2	1-1-1		16
537	Q2FX99	UPF0754 membrane protein SAOUHSC_01978 OS=Staphylococcus aureus (strain NCTC 8325) OX=93061 GN=SAOUHSC_01978 PE=3 SV=1	TRUE	1	657350000			42.695	374		1	Q2FX99	UPF0754 membrane protein SAOUHSC_01978 OS=Staphylococcus aureus (strain NCTC 8325) OX=93061 GN=SAOUHSC_01978 PE=3 SV=1				8	8	8	3	2	1		8	8	8	3	2	1		8	8	8	3	2	1			70.558	0		8-8-8	8-8-8	8-8-8	3-3-3	2-2-2	1-1-1		28.3
1685	Q2G2I1	Membrane-associated protein TcaA OS=Staphylococcus aureus (strain NCTC 8325) OX=93061 GN=tcaA PE=2 SV=1	TRUE	1	654960000			52.113	460		1	Q2G2I1	Membrane-associated protein TcaA OS=Staphylococcus aureus (strain NCTC 8325) OX=93061 GN=tcaA PE=2 SV=1				11	12	15	1	0	2		11	12	15	1	0	2		11	12	15	1	0	2			92.939	0		11-11-11	12-12-12	15-15-15	1-1-1	0-0-0	2-2-2		29.3
514	Q2FX10	Uncharacterized protein OS=Staphylococcus aureus (strain NCTC 8325) OX=93061 GN=SAOUHSC_02097 PE=3 SV=1	TRUE	1	649370000			45.604	405		1	Q2FX10	Uncharacterized protein OS=Staphylococcus aureus (strain NCTC 8325) OX=93061 GN=SAOUHSC_02097 PE=3 SV=1				8	8	9	0	0	0		8	8	9	0	0	0		8	8	9	0	0	0			64.116	0		8-8-8	8-8-8	9-9-9	0-0-0	0-0-0	0-0-0		23.5
267	Q2FVS2	Uncharacterized protein OS=Staphylococcus aureus (strain NCTC 8325) OX=93061 GN=SAOUHSC_02620 PE=4 SV=1	TRUE	1	642330000			24.956	215		1	Q2FVS2	Uncharacterized protein OS=Staphylococcus aureus (strain NCTC 8325) OX=93061 GN=SAOUHSC_02620 PE=4 SV=1				4	4	4	2	2	1		4	4	4	2	2	1		4	4	4	2	2	1			11.605	0		4-4-4	4-4-4	4-4-4	2-2-2	2-2-2	1-1-1		17.7
1112	Q2FZV1	Na(+)/H(+) antiporter subunit A1 OS=Staphylococcus aureus (strain NCTC 8325) OX=93061 GN=mnhA1 PE=3 SV=1	TRUE	1	614200000			89.395	801		1	Q2FZV1	Na(+)/H(+) antiporter subunit A1 OS=Staphylococcus aureus (strain NCTC 8325) OX=93061 GN=mnhA1 PE=3 SV=1				6	7	6	0	1	1		6	7	6	0	1	1		6	7	6	0	1	1			17.382	0		6-6-6	7-7-7	6-6-6	0-0-0	1-1-1	1-1-1		8.6
1420	Q2G165	PTS_EIIC domain-containing protein OS=Staphylococcus aureus (strain NCTC 8325) OX=93061 GN=SAOUHSC_00290 PE=4 SV=1	TRUE	1	594820000			32.309	316		1	Q2G165	PTS_EIIC domain-containing protein OS=Staphylococcus aureus (strain NCTC 8325) OX=93061 GN=SAOUHSC_00290 PE=4 SV=1				4	4	4	0	0	0		4	4	4	0	0	0		4	4	4	0	0	0			29.219	0		4-4-4	4-4-4	4-4-4	0-0-0	0-0-0	0-0-0		20.9
498	Q2FWY7	Sodium/proline symporter OS=Staphylococcus aureus (strain NCTC 8325) OX=93061 GN=putP PE=1 SV=1	TRUE	1	578660000			55.975	512		1	Q2FWY7	Sodium/proline symporter OS=Staphylococcus aureus (strain NCTC 8325) OX=93061 GN=putP PE=1 SV=1				3	3	3	1	0	1		3	3	3	1	0	1		3	3	3	1	0	1			41.828	0		3-3-3	3-3-3	3-3-3	1-1-1	0-0-0	1-1-1		8.4
88	Q2FUS5	Uncharacterized protein OS=Staphylococcus aureus (strain NCTC 8325) OX=93061 GN=SAOUHSC_03026 PE=4 SV=1	TRUE	1	573540000			28.915	255		1	Q2FUS5	Uncharacterized protein OS=Staphylococcus aureus (strain NCTC 8325) OX=93061 GN=SAOUHSC_03026 PE=4 SV=1				4	5	5	1	2	0		4	5	5	1	2	0		4	5	5	1	2	0			97.572	0		4-4-4	5-5-5	5-5-5	1-1-1	2-2-2	0-0-0		18.4
1276	Q2G0J5	UPF0382 membrane protein SAOUHSC_00567 OS=Staphylococcus aureus (strain NCTC 8325) OX=93061 GN=SAOUHSC_00567 PE=3 SV=1	TRUE	1	559950000			13.065	122		1	Q2G0J5	UPF0382 membrane protein SAOUHSC_00567 OS=Staphylococcus aureus (strain NCTC 8325) OX=93061 GN=SAOUHSC_00567 PE=3 SV=1				1	1	1	0	0	0		1	1	1	0	0	0		1	1	1	0	0	0			5.5804	0		1-1-1	1-1-1	1-1-1	0-0-0	0-0-0	0-0-0		9
1739	Q2G2T2	Uncharacterized protein OS=Staphylococcus aureus (strain NCTC 8325) OX=93061 GN=SAOUHSC_00014 PE=4 SV=1	TRUE	1	559670000			34.148	312		1	Q2G2T2	Uncharacterized protein OS=Staphylococcus aureus (strain NCTC 8325) OX=93061 GN=SAOUHSC_00014 PE=4 SV=1				3	3	3	0	0	0		3	3	3	0	0	0		3	3	3	0	0	0			69.122	0		3-3-3	3-3-3	3-3-3	0-0-0	0-0-0	0-0-0		14.1
1454	Q2G1D0	Acetyl-CoA acetyltransferase, putative OS=Staphylococcus aureus (strain NCTC 8325) OX=93061 GN=SAOUHSC_00195 PE=3 SV=1	TRUE	1	559380000			41.836	394		1	Q2G1D0	Acetyl-CoA acetyltransferase, putative OS=Staphylococcus aureus (strain NCTC 8325) OX=93061 GN=SAOUHSC_00195 PE=3 SV=1				6	7	7	3	3	3		6	7	7	3	3	3		6	7	7	3	3	3			11.969	0		6-6-6	7-7-7	7-7-7	3-3-3	3-3-3	3-3-3		16
1074	Q2FZP3	Uncharacterized protein OS=Staphylococcus aureus (strain NCTC 8325) OX=93061 GN=SAOUHSC_00957 PE=4 SV=1	TRUE	1	556230000			29.702	267		1	Q2FZP3	Uncharacterized protein OS=Staphylococcus aureus (strain NCTC 8325) OX=93061 GN=SAOUHSC_00957 PE=4 SV=1				3	3	4	1	0	0		3	3	4	1	0	0		3	3	4	1	0	0			13.138	0		3-3-3	3-3-3	4-4-4	1-1-1	0-0-0	0-0-0		14.2
1405	Q2G138	MFS domain-containing protein OS=Staphylococcus aureus (strain NCTC 8325) OX=93061 GN=SAOUHSC_00317 PE=4 SV=1	TRUE	1	544450000			50.167	452		1	Q2G138	MFS domain-containing protein OS=Staphylococcus aureus (strain NCTC 8325) OX=93061 GN=SAOUHSC_00317 PE=4 SV=1				5	5	6	0	0	0		5	5	6	0	0	0		5	5	6	0	0	0			28.873	0		5-5-5	5-5-5	6-6-6	0-0-0	0-0-0	0-0-0		11.5
1558	Q2G1Z6	Phosphatidate cytidylyltransferase OS=Staphylococcus aureus (strain NCTC 8325) OX=93061 GN=SAOUHSC_01238 PE=3 SV=1	TRUE	1	537080000			28.964	260		1	Q2G1Z6	Phosphatidate cytidylyltransferase OS=Staphylococcus aureus (strain NCTC 8325) OX=93061 GN=SAOUHSC_01238 PE=3 SV=1				2	2	2	1	1	1		2	2	2	1	1	1		2	2	2	1	1	1			3.2407	0		2-2-2	2-2-2	2-2-2	1-1-1	1-1-1	1-1-1		7.7
1655	Q2G2E0	Na_H_Exchanger domain-containing protein OS=Staphylococcus aureus (strain NCTC 8325) OX=93061 GN=SAOUHSC_00633 PE=4 SV=1	TRUE	1	534140000			74.934	667		1	Q2G2E0	Na_H_Exchanger domain-containing protein OS=Staphylococcus aureus (strain NCTC 8325) OX=93061 GN=SAOUHSC_00633 PE=4 SV=1				9	7	6	0	1	1		9	7	6	0	1	1		9	7	6	0	1	1			111.49	0		9-9-9	7-7-7	6-6-6	0-0-0	1-1-1	1-1-1		19.5
1684	Q2G2H9	Na(+)/H(+) antiporter subunit G1 OS=Staphylococcus aureus (strain NCTC 8325) OX=93061 GN=mnhG1 PE=3 SV=1	TRUE	1	527670000			12.818	118		1	Q2G2H9	Na(+)/H(+) antiporter subunit G1 OS=Staphylococcus aureus (strain NCTC 8325) OX=93061 GN=mnhG1 PE=3 SV=1				3	3	3	2	0	1		3	3	3	2	0	1		3	3	3	2	0	1			47.76	0		3-3-3	3-3-3	3-3-3	2-2-2	0-0-0	1-1-1		17.8
488	Q2FWX4	DUF4097 domain-containing protein OS=Staphylococcus aureus (strain NCTC 8325) OX=93061 GN=SAOUHSC_02147 PE=4 SV=1	TRUE	1	524390000			31.619	280		1	Q2FWX4	DUF4097 domain-containing protein OS=Staphylococcus aureus (strain NCTC 8325) OX=93061 GN=SAOUHSC_02147 PE=4 SV=1				12	14	11	2	1	0		12	14	11	2	1	0		12	14	11	2	1	0			25.836	0		12-12-12	14-14-14	11-11-11	2-2-2	1-1-1	0-0-0		48.9
531	Q2FX93	Uncharacterized protein OS=Staphylococcus aureus (strain NCTC 8325) OX=93061 GN=SAOUHSC_01984 PE=4 SV=1	TRUE	1	524350000			14.245	131		1	Q2FX93	Uncharacterized protein OS=Staphylococcus aureus (strain NCTC 8325) OX=93061 GN=SAOUHSC_01984 PE=4 SV=1				2	2	2	1	1	1		2	2	2	1	1	1		2	2	2	1	1	1			10.402	0		2-2-2	2-2-2	2-2-2	1-1-1	1-1-1	1-1-1		15.3
1247	Q2G0E8	PTS EIIA type-4 domain-containing protein OS=Staphylococcus aureus (strain NCTC 8325) OX=93061 GN=SAOUHSC_00658 PE=4 SV=1	TRUE	1	513080000			12.785	120		1	Q2G0E8	PTS EIIA type-4 domain-containing protein OS=Staphylococcus aureus (strain NCTC 8325) OX=93061 GN=SAOUHSC_00658 PE=4 SV=1				3	5	3	0	0	0		3	5	3	0	0	0		3	5	3	0	0	0			45.679	0		3-3-3	5-5-5	3-3-3	0-0-0	0-0-0	0-0-0		50
67	P60643	Antiholin-like protein LrgB OS=Staphylococcus aureus (strain NCTC 8325) OX=93061 GN=lrgB PE=1 SV=1	TRUE	1	503890000			25.097	233		1	P60643	Antiholin-like protein LrgB OS=Staphylococcus aureus (strain NCTC 8325) OX=93061 GN=lrgB PE=1 SV=1				2	2	2	2	1	1		2	2	2	2	1	1		2	2	2	2	1	1			16.418	0		2-2-2	2-2-2	2-2-2	2-2-2	1-1-1	1-1-1		10.3
1170	Q2G034	Uncharacterized protein OS=Staphylococcus aureus (strain NCTC 8325) OX=93061 GN=SAOUHSC_00793 PE=4 SV=1	TRUE	1	494920000			24.07	209		1	Q2G034	Uncharacterized protein OS=Staphylococcus aureus (strain NCTC 8325) OX=93061 GN=SAOUHSC_00793 PE=4 SV=1				5	3	3	2	3	3		5	3	3	2	3	3		5	3	3	2	3	3			3.1879	0		5-5-5	3-3-3	3-3-3	2-2-2	3-3-3	3-3-3		21.5
134	Q2FV29	Uncharacterized protein OS=Staphylococcus aureus (strain NCTC 8325) OX=93061 GN=SAOUHSC_02910 PE=4 SV=1	TRUE	1	484640000			10.712	91		1	Q2FV29	Uncharacterized protein OS=Staphylococcus aureus (strain NCTC 8325) OX=93061 GN=SAOUHSC_02910 PE=4 SV=1				5	5	6	3	1	2		5	5	6	3	1	2		5	5	6	3	1	2			157.55	0		5-5-5	5-5-5	6-6-6	3-3-3	1-1-1	2-2-2		36.3
690	Q2FXX3	Uncharacterized protein OS=Staphylococcus aureus (strain NCTC 8325) OX=93061 GN=SAOUHSC_01707 PE=4 SV=1	TRUE	1	481850000			43.618	409		1	Q2FXX3	Uncharacterized protein OS=Staphylococcus aureus (strain NCTC 8325) OX=93061 GN=SAOUHSC_01707 PE=4 SV=1				3	2	3	1	0	1		3	2	3	1	0	1		3	2	3	1	0	1			3.3669	0		3-3-3	2-2-2	3-3-3	1-1-1	0-0-0	1-1-1		5.6
1779	Q2G2Y4	Excalibur domain-containing protein OS=Staphylococcus aureus (strain NCTC 8325) OX=93061 GN=SAOUHSC_01918 PE=4 SV=1	TRUE	1	481340000			24.543	216		1	Q2G2Y4	Excalibur domain-containing protein OS=Staphylococcus aureus (strain NCTC 8325) OX=93061 GN=SAOUHSC_01918 PE=4 SV=1				4	4	3	4	4	4		4	4	3	4	4	4		4	4	3	4	4	4			318.49	0		4-4-4	4-4-4	3-3-3	4-4-4	4-4-4	4-4-4		35.6
247	Q2FVP2	Uncharacterized protein OS=Staphylococcus aureus (strain NCTC 8325) OX=93061 GN=SAOUHSC_02660 PE=4 SV=1	TRUE	1	463480000			36.361	314		1	Q2FVP2	Uncharacterized protein OS=Staphylococcus aureus (strain NCTC 8325) OX=93061 GN=SAOUHSC_02660 PE=4 SV=1				8	8	7	1	2	1		8	8	7	1	2	1		8	8	7	1	2	1			63.339	0		8-8-8	8-8-8	7-7-7	1-1-1	2-2-2	1-1-1		40.1
393	Q2FWC2	Uncharacterized protein OS=Staphylococcus aureus (strain NCTC 8325) OX=93061 GN=SAOUHSC_02376 PE=4 SV=1	TRUE	1	459790000			13.339	116		1	Q2FWC2	Uncharacterized protein OS=Staphylococcus aureus (strain NCTC 8325) OX=93061 GN=SAOUHSC_02376 PE=4 SV=1				2	2	2	0	0	1		2	2	2	0	0	1		2	2	2	0	0	1			5.1181	0		2-2-2	2-2-2	2-2-2	0-0-0	0-0-0	1-1-1		19
242	Q2FVN5	Uncharacterized protein OS=Staphylococcus aureus (strain NCTC 8325) OX=93061 GN=SAOUHSC_02667 PE=3 SV=1	TRUE	1	455700000			46.068	425		1	Q2FVN5	Uncharacterized protein OS=Staphylococcus aureus (strain NCTC 8325) OX=93061 GN=SAOUHSC_02667 PE=3 SV=1				3	3	3	0	0	0		3	3	3	0	0	0		3	3	3	0	0	0			14.742	0		3-3-3	3-3-3	3-3-3	0-0-0	0-0-0	0-0-0		7.5
1711	Q2G2N1	Uncharacterized protein OS=Staphylococcus aureus (strain NCTC 8325) OX=93061 GN=SAOUHSC_02001 PE=4 SV=1	TRUE	1	426940000			40.123	347		1	Q2G2N1	Uncharacterized protein OS=Staphylococcus aureus (strain NCTC 8325) OX=93061 GN=SAOUHSC_02001 PE=4 SV=1				7	7	8	0	0	0		7	7	8	0	0	0		7	7	8	0	0	0			47.066	0		7-7-7	7-7-7	8-8-8	0-0-0	0-0-0	0-0-0		22.5
512	Q2FX08	Sensor protein VraS OS=Staphylococcus aureus (strain NCTC 8325) OX=93061 GN=SAOUHSC_02099 PE=4 SV=1	TRUE	1	421300000			40.044	347		1	Q2FX08	Sensor protein VraS OS=Staphylococcus aureus (strain NCTC 8325) OX=93061 GN=SAOUHSC_02099 PE=4 SV=1				11	11	12	0	0	0		11	11	12	0	0	0		11	11	12	0	0	0			131.23	0		11-11-11	11-11-11	12-12-12	0-0-0	0-0-0	0-0-0		46.1
1456	Q2G1D5	GP-PDE domain-containing protein OS=Staphylococcus aureus (strain NCTC 8325) OX=93061 GN=SAOUHSC_00190 PE=4 SV=1	TRUE	1	414950000			67.716	587		1	Q2G1D5	GP-PDE domain-containing protein OS=Staphylococcus aureus (strain NCTC 8325) OX=93061 GN=SAOUHSC_00190 PE=4 SV=1				12	12	13	1	0	0		12	12	13	1	0	0		12	12	13	1	0	0			32.192	0		12-12-12	12-12-12	13-13-13	1-1-1	0-0-0	0-0-0		23.3
1782	Q53705	Sensor histidine kinase/phosphatase LytS OS=Staphylococcus aureus (strain NCTC 8325) OX=93061 GN=lytS PE=1 SV=2	TRUE	1	398980000			65.028	584		1	Q53705	Sensor histidine kinase/phosphatase LytS OS=Staphylococcus aureus (strain NCTC 8325) OX=93061 GN=lytS PE=1 SV=2				10	11	10	1	1	2		10	11	10	1	1	2		10	11	10	1	1	2			68.772	0		10-10-10	11-11-11	10-10-10	1-1-1	1-1-1	2-2-2		26.7
630	Q2FXP8	AA_permease domain-containing protein OS=Staphylococcus aureus (strain NCTC 8325) OX=93061 GN=SAOUHSC_01787 PE=4 SV=1	TRUE	1	393190000			54.218	497		1	Q2FXP8	AA_permease domain-containing protein OS=Staphylococcus aureus (strain NCTC 8325) OX=93061 GN=SAOUHSC_01787 PE=4 SV=1				6	6	5	1	1	1		6	6	5	1	1	1		6	6	5	1	1	1			11.224	0		6-6-6	6-6-6	5-5-5	1-1-1	1-1-1	1-1-1		7.4
1249	Q2G0F1	Uncharacterized protein OS=Staphylococcus aureus (strain NCTC 8325) OX=93061 GN=SAOUHSC_00618 PE=4 SV=1	TRUE	1	390360000			27.877	238		1	Q2G0F1	Uncharacterized protein OS=Staphylococcus aureus (strain NCTC 8325) OX=93061 GN=SAOUHSC_00618 PE=4 SV=1				6	4	5	0	1	1		6	4	5	0	1	1		6	4	5	0	1	1			25.651	0		6-6-6	4-4-4	5-5-5	0-0-0	1-1-1	1-1-1		24.8
1222	Q2G0B3	Uncharacterized protein OS=Staphylococcus aureus (strain NCTC 8325) OX=93061 GN=SAOUHSC_00692 PE=4 SV=1	TRUE	1	376100000			61.909	543		1	Q2G0B3	Uncharacterized protein OS=Staphylococcus aureus (strain NCTC 8325) OX=93061 GN=SAOUHSC_00692 PE=4 SV=1				10	11	10	0	0	0		10	11	10	0	0	0		10	11	10	0	0	0			16.521	0		10-10-10	11-11-11	10-10-10	0-0-0	0-0-0	0-0-0		25
916	Q2FZ12	HTH cro/C1-type domain-containing protein OS=Staphylococcus aureus (strain NCTC 8325) OX=93061 GN=SAOUHSC_01259 PE=4 SV=1	TRUE	1	375430000			15.113	130		1	Q2FZ12	HTH cro/C1-type domain-containing protein OS=Staphylococcus aureus (strain NCTC 8325) OX=93061 GN=SAOUHSC_01259 PE=4 SV=1				3	3	2	1	1	1		3	3	2	1	1	1		3	3	2	1	1	1			34.227	0		3-3-3	3-3-3	2-2-2	1-1-1	1-1-1	1-1-1		43.8
731	Q2FY25	TPR_REGION domain-containing protein OS=Staphylococcus aureus (strain NCTC 8325) OX=93061 GN=SAOUHSC_01648 PE=4 SV=1	TRUE	1	374500000			17.385	150		1	Q2FY25	TPR_REGION domain-containing protein OS=Staphylococcus aureus (strain NCTC 8325) OX=93061 GN=SAOUHSC_01648 PE=4 SV=1				5	5	5	0	0	0		5	5	5	0	0	0		5	5	5	0	0	0			40.556	0		5-5-5	5-5-5	5-5-5	0-0-0	0-0-0	0-0-0		38
969	Q2FZ76	Uracil permease, putative OS=Staphylococcus aureus (strain NCTC 8325) OX=93061 GN=SAOUHSC_01165 PE=4 SV=1	TRUE	1	367970000			46.61	435		1	Q2FZ76	Uracil permease, putative OS=Staphylococcus aureus (strain NCTC 8325) OX=93061 GN=SAOUHSC_01165 PE=4 SV=1				5	5	5	1	1	1		5	5	5	1	1	1		5	5	5	1	1	1			24.651	0		5-5-5	5-5-5	5-5-5	1-1-1	1-1-1	1-1-1		17.5
570	Q2FXH6	Polysacc_synt_C domain-containing protein OS=Staphylococcus aureus (strain NCTC 8325) OX=93061 GN=SAOUHSC_01871 PE=4 SV=1	TRUE	1	364540000			61.945	553		1	Q2FXH6	Polysacc_synt_C domain-containing protein OS=Staphylococcus aureus (strain NCTC 8325) OX=93061 GN=SAOUHSC_01871 PE=4 SV=1				6	5	5	0	0	0		6	5	5	0	0	0		6	5	5	0	0	0			39.283	0		6-6-6	5-5-5	5-5-5	0-0-0	0-0-0	0-0-0		12.3
1064	Q2FZM5	Uncharacterized protein OS=Staphylococcus aureus (strain NCTC 8325) OX=93061 GN=SAOUHSC_00975 PE=4 SV=1	TRUE	1	351920000			13.229	118		1	Q2FZM5	Uncharacterized protein OS=Staphylococcus aureus (strain NCTC 8325) OX=93061 GN=SAOUHSC_00975 PE=4 SV=1				1	1	0	1	1	1		1	1	0	1	1	1		1	1	0	1	1	1			1.6477	0.0011998		1-1-1	1-1-1	0-0-0	1-1-1	1-1-1	1-1-1		5.9
1187	Q2G061	Uncharacterized membrane protein SAOUHSC_00760 OS=Staphylococcus aureus (strain NCTC 8325) OX=93061 GN=SAOUHSC_00760 PE=4 SV=1	TRUE	1	351870000			40.345	356		1	Q2G061	Uncharacterized membrane protein SAOUHSC_00760 OS=Staphylococcus aureus (strain NCTC 8325) OX=93061 GN=SAOUHSC_00760 PE=4 SV=1				5	5	5	0	1	0		5	5	5	0	1	0		5	5	5	0	1	0			40.363	0		5-5-5	5-5-5	5-5-5	0-0-0	1-1-1	0-0-0		14.9
863	Q2FYS6	Glycerol-3-phosphate acyltransferase OS=Staphylococcus aureus (strain NCTC 8325) OX=93061 GN=plsY PE=3 SV=1	TRUE	1	345190000			22.263	202		1	Q2FYS6	Glycerol-3-phosphate acyltransferase OS=Staphylococcus aureus (strain NCTC 8325) OX=93061 GN=plsY PE=3 SV=1				1	1	1	1	1	0		1	1	1	1	1	0		1	1	1	1	1	0			4.9117	0		1-1-1	1-1-1	1-1-1	1-1-1	1-1-1	0-0-0		6.9
1089	Q2FZR6	ABC transmembrane type-1 domain-containing protein OS=Staphylococcus aureus (strain NCTC 8325) OX=93061 GN=SAOUHSC_00924 PE=3 SV=1	TRUE	1	343180000			39.765	356		1	Q2FZR6	ABC transmembrane type-1 domain-containing protein OS=Staphylococcus aureus (strain NCTC 8325) OX=93061 GN=SAOUHSC_00924 PE=3 SV=1				8	7	6	0	0	0		8	7	6	0	0	0		8	7	6	0	0	0			66.644	0		8-8-8	7-7-7	6-6-6	0-0-0	0-0-0	0-0-0		26.7
1748	Q2G2U2	YycI domain-containing protein OS=Staphylococcus aureus (strain NCTC 8325) OX=93061 GN=SAOUHSC_00023 PE=4 SV=1	TRUE	1	339590000			29.931	262		1	Q2G2U2	YycI domain-containing protein OS=Staphylococcus aureus (strain NCTC 8325) OX=93061 GN=SAOUHSC_00023 PE=4 SV=1				8	10	9	0	0	0		8	10	9	0	0	0		8	10	9	0	0	0			140.24	0		8-8-8	10-10-10	9-9-9	0-0-0	0-0-0	0-0-0		44.7
1495	Q2G1M2	Uncharacterized protein OS=Staphylococcus aureus (strain NCTC 8325) OX=93061 GN=SAOUHSC_00085 PE=4 SV=1	TRUE	1	335690000			22.98	208		1	Q2G1M2	Uncharacterized protein OS=Staphylococcus aureus (strain NCTC 8325) OX=93061 GN=SAOUHSC_00085 PE=4 SV=1				4	4	3	1	2	2		4	4	3	1	2	2		4	4	3	1	2	2			23.015	0		4-4-4	4-4-4	3-3-3	1-1-1	2-2-2	2-2-2		26.9
1034	Q2FZH9	Uncharacterized protein OS=Staphylococcus aureus (strain NCTC 8325) OX=93061 GN=SAOUHSC_01025 PE=4 SV=1	TRUE	1	329020000			50.454	431		1	Q2FZH9	Uncharacterized protein OS=Staphylococcus aureus (strain NCTC 8325) OX=93061 GN=SAOUHSC_01025 PE=4 SV=1				4	4	4	2	2	1		4	4	4	2	2	1		4	4	4	2	2	1			114.95	0		4-4-4	4-4-4	4-4-4	2-2-2	2-2-2	1-1-1		11.1
1240	Q2G0D9	Sensor histidine kinase GraS OS=Staphylococcus aureus (strain NCTC 8325) OX=93061 GN=graS PE=1 SV=1	TRUE	1	328040000			41.078	346		1	Q2G0D9	Sensor histidine kinase GraS OS=Staphylococcus aureus (strain NCTC 8325) OX=93061 GN=graS PE=1 SV=1				8	11	10	0	0	0		8	11	10	0	0	0		8	11	10	0	0	0			19.305	0		8-8-8	11-11-11	10-10-10	0-0-0	0-0-0	0-0-0		23.7
511	Q2FX07	DUF2154 domain-containing protein OS=Staphylococcus aureus (strain NCTC 8325) OX=93061 GN=SAOUHSC_02100 PE=4 SV=1	TRUE	1	324560000			27.204	233		1	Q2FX07	DUF2154 domain-containing protein OS=Staphylococcus aureus (strain NCTC 8325) OX=93061 GN=SAOUHSC_02100 PE=4 SV=1				2	2	3	0	0	0		2	2	3	0	0	0		2	2	3	0	0	0			40.135	0		2-2-2	2-2-2	3-3-3	0-0-0	0-0-0	0-0-0		14.6
1763	Q2G2W1	MFS domain-containing protein OS=Staphylococcus aureus (strain NCTC 8325) OX=93061 GN=SAOUHSC_02629 PE=3 SV=1	TRUE	1	316200000			70.977	643		1	Q2G2W1	MFS domain-containing protein OS=Staphylococcus aureus (strain NCTC 8325) OX=93061 GN=SAOUHSC_02629 PE=3 SV=1				7	8	7	0	0	0		7	8	7	0	0	0		7	8	7	0	0	0			55.708	0		7-7-7	8-8-8	7-7-7	0-0-0	0-0-0	0-0-0		12.8
1090	Q2FZR7	ABC transmembrane type-1 domain-containing protein OS=Staphylococcus aureus (strain NCTC 8325) OX=93061 GN=SAOUHSC_00923 PE=3 SV=1	TRUE	1	314650000			34.142	308		1	Q2FZR7	ABC transmembrane type-1 domain-containing protein OS=Staphylococcus aureus (strain NCTC 8325) OX=93061 GN=SAOUHSC_00923 PE=3 SV=1				5	4	4	0	0	0		5	4	4	0	0	0		5	4	4	0	0	0			32.694	0		5-5-5	4-4-4	4-4-4	0-0-0	0-0-0	0-0-0		22.1
1753	Q2G2U8	Putative antiporter subunit mnhA2 OS=Staphylococcus aureus (strain NCTC 8325) OX=93061 GN=mnhA2 PE=3 SV=1	TRUE	1	303490000			89.686	800		1	Q2G2U8	Putative antiporter subunit mnhA2 OS=Staphylococcus aureus (strain NCTC 8325) OX=93061 GN=mnhA2 PE=3 SV=1				1	1	2	1	1	1		1	1	2	1	1	1		1	1	2	1	1	1			1.4462	0.0017836		1-1-1	1-1-1	2-2-2	1-1-1	1-1-1	1-1-1		1.5
999	Q2FZC9	Succinate dehydrogenase cytochrome b-558 subunit, putative OS=Staphylococcus aureus (strain NCTC 8325) OX=93061 GN=SAOUHSC_01103 PE=4 SV=1	TRUE	1	293700000			23.599	204		1	Q2FZC9	Succinate dehydrogenase cytochrome b-558 subunit, putative OS=Staphylococcus aureus (strain NCTC 8325) OX=93061 GN=SAOUHSC_01103 PE=4 SV=1				2	2	2	1	1	0		2	2	2	1	1	0		2	2	2	1	1	0			3.4719	0		2-2-2	2-2-2	2-2-2	1-1-1	1-1-1	0-0-0		8.8
526	Q2FX85	PTS_EIIC domain-containing protein OS=Staphylococcus aureus (strain NCTC 8325) OX=93061 GN=SAOUHSC_01992 PE=4 SV=1	TRUE	1	291890000			37.309	353		1	Q2FX85	PTS_EIIC domain-containing protein OS=Staphylococcus aureus (strain NCTC 8325) OX=93061 GN=SAOUHSC_01992 PE=4 SV=1				3	3	3	0	0	0		3	3	3	0	0	0		3	3	3	0	0	0			14.798	0		3-3-3	3-3-3	3-3-3	0-0-0	0-0-0	0-0-0		11.6
114	Q2FUZ0	Histidine kinase domain-containing protein OS=Staphylococcus aureus (strain NCTC 8325) OX=93061 GN=SAOUHSC_02955 PE=4 SV=1	TRUE	1	286790000			34.019	295		1	Q2FUZ0	Histidine kinase domain-containing protein OS=Staphylococcus aureus (strain NCTC 8325) OX=93061 GN=SAOUHSC_02955 PE=4 SV=1				6	7	7	0	0	0		6	7	7	0	0	0		6	7	7	0	0	0			8.373	0		6-6-6	7-7-7	7-7-7	0-0-0	0-0-0	0-0-0		26.8
156	Q2FV70	SSD domain-containing protein OS=Staphylococcus aureus (strain NCTC 8325) OX=93061 GN=SAOUHSC_02866 PE=4 SV=1	TRUE	1	280080000			90.408	822		1	Q2FV70	SSD domain-containing protein OS=Staphylococcus aureus (strain NCTC 8325) OX=93061 GN=SAOUHSC_02866 PE=4 SV=1				8	11	15	0	2	0		8	11	15	0	2	0		8	11	15	0	2	0			21.047	0		8-8-8	11-11-11	15-15-15	0-0-0	2-2-2	0-0-0		11.3
320	Q2FW04	Uncharacterized protein OS=Staphylococcus aureus (strain NCTC 8325) OX=93061 GN=SAOUHSC_02516 PE=4 SV=1	TRUE	1	277550000			41.577	392		1	Q2FW04	Uncharacterized protein OS=Staphylococcus aureus (strain NCTC 8325) OX=93061 GN=SAOUHSC_02516 PE=4 SV=1				1	1	1	0	0	0		1	1	1	0	0	0		1	1	1	0	0	0			10.174	0		1-1-1	1-1-1	1-1-1	0-0-0	0-0-0	0-0-0		4.1
1761	Q2G2V7	Uncharacterized protein OS=Staphylococcus aureus (strain NCTC 8325) OX=93061 GN=SAOUHSC_02008 PE=4 SV=1	TRUE	1	277090000			31.955	278		1	Q2G2V7	Uncharacterized protein OS=Staphylococcus aureus (strain NCTC 8325) OX=93061 GN=SAOUHSC_02008 PE=4 SV=1				3	2	3	0	0	0		3	2	3	0	0	0		3	2	3	0	0	0			6.0482	0		3-3-3	2-2-2	3-3-3	0-0-0	0-0-0	0-0-0		14.7
1134	Q2FZY0	Uncharacterized protein OS=Staphylococcus aureus (strain NCTC 8325) OX=93061 GN=SAOUHSC_00854 PE=4 SV=1	TRUE	1	273200000			39.016	346		1	Q2FZY0	Uncharacterized protein OS=Staphylococcus aureus (strain NCTC 8325) OX=93061 GN=SAOUHSC_00854 PE=4 SV=1				7	7	6	0	0	0		7	7	6	0	0	0		7	7	6	0	0	0			35.874	0		7-7-7	7-7-7	6-6-6	0-0-0	0-0-0	0-0-0		24.9
852	Q2FYQ3	Uncharacterized protein OS=Staphylococcus aureus (strain NCTC 8325) OX=93061 GN=SAOUHSC_01382 PE=4 SV=1	TRUE	1	271440000			13.657	114		1	Q2FYQ3	Uncharacterized protein OS=Staphylococcus aureus (strain NCTC 8325) OX=93061 GN=SAOUHSC_01382 PE=4 SV=1				1	1	1	0	0	0		1	1	1	0	0	0		1	1	1	0	0	0			2.807	0		1-1-1	1-1-1	1-1-1	0-0-0	0-0-0	0-0-0		7.9
1028	Q2FZH3	Cytochrome d ubiquinol oxidase, subunit I, putative OS=Staphylococcus aureus (strain NCTC 8325) OX=93061 GN=SAOUHSC_01031 PE=3 SV=1	TRUE	1	271270000			51.145	453		1	Q2FZH3	Cytochrome d ubiquinol oxidase, subunit I, putative OS=Staphylococcus aureus (strain NCTC 8325) OX=93061 GN=SAOUHSC_01031 PE=3 SV=1				5	5	4	1	0	0		5	5	4	1	0	0		5	5	4	1	0	0			11.458	0		5-5-5	5-5-5	4-4-4	1-1-1	0-0-0	0-0-0		15.5
385	Q2FWA9	Cation efflux family protein, putative OS=Staphylococcus aureus (strain NCTC 8325) OX=93061 GN=SAOUHSC_02389 PE=4 SV=1	TRUE	1	264460000			36.266	326		1	Q2FWA9	Cation efflux family protein, putative OS=Staphylococcus aureus (strain NCTC 8325) OX=93061 GN=SAOUHSC_02389 PE=4 SV=1				2	3	3	0	0	0		2	3	3	0	0	0		2	3	3	0	0	0			44.272	0		2-2-2	3-3-3	3-3-3	0-0-0	0-0-0	0-0-0		9.5
288	Q2FVV4	Uncharacterized protein OS=Staphylococcus aureus (strain NCTC 8325) OX=93061 GN=SAOUHSC_02587 PE=4 SV=1	TRUE	1	259350000			28.034	245		1	Q2FVV4	Uncharacterized protein OS=Staphylococcus aureus (strain NCTC 8325) OX=93061 GN=SAOUHSC_02587 PE=4 SV=1				3	3	3	1	0	0		3	3	3	1	0	0		3	3	3	1	0	0			4.7718	0		3-3-3	3-3-3	3-3-3	1-1-1	0-0-0	0-0-0		12.7
1422	Q2G168	Uncharacterized protein OS=Staphylococcus aureus (strain NCTC 8325) OX=93061 GN=SAOUHSC_00285 PE=4 SV=1	TRUE	1	255110000			38.424	349		1	Q2G168	Uncharacterized protein OS=Staphylococcus aureus (strain NCTC 8325) OX=93061 GN=SAOUHSC_00285 PE=4 SV=1				6	7	7	0	0	1		6	7	7	0	0	1		6	7	7	0	0	1			11.318	0		6-6-6	7-7-7	7-7-7	0-0-0	0-0-0	1-1-1		17.8
1113	Q2FZV3	Na(+)/H(+) antiporter subunit C1 OS=Staphylococcus aureus (strain NCTC 8325) OX=93061 GN=mnhC1 PE=3 SV=2	TRUE	1	249010000			12.293	113		1	Q2FZV3	Na(+)/H(+) antiporter subunit C1 OS=Staphylococcus aureus (strain NCTC 8325) OX=93061 GN=mnhC1 PE=3 SV=2				2	2	2	0	0	0		2	2	2	0	0	0		2	2	2	0	0	0			4.5904	0		2-2-2	2-2-2	2-2-2	0-0-0	0-0-0	0-0-0		20.4
839	Q2FYM8	Uncharacterized protein OS=Staphylococcus aureus (strain NCTC 8325) OX=93061 GN=SAOUHSC_01407 PE=4 SV=1	TRUE	1	246020000			24.702	209		1	Q2FYM8	Uncharacterized protein OS=Staphylococcus aureus (strain NCTC 8325) OX=93061 GN=SAOUHSC_01407 PE=4 SV=1				5	6	4	0	0	0		5	6	4	0	0	0		5	6	4	0	0	0			19.103	0		5-5-5	6-6-6	4-4-4	0-0-0	0-0-0	0-0-0		25.8
1762	Q2G2V9	Uncharacterized protein OS=Staphylococcus aureus (strain NCTC 8325) OX=93061 GN=SAOUHSC_02006 PE=4 SV=1	TRUE	1	243270000			37.083	325		1	Q2G2V9	Uncharacterized protein OS=Staphylococcus aureus (strain NCTC 8325) OX=93061 GN=SAOUHSC_02006 PE=4 SV=1				4	4	3	1	1	1		4	4	3	1	1	1		4	4	3	1	1	1			7.8928	0		4-4-4	4-4-4	3-3-3	1-1-1	1-1-1	1-1-1		13.8
1142	Q2FZZ1	ABC transmembrane type-1 domain-containing protein OS=Staphylococcus aureus (strain NCTC 8325) OX=93061 GN=SAOUHSC_00843 PE=3 SV=1	TRUE	1	241550000			24.891	231		1	Q2FZZ1	ABC transmembrane type-1 domain-containing protein OS=Staphylococcus aureus (strain NCTC 8325) OX=93061 GN=SAOUHSC_00843 PE=3 SV=1				1	2	2	0	1	0		1	2	2	0	1	0		1	2	2	0	1	0			3.2395	0		1-1-1	2-2-2	2-2-2	0-0-0	1-1-1	0-0-0		3
553	Q2FXF0	Uncharacterized protein OS=Staphylococcus aureus (strain NCTC 8325) OX=93061 GN=SAOUHSC_01899 PE=4 SV=1	TRUE	1	241110000			16.805	147		1	Q2FXF0	Uncharacterized protein OS=Staphylococcus aureus (strain NCTC 8325) OX=93061 GN=SAOUHSC_01899 PE=4 SV=1				2	2	2	0	1	0		2	2	2	0	1	0		2	2	2	0	1	0			43.372	0		2-2-2	2-2-2	2-2-2	0-0-0	1-1-1	0-0-0		21.1
509	Q2FX03	UPF0421 protein SAOUHSC_02103 OS=Staphylococcus aureus (strain NCTC 8325) OX=93061 GN=SAOUHSC_02103 PE=3 SV=1	TRUE	1	241010000			37.435	328		1	Q2FX03	UPF0421 protein SAOUHSC_02103 OS=Staphylococcus aureus (strain NCTC 8325) OX=93061 GN=SAOUHSC_02103 PE=3 SV=1				6	8	8	0	0	0		6	8	8	0	0	0		6	8	8	0	0	0			10.376	0		6-6-6	8-8-8	8-8-8	0-0-0	0-0-0	0-0-0		18.9
233	Q2FVM4	Nitrate_red_gam domain-containing protein OS=Staphylococcus aureus (strain NCTC 8325) OX=93061 GN=SAOUHSC_02678 PE=4 SV=1	TRUE	1	233570000			26.145	225		1	Q2FVM4	Nitrate_red_gam domain-containing protein OS=Staphylococcus aureus (strain NCTC 8325) OX=93061 GN=SAOUHSC_02678 PE=4 SV=1				4	3	3	1	1	0		4	3	3	1	1	0		4	3	3	1	1	0			3.7464	0		4-4-4	3-3-3	3-3-3	1-1-1	1-1-1	0-0-0		13.3
1037	Q2FZI4	Uncharacterized protein OS=Staphylococcus aureus (strain NCTC 8325) OX=93061 GN=SAOUHSC_01019 PE=4 SV=1	TRUE	1	229740000			30.953	268		1	Q2FZI4	Uncharacterized protein OS=Staphylococcus aureus (strain NCTC 8325) OX=93061 GN=SAOUHSC_01019 PE=4 SV=1				4	4	4	0	1	1		4	4	4	0	1	1		4	4	4	0	1	1			9.85	0		4-4-4	4-4-4	4-4-4	0-0-0	1-1-1	1-1-1		17.2
358	Q2FW64	Uncharacterized protein OS=Staphylococcus aureus (strain NCTC 8325) OX=93061 GN=SAOUHSC_02443 PE=4 SV=1	TRUE	1	229650000			20.8	178		1	Q2FW64	Uncharacterized protein OS=Staphylococcus aureus (strain NCTC 8325) OX=93061 GN=SAOUHSC_02443 PE=4 SV=1				4	4	4	0	0	0		4	4	4	0	0	0		4	4	4	0	0	0			9.7766	0		4-4-4	4-4-4	4-4-4	0-0-0	0-0-0	0-0-0		27.5
464	Q2FWN1	Uncharacterized protein OS=Staphylococcus aureus (strain NCTC 8325) OX=93061 GN=SAOUHSC_02257 PE=4 SV=1	TRUE	1	221890000			46.62	419		1	Q2FWN1	Uncharacterized protein OS=Staphylococcus aureus (strain NCTC 8325) OX=93061 GN=SAOUHSC_02257 PE=4 SV=1				4	4	4	0	1	0		4	4	4	0	1	0		4	4	4	0	1	0			15.28	0		4-4-4	4-4-4	4-4-4	0-0-0	1-1-1	0-0-0		13.8
1236	Q2G0D5	Uncharacterized protein OS=Staphylococcus aureus (strain NCTC 8325) OX=93061 GN=SAOUHSC_00670 PE=4 SV=1	TRUE	1	219950000			35.588	335		1	Q2G0D5	Uncharacterized protein OS=Staphylococcus aureus (strain NCTC 8325) OX=93061 GN=SAOUHSC_00670 PE=4 SV=1				2	2	2	1	1	0		2	2	2	1	1	0		2	2	2	1	1	0			26.196	0		2-2-2	2-2-2	2-2-2	1-1-1	1-1-1	0-0-0		7.2
280	Q2FVU1	Na+/H+ antiporter, putative OS=Staphylococcus aureus (strain NCTC 8325) OX=93061 GN=SAOUHSC_02601 PE=4 SV=1	TRUE	1	217680000			42.605	403		1	Q2FVU1	Na+/H+ antiporter, putative OS=Staphylococcus aureus (strain NCTC 8325) OX=93061 GN=SAOUHSC_02601 PE=4 SV=1				1	2	2	0	0	0		1	2	2	0	0	0		1	2	2	0	0	0			3.3536	0		1-1-1	2-2-2	2-2-2	0-0-0	0-0-0	0-0-0		2.7
1115	Q2FZV5	Uncharacterized protein OS=Staphylococcus aureus (strain NCTC 8325) OX=93061 GN=SAOUHSC_00880 PE=4 SV=1	TRUE	1	211740000			47.279	438		1	Q2FZV5	Uncharacterized protein OS=Staphylococcus aureus (strain NCTC 8325) OX=93061 GN=SAOUHSC_00880 PE=4 SV=1				2	2	2	1	0	1		2	2	2	1	0	1		2	2	2	1	0	1			2.2661	0		2-2-2	2-2-2	2-2-2	1-1-1	0-0-0	1-1-1		4.1
205	Q2FVH6	Protein flp OS=Staphylococcus aureus (strain NCTC 8325) OX=93061 GN=flp PE=4 SV=1	TRUE	1	197960000			56.448	498		1	Q2FVH6	Protein flp OS=Staphylococcus aureus (strain NCTC 8325) OX=93061 GN=flp PE=4 SV=1				7	8	6	0	0	0		7	8	6	0	0	0		7	8	6	0	0	0			22.435	0		7-7-7	8-8-8	6-6-6	0-0-0	0-0-0	0-0-0		17.7
238	Q2FVN1	Probable nitrate transporter NarT OS=Staphylococcus aureus (strain NCTC 8325) OX=93061 GN=narT PE=3 SV=1	TRUE	1	195230000			42.148	389		1	Q2FVN1	Probable nitrate transporter NarT OS=Staphylococcus aureus (strain NCTC 8325) OX=93061 GN=narT PE=3 SV=1				2	2	2	1	1	1		2	2	2	1	1	1		2	2	2	1	1	1			2.7046	0		2-2-2	2-2-2	2-2-2	1-1-1	1-1-1	1-1-1		5.4
169	Q2FV91	Uncharacterized protein OS=Staphylococcus aureus (strain NCTC 8325) OX=93061 GN=SAOUHSC_02843 PE=4 SV=1	TRUE	1	193740000			34.743	311		1	Q2FV91	Uncharacterized protein OS=Staphylococcus aureus (strain NCTC 8325) OX=93061 GN=SAOUHSC_02843 PE=4 SV=1				1	1	1	0	0	0		1	1	1	0	0	0		1	1	1	0	0	0			1.6718	0.0012019		1-1-1	1-1-1	1-1-1	0-0-0	0-0-0	0-0-0		2.9
1353	Q2G0U4	Uncharacterized protein OS=Staphylococcus aureus (strain NCTC 8325) OX=93061 GN=SAOUHSC_00433 PE=4 SV=1	TRUE	1	183450000			41.659	372		1	Q2G0U4	Uncharacterized protein OS=Staphylococcus aureus (strain NCTC 8325) OX=93061 GN=SAOUHSC_00433 PE=4 SV=1				3	3	2	0	0	0		3	3	2	0	0	0		3	3	2	0	0	0			7.4963	0		3-3-3	3-3-3	2-2-2	0-0-0	0-0-0	0-0-0		12.1
235	Q2FVM6	Oxygen sensor histidine kinase NreB OS=Staphylococcus aureus (strain NCTC 8325) OX=93061 GN=nreB PE=3 SV=1	TRUE	1	170390000			39.12	344		1	Q2FVM6	Oxygen sensor histidine kinase NreB OS=Staphylococcus aureus (strain NCTC 8325) OX=93061 GN=nreB PE=3 SV=1				7	7	7	0	0	1		7	7	7	0	0	1		7	7	7	0	0	1			22.23	0		7-7-7	7-7-7	7-7-7	0-0-0	0-0-0	1-1-1		24.7
438	Q2FWI2	Uncharacterized protein OS=Staphylococcus aureus (strain NCTC 8325) OX=93061 GN=SAOUHSC_02309 PE=4 SV=1	TRUE	1	167400000			18.972	159		1	Q2FWI2	Uncharacterized protein OS=Staphylococcus aureus (strain NCTC 8325) OX=93061 GN=SAOUHSC_02309 PE=4 SV=1				2	3	2	0	0	0		2	3	2	0	0	0		2	3	2	0	0	0			17.286	0		2-2-2	3-3-3	2-2-2	0-0-0	0-0-0	0-0-0		8.8
820	Q2FYJ4	Uncharacterized protein OS=Staphylococcus aureus (strain NCTC 8325) OX=93061 GN=SAOUHSC_01450 PE=4 SV=1	TRUE	1	166410000			47.261	440		1	Q2FYJ4	Uncharacterized protein OS=Staphylococcus aureus (strain NCTC 8325) OX=93061 GN=SAOUHSC_01450 PE=4 SV=1				3	2	2	1	1	1		3	2	2	1	1	1		3	2	2	1	1	1			2.8819	0		3-3-3	2-2-2	2-2-2	1-1-1	1-1-1	1-1-1		6.1
70	P72358	Antiholin-like protein LrgA OS=Staphylococcus aureus (strain NCTC 8325) OX=93061 GN=lrgA PE=1 SV=1	TRUE	1	161480000			15.78	147		1	P72358	Antiholin-like protein LrgA OS=Staphylococcus aureus (strain NCTC 8325) OX=93061 GN=lrgA PE=1 SV=1				1	1	1	0	1	0		1	1	1	0	1	0		1	1	1	0	1	0			2.4346	0		1-1-1	1-1-1	1-1-1	0-0-0	1-1-1	0-0-0		6.8
758	Q2FY56	ArAE_1_C domain-containing protein OS=Staphylococcus aureus (strain NCTC 8325) OX=93061 GN=SAOUHSC_01609 PE=4 SV=1	TRUE	1	153090000			36.972	326		1	Q2FY56	ArAE_1_C domain-containing protein OS=Staphylococcus aureus (strain NCTC 8325) OX=93061 GN=SAOUHSC_01609 PE=4 SV=1				5	5	6	0	0	0		5	5	6	0	0	0		5	5	6	0	0	0			13.346	0		5-5-5	5-5-5	6-6-6	0-0-0	0-0-0	0-0-0		16.6
250	Q2FVP6	Uncharacterized protein OS=Staphylococcus aureus (strain NCTC 8325) OX=93061 GN=SAOUHSC_02656 PE=4 SV=1	TRUE	1	152350000			16.59	143		1	Q2FVP6	Uncharacterized protein OS=Staphylococcus aureus (strain NCTC 8325) OX=93061 GN=SAOUHSC_02656 PE=4 SV=1				1	1	1	0	0	1		1	1	1	0	0	1		1	1	1	0	0	1			1.3757	0.0017815		1-1-1	1-1-1	1-1-1	0-0-0	0-0-0	1-1-1		5.6
1534	Q2G1V6	Uncharacterized protein OS=Staphylococcus aureus (strain NCTC 8325) OX=93061 GN=SAOUHSC_00334 PE=4 SV=1	TRUE	1	150610000			23.274	209		1	Q2G1V6	Uncharacterized protein OS=Staphylococcus aureus (strain NCTC 8325) OX=93061 GN=SAOUHSC_00334 PE=4 SV=1				1	1	2	0	1	1		1	1	2	0	1	1		1	1	2	0	1	1			5.394	0		1-1-1	1-1-1	2-2-2	0-0-0	1-1-1	1-1-1		5.3
249	Q2FVP4	Membrane protein, putative OS=Staphylococcus aureus (strain NCTC 8325) OX=93061 GN=SAOUHSC_02658 PE=4 SV=1	TRUE	1	146860000			47.827	425		1	Q2FVP4	Membrane protein, putative OS=Staphylococcus aureus (strain NCTC 8325) OX=93061 GN=SAOUHSC_02658 PE=4 SV=1				6	6	5	0	0	0		6	6	5	0	0	0		6	6	5	0	0	0			13.165	0		6-6-6	6-6-6	5-5-5	0-0-0	0-0-0	0-0-0		16.2
1188	Q2G062	ThrE domain-containing protein OS=Staphylococcus aureus (strain NCTC 8325) OX=93061 GN=SAOUHSC_00759 PE=4 SV=1	TRUE	1	146630000			27.427	253		1	Q2G062	ThrE domain-containing protein OS=Staphylococcus aureus (strain NCTC 8325) OX=93061 GN=SAOUHSC_00759 PE=4 SV=1				3	3	3	0	0	0		3	3	3	0	0	0		3	3	3	0	0	0			5.6833	0		3-3-3	3-3-3	3-3-3	0-0-0	0-0-0	0-0-0		10.7
1536	Q2G1V8	Uncharacterized protein OS=Staphylococcus aureus (strain NCTC 8325) OX=93061 GN=SAOUHSC_02575 PE=4 SV=1	TRUE	1	146370000			16.052	140		1	Q2G1V8	Uncharacterized protein OS=Staphylococcus aureus (strain NCTC 8325) OX=93061 GN=SAOUHSC_02575 PE=4 SV=1				1	1	1	0	0	0		1	1	1	0	0	0		1	1	1	0	0	0			7.3302	0		1-1-1	1-1-1	1-1-1	0-0-0	0-0-0	0-0-0		10
1228	Q2G0C2	Uncharacterized protein OS=Staphylococcus aureus (strain NCTC 8325) OX=93061 GN=SAOUHSC_00683 PE=4 SV=1	TRUE	1	145540000			27.034	229		1	Q2G0C2	Uncharacterized protein OS=Staphylococcus aureus (strain NCTC 8325) OX=93061 GN=SAOUHSC_00683 PE=4 SV=1				1	2	2	1	1	0		1	2	2	1	1	0		1	2	2	1	1	0			1.953	0.0012136		1-1-1	2-2-2	2-2-2	1-1-1	1-1-1	0-0-0		9.2
370	Q2FW82	Uncharacterized protein OS=Staphylococcus aureus (strain NCTC 8325) OX=93061 GN=SAOUHSC_02422 PE=4 SV=1	TRUE	1	136880000			25.675	227		1	Q2FW82	Uncharacterized protein OS=Staphylococcus aureus (strain NCTC 8325) OX=93061 GN=SAOUHSC_02422 PE=4 SV=1				2	2	2	1	1	0		2	2	2	1	1	0		2	2	2	1	1	0			3.9134	0		2-2-2	2-2-2	2-2-2	1-1-1	1-1-1	0-0-0		4.8
1275	Q2G0J4	Uncharacterized protein OS=Staphylococcus aureus (strain NCTC 8325) OX=93061 GN=SAOUHSC_00569 PE=4 SV=1	TRUE	1	133770000			54.337	494		1	Q2G0J4	Uncharacterized protein OS=Staphylococcus aureus (strain NCTC 8325) OX=93061 GN=SAOUHSC_00569 PE=4 SV=1				4	3	3	0	0	0		4	3	3	0	0	0		4	3	3	0	0	0			12.308	0		4-4-4	3-3-3	3-3-3	0-0-0	0-0-0	0-0-0		8.7
1505	Q2G1Q3	Uncharacterized protein OS=Staphylococcus aureus (strain NCTC 8325) OX=93061 GN=SAOUHSC_00050 PE=4 SV=1	TRUE	1	131650000			17.92	160		1	Q2G1Q3	Uncharacterized protein OS=Staphylococcus aureus (strain NCTC 8325) OX=93061 GN=SAOUHSC_00050 PE=4 SV=1				2	3	3	0	0	0		2	3	3	0	0	0		2	3	3	0	0	0			19.459	0		2-2-2	3-3-3	3-3-3	0-0-0	0-0-0	0-0-0		15
487	Q2FWX3	Uncharacterized protein OS=Staphylococcus aureus (strain NCTC 8325) OX=93061 GN=SAOUHSC_02148 PE=4 SV=1	TRUE	1	131430000			18.055	160		1	Q2FWX3	Uncharacterized protein OS=Staphylococcus aureus (strain NCTC 8325) OX=93061 GN=SAOUHSC_02148 PE=4 SV=1				2	2	2	0	0	0		2	2	2	0	0	0		2	2	2	0	0	0			3.6517	0		2-2-2	2-2-2	2-2-2	0-0-0	0-0-0	0-0-0		18.1
1434	Q2G195	Uncharacterized protein OS=Staphylococcus aureus (strain NCTC 8325) OX=93061 GN=SAOUHSC_00250 PE=4 SV=1	TRUE	1	130210000			35.409	306		1	Q2G195	Uncharacterized protein OS=Staphylococcus aureus (strain NCTC 8325) OX=93061 GN=SAOUHSC_00250 PE=4 SV=1				2	1	0	0	1	1		2	1	0	0	1	1		2	1	0	0	1	1			1.0523	0.0070053		2-2-2	1-1-1	0-0-0	0-0-0	1-1-1	1-1-1		8.2
1547	Q2G1Y2	Uncharacterized protein OS=Staphylococcus aureus (strain NCTC 8325) OX=93061 GN=SAOUHSC_02923 PE=4 SV=1	TRUE	1	125730000			51.879	482		1	Q2G1Y2	Uncharacterized protein OS=Staphylococcus aureus (strain NCTC 8325) OX=93061 GN=SAOUHSC_02923 PE=4 SV=1				3	4	3	1	1	0		3	4	3	1	1	0		3	4	3	1	1	0			2.5117	0		3-3-3	4-4-4	3-3-3	1-1-1	1-1-1	0-0-0		5.6
1244	Q2G0E5	Abhydrolase_3 domain-containing protein OS=Staphylococcus aureus (strain NCTC 8325) OX=93061 GN=SAOUHSC_00661 PE=4 SV=1	TRUE	1	121470000			39.838	347		1	Q2G0E5	Abhydrolase_3 domain-containing protein OS=Staphylococcus aureus (strain NCTC 8325) OX=93061 GN=SAOUHSC_00661 PE=4 SV=1				5	7	5	0	0	0		5	7	5	0	0	0		5	7	5	0	0	0			8.848	0		5-5-5	7-7-7	5-5-5	0-0-0	0-0-0	0-0-0		20.2
1217	Q2G0A7	Uncharacterized protein OS=Staphylococcus aureus (strain NCTC 8325) OX=93061 GN=SAOUHSC_00698 PE=4 SV=1	TRUE	1	119670000			55.863	517		1	Q2G0A7	Uncharacterized protein OS=Staphylococcus aureus (strain NCTC 8325) OX=93061 GN=SAOUHSC_00698 PE=4 SV=1				1	2	2	0	0	0		1	2	2	0	0	0		1	2	2	0	0	0			18.044	0		1-1-1	2-2-2	2-2-2	0-0-0	0-0-0	0-0-0		3.5
182	Q2FVB8	Uncharacterized protein OS=Staphylococcus aureus (strain NCTC 8325) OX=93061 GN=SAOUHSC_02816 PE=4 SV=1	TRUE	1	107590000			23.432	203		1	Q2FVB8	Uncharacterized protein OS=Staphylococcus aureus (strain NCTC 8325) OX=93061 GN=SAOUHSC_02816 PE=4 SV=1				1	1	1	0	0	1		1	1	1	0	0	1		1	1	1	0	0	1			3.3982	0		1-1-1	1-1-1	1-1-1	0-0-0	0-0-0	1-1-1		5.4
1080	Q2FZQ1	Uncharacterized protein OS=Staphylococcus aureus (strain NCTC 8325) OX=93061 GN=SAOUHSC_00949 PE=3 SV=1	TRUE	1	105210000			56.658	522		1	Q2FZQ1	Uncharacterized protein OS=Staphylococcus aureus (strain NCTC 8325) OX=93061 GN=SAOUHSC_00949 PE=3 SV=1				4	4	5	1	1	1		4	4	5	1	1	1		4	4	5	1	1	1			12.28	0		4-4-4	4-4-4	5-5-5	1-1-1	1-1-1	1-1-1		9.6
1638	Q2G2B0	ABC transmembrane type-1 domain-containing protein OS=Staphylococcus aureus (strain NCTC 8325) OX=93061 GN=SAOUHSC_01047 PE=3 SV=1	TRUE	1	99865000			30.15	265		1	Q2G2B0	ABC transmembrane type-1 domain-containing protein OS=Staphylococcus aureus (strain NCTC 8325) OX=93061 GN=SAOUHSC_01047 PE=3 SV=1				1	1	1	0	0	0		1	1	1	0	0	0		1	1	1	0	0	0			12.238	0		1-1-1	1-1-1	1-1-1	0-0-0	0-0-0	0-0-0		8.3
1460	Q2G1E0	Sensor protein kinase HptS OS=Staphylococcus aureus (strain NCTC 8325) OX=93061 GN=hptS PE=3 SV=1	TRUE	1	99561000			61.046	518		1	Q2G1E0	Sensor protein kinase HptS OS=Staphylococcus aureus (strain NCTC 8325) OX=93061 GN=hptS PE=3 SV=1				5	2	5	0	0	0		5	2	5	0	0	0		5	2	5	0	0	0			7.8486	0		5-5-5	2-2-2	5-5-5	0-0-0	0-0-0	0-0-0		14.5
346	Q2FW36	Energy-coupling factor transporter transmembrane protein EcfT OS=Staphylococcus aureus (strain NCTC 8325) OX=93061 GN=ecfT PE=3 SV=1	TRUE	1	95920000			30.829	268		1	Q2FW36	Energy-coupling factor transporter transmembrane protein EcfT OS=Staphylococcus aureus (strain NCTC 8325) OX=93061 GN=ecfT PE=3 SV=1				3	3	3	0	0	0		3	3	3	0	0	0		3	3	3	0	0	0			7.871	0		3-3-3	3-3-3	3-3-3	0-0-0	0-0-0	0-0-0		16
646	Q2FXS3	Uncharacterized protein OS=Staphylococcus aureus (strain NCTC 8325) OX=93061 GN=SAOUHSC_01762 PE=4 SV=1	TRUE	1	94781000			10.12	94		1	Q2FXS3	Uncharacterized protein OS=Staphylococcus aureus (strain NCTC 8325) OX=93061 GN=SAOUHSC_01762 PE=4 SV=1				1	1	1	0	0	0		1	1	1	0	0	0		1	1	1	0	0	0			1.6996	0.0012034		1-1-1	1-1-1	1-1-1	0-0-0	0-0-0	0-0-0		8.5
262	Q2FVR4	DUF218 domain-containing protein OS=Staphylococcus aureus (strain NCTC 8325) OX=93061 GN=SAOUHSC_02638 PE=4 SV=1	TRUE	1	94125000			37.067	322		1	Q2FVR4	DUF218 domain-containing protein OS=Staphylococcus aureus (strain NCTC 8325) OX=93061 GN=SAOUHSC_02638 PE=4 SV=1				3	3	2	0	0	0		3	3	2	0	0	0		3	3	2	0	0	0			5.8198	0		3-3-3	3-3-3	2-2-2	0-0-0	0-0-0	0-0-0		11.5
1020	Q2FZG3	Uncharacterized protein OS=Staphylococcus aureus (strain NCTC 8325) OX=93061 GN=SAOUHSC_01067 PE=4 SV=1	TRUE	1	87220000			16.909	153		1	Q2FZG3	Uncharacterized protein OS=Staphylococcus aureus (strain NCTC 8325) OX=93061 GN=SAOUHSC_01067 PE=4 SV=1				1	1	1	1	0	0		1	1	1	1	0	0		1	1	1	1	0	0			15.171	0		1-1-1	1-1-1	1-1-1	1-1-1	0-0-0	0-0-0		10.5
1440	Q2G1B0	Uncharacterized protein OS=Staphylococcus aureus (strain NCTC 8325) OX=93061 GN=SAOUHSC_00235 PE=4 SV=1	TRUE	1	84109000			29.137	263		1	Q2G1B0	Uncharacterized protein OS=Staphylococcus aureus (strain NCTC 8325) OX=93061 GN=SAOUHSC_00235 PE=4 SV=1				2	2	3	2	1	1		2	2	3	2	1	1		2	2	3	2	1	1			14.945	0		2-2-2	2-2-2	3-3-3	2-2-2	1-1-1	1-1-1		12.5
1274	Q2G0J2	ThrE domain-containing protein OS=Staphylococcus aureus (strain NCTC 8325) OX=93061 GN=SAOUHSC_00572 PE=4 SV=1	TRUE	1	82309000			23.307	216		1	Q2G0J2	ThrE domain-containing protein OS=Staphylococcus aureus (strain NCTC 8325) OX=93061 GN=SAOUHSC_00572 PE=4 SV=1				1	1	1	0	0	0		1	1	1	0	0	0		1	1	1	0	0	0			19.358	0		1-1-1	1-1-1	1-1-1	0-0-0	0-0-0	0-0-0		6
246	Q2FVP0	PTS EIIB type-1 domain-containing protein OS=Staphylococcus aureus (strain NCTC 8325) OX=93061 GN=SAOUHSC_02662 PE=4 SV=1	TRUE	1	81415000			7.6454	71		1	Q2FVP0	PTS EIIB type-1 domain-containing protein OS=Staphylococcus aureus (strain NCTC 8325) OX=93061 GN=SAOUHSC_02662 PE=4 SV=1				2	2	2	0	0	0		2	2	2	0	0	0		2	2	2	0	0	0			41.581	0		2-2-2	2-2-2	2-2-2	0-0-0	0-0-0	0-0-0		64.8
496	Q2FWY4	Sodium-dependent dicarboxylate transporter SdcS OS=Staphylococcus aureus (strain NCTC 8325) OX=93061 GN=sdcS PE=3 SV=1	TRUE	1	75373000			57.171	520		1	Q2FWY4	Sodium-dependent dicarboxylate transporter SdcS OS=Staphylococcus aureus (strain NCTC 8325) OX=93061 GN=sdcS PE=3 SV=1				2	2	1	0	0	0		2	2	1	0	0	0		2	2	1	0	0	0			42.28	0		2-2-2	2-2-2	1-1-1	0-0-0	0-0-0	0-0-0		5.2
1091	Q2FZR8	DUF3899 domain-containing protein OS=Staphylococcus aureus (strain NCTC 8325) OX=93061 GN=SAOUHSC_00922 PE=4 SV=1	TRUE	1	75018000			14.501	123		1	Q2FZR8	DUF3899 domain-containing protein OS=Staphylococcus aureus (strain NCTC 8325) OX=93061 GN=SAOUHSC_00922 PE=4 SV=1				1	1	1	0	0	0		1	1	1	0	0	0		1	1	1	0	0	0			11.64	0		1-1-1	1-1-1	1-1-1	0-0-0	0-0-0	0-0-0		11.4
1402	Q2G134	Uncharacterized protein OS=Staphylococcus aureus (strain NCTC 8325) OX=93061 GN=SAOUHSC_00322 PE=3 SV=1	TRUE	1	72316000			35.726	331		1	Q2G134	Uncharacterized protein OS=Staphylococcus aureus (strain NCTC 8325) OX=93061 GN=SAOUHSC_00322 PE=3 SV=1				3	3	3	0	0	0		3	3	3	0	0	0		3	3	3	0	0	0			4.3455	0		3-3-3	3-3-3	3-3-3	0-0-0	0-0-0	0-0-0		10.9
1695	Q2G2K9	Uncharacterized protein OS=Staphylococcus aureus (strain NCTC 8325) OX=93061 GN=SAOUHSC_00639 PE=4 SV=1	TRUE	1	67803000			28.796	250		1	Q2G2K9	Uncharacterized protein OS=Staphylococcus aureus (strain NCTC 8325) OX=93061 GN=SAOUHSC_00639 PE=4 SV=1				3	3	2	0	1	0		3	3	2	0	1	0		3	3	2	0	1	0			5.9868	0		3-3-3	3-3-3	2-2-2	0-0-0	1-1-1	0-0-0		13.6
367	Q2FW78	Gate domain-containing protein OS=Staphylococcus aureus (strain NCTC 8325) OX=93061 GN=SAOUHSC_02426 PE=4 SV=1	TRUE	1	67272000			43.61	397		1	Q2FW78	Gate domain-containing protein OS=Staphylococcus aureus (strain NCTC 8325) OX=93061 GN=SAOUHSC_02426 PE=4 SV=1				2	3	2	0	0	0		2	3	2	0	0	0		2	3	2	0	0	0			3.1614	0		2-2-2	3-3-3	2-2-2	0-0-0	0-0-0	0-0-0		7.8
218	Q2FVK7	ZT_dimer domain-containing protein OS=Staphylococcus aureus (strain NCTC 8325) OX=93061 GN=SAOUHSC_02704 PE=3 SV=1	TRUE	1	66232000			31.581	288		1	Q2FVK7	ZT_dimer domain-containing protein OS=Staphylococcus aureus (strain NCTC 8325) OX=93061 GN=SAOUHSC_02704 PE=3 SV=1				2	2	2	0	0	0		2	2	2	0	0	0		2	2	2	0	0	0			3.7527	0		2-2-2	2-2-2	2-2-2	0-0-0	0-0-0	0-0-0		9.4
461	Q2FWM5	HATPase_c_5 domain-containing protein OS=Staphylococcus aureus (strain NCTC 8325) OX=93061 GN=SAOUHSC_02264 PE=1 SV=1	TRUE	1	65526000			47.983	414		1	Q2FWM5	HATPase_c_5 domain-containing protein OS=Staphylococcus aureus (strain NCTC 8325) OX=93061 GN=SAOUHSC_02264 PE=1 SV=1				3	3	3	0	0	0		3	3	3	0	0	0		3	3	3	0	0	0			3.4132	0		3-3-3	3-3-3	3-3-3	0-0-0	0-0-0	0-0-0		7
1641	Q2G2C0	Heme A synthase OS=Staphylococcus aureus (strain NCTC 8325) OX=93061 GN=ctaA PE=3 SV=2	TRUE	1	63539000			34.059	303		1	Q2G2C0	Heme A synthase OS=Staphylococcus aureus (strain NCTC 8325) OX=93061 GN=ctaA PE=3 SV=2				2	2	2	0	0	0		2	2	2	0	0	0		2	2	2	0	0	0			1.8396	0.0012099		2-2-2	2-2-2	2-2-2	0-0-0	0-0-0	0-0-0		14.2
870	Q2FYT5	Uncharacterized protein OS=Staphylococcus aureus (strain NCTC 8325) OX=93061 GN=SAOUHSC_01340 PE=4 SV=1	TRUE	1	62093000			16.343	142		1	Q2FYT5	Uncharacterized protein OS=Staphylococcus aureus (strain NCTC 8325) OX=93061 GN=SAOUHSC_01340 PE=4 SV=1				1	1	1	0	0	0		1	1	1	0	0	0		1	1	1	0	0	0			0.85881	0.0092007		1-1-1	1-1-1	1-1-1	0-0-0	0-0-0	0-0-0		4.9
1214	Q2G0A2	MFS domain-containing protein OS=Staphylococcus aureus (strain NCTC 8325) OX=93061 GN=SAOUHSC_00703 PE=4 SV=1	TRUE	1	59579000			42.323	388		1	Q2G0A2	MFS domain-containing protein OS=Staphylococcus aureus (strain NCTC 8325) OX=93061 GN=SAOUHSC_00703 PE=4 SV=1				1	1	1	0	0	0		1	1	1	0	0	0		1	1	1	0	0	0			0.92624	0.0081065		1-1-1	1-1-1	1-1-1	0-0-0	0-0-0	0-0-0		2.1
1198	Q2G080	Uncharacterized protein OS=Staphylococcus aureus (strain NCTC 8325) OX=93061 GN=SAOUHSC_00740 PE=4 SV=1	TRUE	1	58478000			27.19	244		1	Q2G080	Uncharacterized protein OS=Staphylococcus aureus (strain NCTC 8325) OX=93061 GN=SAOUHSC_00740 PE=4 SV=1				1	1	1	0	0	0		1	1	1	0	0	0		1	1	1	0	0	0			2.4975	0		1-1-1	1-1-1	1-1-1	0-0-0	0-0-0	0-0-0		4.1
303	Q2FVX5	Molybdenum transport system permease OS=Staphylococcus aureus (strain NCTC 8325) OX=93061 GN=SAOUHSC_02547 PE=3 SV=1	TRUE	1	58154000			24.863	223		1	Q2FVX5	Molybdenum transport system permease OS=Staphylococcus aureus (strain NCTC 8325) OX=93061 GN=SAOUHSC_02547 PE=3 SV=1				2	2	2	1	1	1		2	2	2	1	1	1		2	2	2	1	1	1			1.9274	0.0012121		2-2-2	2-2-2	2-2-2	1-1-1	1-1-1	1-1-1		10.3
534	Q2FX96	Histidine kinase domain-containing protein OS=Staphylococcus aureus (strain NCTC 8325) OX=93061 GN=SAOUHSC_01981 PE=4 SV=1	TRUE	1	57869000			41.88	370		1	Q2FX96	Histidine kinase domain-containing protein OS=Staphylococcus aureus (strain NCTC 8325) OX=93061 GN=SAOUHSC_01981 PE=4 SV=1				2	2	1	1	1	1		2	2	1	1	1	1		2	2	1	1	1	1			4.7444	0		2-2-2	2-2-2	1-1-1	1-1-1	1-1-1	1-1-1		6.2
565	Q2FXH1	MFS domain-containing protein OS=Staphylococcus aureus (strain NCTC 8325) OX=93061 GN=SAOUHSC_01876 PE=4 SV=1	TRUE	1	57071000			43.345	393		1	Q2FXH1	MFS domain-containing protein OS=Staphylococcus aureus (strain NCTC 8325) OX=93061 GN=SAOUHSC_01876 PE=4 SV=1				2	2	2	0	0	0		2	2	2	0	0	0		2	2	2	0	0	0			11.264	0		2-2-2	2-2-2	2-2-2	0-0-0	0-0-0	0-0-0		6.6
621	Q2FXN8	Uncharacterized protein OS=Staphylococcus aureus (strain NCTC 8325) OX=93061 GN=SAOUHSC_01798 PE=4 SV=1	TRUE	1	56611000			57.696	495		1	Q2FXN8	Uncharacterized protein OS=Staphylococcus aureus (strain NCTC 8325) OX=93061 GN=SAOUHSC_01798 PE=4 SV=1				2	2	2	0	0	0		2	2	2	0	0	0		2	2	2	0	0	0			11.098	0		2-2-2	2-2-2	2-2-2	0-0-0	0-0-0	0-0-0		6.9
1229	Q2G0C4	MFS domain-containing protein OS=Staphylococcus aureus (strain NCTC 8325) OX=93061 GN=SAOUHSC_00681 PE=4 SV=1	TRUE	1	56292000			45.13	406		1	Q2G0C4	MFS domain-containing protein OS=Staphylococcus aureus (strain NCTC 8325) OX=93061 GN=SAOUHSC_00681 PE=4 SV=1				1	1	1	0	0	0		1	1	1	0	0	0		1	1	1	0	0	0			1.0428	0.0075846		1-1-1	1-1-1	1-1-1	0-0-0	0-0-0	0-0-0		2.2
260	Q2FVQ8	Heme sensor protein HssS OS=Staphylococcus aureus (strain NCTC 8325) OX=93061 GN=hssS PE=3 SV=1	TRUE	1	55969000			52.374	457		1	Q2FVQ8	Heme sensor protein HssS OS=Staphylococcus aureus (strain NCTC 8325) OX=93061 GN=hssS PE=3 SV=1				3	3	3	0	0	0		3	3	3	0	0	0		3	3	3	0	0	0			4.3126	0		3-3-3	3-3-3	3-3-3	0-0-0	0-0-0	0-0-0		7.9
1238	Q2G0D7	ABC transporter permease, putative OS=Staphylococcus aureus (strain NCTC 8325) OX=93061 GN=SAOUHSC_00668 PE=3 SV=1	TRUE	1	53751000			71.731	629		1	Q2G0D7	ABC transporter permease, putative OS=Staphylococcus aureus (strain NCTC 8325) OX=93061 GN=SAOUHSC_00668 PE=3 SV=1				2	3	2	0	0	0		2	3	2	0	0	0		2	3	2	0	0	0			3.2102	0		2-2-2	3-3-3	2-2-2	0-0-0	0-0-0	0-0-0		2.9
837	Q2FYM4	Putative branched-chain amino acid carrier protein SAOUHSC_01411 OS=Staphylococcus aureus (strain NCTC 8325) OX=93061 GN=SAOUHSC_01411 PE=3 SV=1	TRUE	1	53071000			48.814	447		1	Q2FYM4	Putative branched-chain amino acid carrier protein SAOUHSC_01411 OS=Staphylococcus aureus (strain NCTC 8325) OX=93061 GN=SAOUHSC_01411 PE=3 SV=1				1	1	0	1	1	0		1	1	0	1	1	0		1	1	0	1	1	0			1.6238	0.0011983		1-1-1	1-1-1	0-0-0	1-1-1	1-1-1	0-0-0		2.2
208	Q2FVI1	AA_permease domain-containing protein OS=Staphylococcus aureus (strain NCTC 8325) OX=93061 GN=SAOUHSC_02729 PE=4 SV=1	TRUE	1	51900000			52.558	469		1	Q2FVI1	AA_permease domain-containing protein OS=Staphylococcus aureus (strain NCTC 8325) OX=93061 GN=SAOUHSC_02729 PE=4 SV=1				1	1	1	0	0	0		1	1	1	0	0	0		1	1	1	0	0	0			2.7713	0		1-1-1	1-1-1	1-1-1	0-0-0	0-0-0	0-0-0		2.8
178	Q2FVB0	Uncharacterized protein OS=Staphylococcus aureus (strain NCTC 8325) OX=93061 GN=SAOUHSC_02823 PE=4 SV=1	TRUE	1	47648000			33.521	301		1	Q2FVB0	Uncharacterized protein OS=Staphylococcus aureus (strain NCTC 8325) OX=93061 GN=SAOUHSC_02823 PE=4 SV=1				2	2	1	0	0	0		2	2	1	0	0	0		2	2	1	0	0	0			1.5586	0.0011947		2-2-2	2-2-2	1-1-1	0-0-0	0-0-0	0-0-0		8
647	Q2FXS4	Uncharacterized protein OS=Staphylococcus aureus (strain NCTC 8325) OX=93061 GN=SAOUHSC_01761 PE=4 SV=1	TRUE	1	47227000			18.385	157		1	Q2FXS4	Uncharacterized protein OS=Staphylococcus aureus (strain NCTC 8325) OX=93061 GN=SAOUHSC_01761 PE=4 SV=1				1	2	1	0	1	0		1	2	1	0	1	0		1	2	1	0	1	0			3.6221	0		1-1-1	2-2-2	1-1-1	0-0-0	1-1-1	0-0-0		5.1
1681	Q2G2H6	Na(+)/H(+) antiporter subunit F1 OS=Staphylococcus aureus (strain NCTC 8325) OX=93061 GN=mnhF1 PE=3 SV=1	TRUE	1	43293000			10.616	97		1	Q2G2H6	Na(+)/H(+) antiporter subunit F1 OS=Staphylococcus aureus (strain NCTC 8325) OX=93061 GN=mnhF1 PE=3 SV=1				1	1	1	0	0	0		1	1	1	0	0	0		1	1	1	0	0	0			1.2285	0.0035377		1-1-1	1-1-1	1-1-1	0-0-0	0-0-0	0-0-0		10.3
1743	Q2G2T7	Glyco_trans_2-like domain-containing protein OS=Staphylococcus aureus (strain NCTC 8325) OX=93061 GN=SAOUHSC_00713 PE=4 SV=1	TRUE	1	40520000			37.577	327		1	Q2G2T7	Glyco_trans_2-like domain-containing protein OS=Staphylococcus aureus (strain NCTC 8325) OX=93061 GN=SAOUHSC_00713 PE=4 SV=1				1	3	3	0	0	0		1	3	3	0	0	0		1	3	3	0	0	0			3.1264	0		1-1-1	3-3-3	3-3-3	0-0-0	0-0-0	0-0-0		2.8
1332	Q2G0R7	Polysacc_synt_C domain-containing protein OS=Staphylococcus aureus (strain NCTC 8325) OX=93061 GN=SAOUHSC_00479 PE=4 SV=1	TRUE	1	40376000			56.089	508		1	Q2G0R7	Polysacc_synt_C domain-containing protein OS=Staphylococcus aureus (strain NCTC 8325) OX=93061 GN=SAOUHSC_00479 PE=4 SV=1				2	1	1	0	0	0		2	1	1	0	0	0		2	1	1	0	0	0			1.7163	0.0012048		2-2-2	1-1-1	1-1-1	0-0-0	0-0-0	0-0-0		3.9
1701	Q2G2L8	HTH merR-type domain-containing protein OS=Staphylococcus aureus (strain NCTC 8325) OX=93061 GN=SAOUHSC_02810 PE=4 SV=1	TRUE	1	38873000			29.142	254		1	Q2G2L8	HTH merR-type domain-containing protein OS=Staphylococcus aureus (strain NCTC 8325) OX=93061 GN=SAOUHSC_02810 PE=4 SV=1				2	3	1	1	0	0		2	3	1	1	0	0		2	3	1	1	0	0			5.4732	0		2-2-2	3-3-3	1-1-1	1-1-1	0-0-0	0-0-0		12.6
300	Q2FVX1	Biotin transporter OS=Staphylococcus aureus (strain NCTC 8325) OX=93061 GN=SAOUHSC_02552 PE=3 SV=1	TRUE	1	33526000			19.464	184		1	Q2FVX1	Biotin transporter OS=Staphylococcus aureus (strain NCTC 8325) OX=93061 GN=SAOUHSC_02552 PE=3 SV=1				1	1	1	0	0	0		1	1	1	0	0	0		1	1	1	0	0	0			4.1969	0		1-1-1	1-1-1	1-1-1	0-0-0	0-0-0	0-0-0		8.2
1424	Q2G171	Branched-chain amino acid transport system carrier protein OS=Staphylococcus aureus (strain NCTC 8325) OX=93061 GN=SAOUHSC_00282 PE=3 SV=1	TRUE	1	32701000			46.934	425		1	Q2G171	Branched-chain amino acid transport system carrier protein OS=Staphylococcus aureus (strain NCTC 8325) OX=93061 GN=SAOUHSC_00282 PE=3 SV=1				1	1	1	0	0	0		1	1	1	0	0	0		1	1	1	0	0	0			1.8259	0.0012085		1-1-1	1-1-1	1-1-1	0-0-0	0-0-0	0-0-0		2.8
120	Q2FV01	Citrate transporter, putative OS=Staphylococcus aureus (strain NCTC 8325) OX=93061 GN=SAOUHSC_02943 PE=4 SV=1	TRUE	1	31983000			49.771	456		1	Q2FV01	Citrate transporter, putative OS=Staphylococcus aureus (strain NCTC 8325) OX=93061 GN=SAOUHSC_02943 PE=4 SV=1				1	1	1	0	0	0		1	1	1	0	0	0		1	1	1	0	0	0			1.3739	0.0017804		1-1-1	1-1-1	1-1-1	0-0-0	0-0-0	0-0-0		2.9
359	Q2FW65	Uncharacterized protein OS=Staphylococcus aureus (strain NCTC 8325) OX=93061 GN=SAOUHSC_02442 PE=4 SV=1	TRUE	1	31782000			9.2229	79		1	Q2FW65	Uncharacterized protein OS=Staphylococcus aureus (strain NCTC 8325) OX=93061 GN=SAOUHSC_02442 PE=4 SV=1				1	1	2	0	0	0		1	1	2	0	0	0		1	1	2	0	0	0			1.72	0.0012063		1-1-1	1-1-1	2-2-2	0-0-0	0-0-0	0-0-0		11.4
1741	Q2G2T5	Uncharacterized protein OS=Staphylococcus aureus (strain NCTC 8325) OX=93061 GN=SAOUHSC_00012 PE=4 SV=1	TRUE	1	31556000			12.233	109		1	Q2G2T5	Uncharacterized protein OS=Staphylococcus aureus (strain NCTC 8325) OX=93061 GN=SAOUHSC_00012 PE=4 SV=1				1	1	1	0	0	0		1	1	1	0	0	0		1	1	1	0	0	0			1.4879	0.0011912		1-1-1	1-1-1	1-1-1	0-0-0	0-0-0	0-0-0		8.3
1359	Q2G0V1	ABC transmembrane type-1 domain-containing protein OS=Staphylococcus aureus (strain NCTC 8325) OX=93061 GN=SAOUHSC_00424 PE=3 SV=1	TRUE	1	29942000			23.31	219		1	Q2G0V1	ABC transmembrane type-1 domain-containing protein OS=Staphylococcus aureus (strain NCTC 8325) OX=93061 GN=SAOUHSC_00424 PE=3 SV=1				1	1	1	0	0	0		1	1	1	0	0	0		1	1	1	0	0	0			4.0967	0		1-1-1	1-1-1	1-1-1	0-0-0	0-0-0	0-0-0		8.2
600	Q2FXL2	Probable membrane transporter protein OS=Staphylococcus aureus (strain NCTC 8325) OX=93061 GN=SAOUHSC_01823 PE=3 SV=1	TRUE	1	29021000			27.269	256		1	Q2FXL2	Probable membrane transporter protein OS=Staphylococcus aureus (strain NCTC 8325) OX=93061 GN=SAOUHSC_01823 PE=3 SV=1				1	1	1	0	0	0		1	1	1	0	0	0		1	1	1	0	0	0			4.0792	0		1-1-1	1-1-1	1-1-1	0-0-0	0-0-0	0-0-0		5.1
1264	Q2G0I0	Uncharacterized protein OS=Staphylococcus aureus (strain NCTC 8325) OX=93061 GN=SAOUHSC_00585 PE=4 SV=1	TRUE	1	28522000			21.836	185		1	Q2G0I0	Uncharacterized protein OS=Staphylococcus aureus (strain NCTC 8325) OX=93061 GN=SAOUHSC_00585 PE=4 SV=1				2	2	2	0	0	0		2	2	2	0	0	0		2	2	2	0	0	0			2.0186	0.00060976		2-2-2	2-2-2	2-2-2	0-0-0	0-0-0	0-0-0		9.2
1280	Q2G0K4	MFS domain-containing protein OS=Staphylococcus aureus (strain NCTC 8325) OX=93061 GN=SAOUHSC_00556 PE=4 SV=1	TRUE	1	28341000			51.657	466		1	Q2G0K4	MFS domain-containing protein OS=Staphylococcus aureus (strain NCTC 8325) OX=93061 GN=SAOUHSC_00556 PE=4 SV=1				1	3	2	0	0	0		1	3	2	0	0	0		1	3	2	0	0	0			2.3371	0		1-1-1	3-3-3	2-2-2	0-0-0	0-0-0	0-0-0		2.6
692	Q2FXX6	Uncharacterized protein OS=Staphylococcus aureus (strain NCTC 8325) OX=93061 GN=SAOUHSC_01704 PE=4 SV=1	TRUE	1	26741000			10.184	89		1	Q2FXX6	Uncharacterized protein OS=Staphylococcus aureus (strain NCTC 8325) OX=93061 GN=SAOUHSC_01704 PE=4 SV=1				1	1	1	0	0	0		1	1	1	0	0	0		1	1	1	0	0	0			1.1465	0.0052817		1-1-1	1-1-1	1-1-1	0-0-0	0-0-0	0-0-0		12.4
1533	Q2G1V5	Uncharacterized protein OS=Staphylococcus aureus (strain NCTC 8325) OX=93061 GN=SAOUHSC_00332 PE=4 SV=1	TRUE	1	25413000			26.783	237		1	Q2G1V5	Uncharacterized protein OS=Staphylococcus aureus (strain NCTC 8325) OX=93061 GN=SAOUHSC_00332 PE=4 SV=1				2	3	2	0	0	0		2	3	2	0	0	0		2	3	2	0	0	0			2.1781	0		2-2-2	3-3-3	2-2-2	0-0-0	0-0-0	0-0-0		4.2
642	Q2FXR6	Uncharacterized protein OS=Staphylococcus aureus (strain NCTC 8325) OX=93061 GN=SAOUHSC_01769 PE=4 SV=1	TRUE	1	24055000			40.065	357		1	Q2FXR6	Uncharacterized protein OS=Staphylococcus aureus (strain NCTC 8325) OX=93061 GN=SAOUHSC_01769 PE=4 SV=1				1	1	1	0	0	0		1	1	1	0	0	0		1	1	1	0	0	0			3.132	0		1-1-1	1-1-1	1-1-1	0-0-0	0-0-0	0-0-0		3.6
1433	Q2G194	Uncharacterized protein OS=Staphylococcus aureus (strain NCTC 8325) OX=93061 GN=SAOUHSC_00251 PE=4 SV=1	TRUE	1	19824000			44.535	388		1	Q2G194	Uncharacterized protein OS=Staphylococcus aureus (strain NCTC 8325) OX=93061 GN=SAOUHSC_00251 PE=4 SV=1				1	1	1	0	0	0		1	1	1	0	0	0		1	1	1	0	0	0			5.8982	0		1-1-1	1-1-1	1-1-1	0-0-0	0-0-0	0-0-0		3.6
1605	Q2G262	Polysacc_synt_C domain-containing protein OS=Staphylococcus aureus (strain NCTC 8325) OX=93061 GN=SAOUHSC_00092 PE=4 SV=1	TRUE	1	16794000			54.161	476		1	Q2G262	Polysacc_synt_C domain-containing protein OS=Staphylococcus aureus (strain NCTC 8325) OX=93061 GN=SAOUHSC_00092 PE=4 SV=1				0	0	0	1	1	1		0	0	0	1	1	1		0	0	0	1	1	1			0.83765	0.0097477		0-0-0	0-0-0	0-0-0	1-1-1	1-1-1	1-1-1		0
585	Q2FXJ4	Transgly domain-containing protein OS=Staphylococcus aureus (strain NCTC 8325) OX=93061 GN=SAOUHSC_01840 PE=3 SV=1	TRUE	1	13256000			34.526	301		1	Q2FXJ4	Transgly domain-containing protein OS=Staphylococcus aureus (strain NCTC 8325) OX=93061 GN=SAOUHSC_01840 PE=3 SV=1				2	0	1	0	0	0		2	0	1	0	0	0		2	0	1	0	0	0			1.1558	0.005291		2-2-2	0-0-0	1-1-1	0-0-0	0-0-0	0-0-0		9.3
1263	Q2G0H5	Uncharacterized protein OS=Staphylococcus aureus (strain NCTC 8325) OX=93061 GN=SAOUHSC_00591 PE=4 SV=1	TRUE	1	13249000			23.614	197		1	Q2G0H5	Uncharacterized protein OS=Staphylococcus aureus (strain NCTC 8325) OX=93061 GN=SAOUHSC_00591 PE=4 SV=1				1	1	1	0	0	0		1	1	1	0	0	0		1	1	1	0	0	0			0.98474	0.0081301		1-1-1	1-1-1	1-1-1	0-0-0	0-0-0	0-0-0		4.1
116	Q2FUZ2	FtsX domain-containing protein OS=Staphylococcus aureus (strain NCTC 8325) OX=93061 GN=SAOUHSC_02953 PE=3 SV=1	TRUE	1	12639000			76.732	666		1	Q2FUZ2	FtsX domain-containing protein OS=Staphylococcus aureus (strain NCTC 8325) OX=93061 GN=SAOUHSC_02953 PE=3 SV=1				0	1	1	0	0	0		0	1	1	0	0	0		0	1	1	0	0	0			1.6466	0.001199		0-0-0	1-1-1	1-1-1	0-0-0	0-0-0	0-0-0		0
1364	Q2G0V8	acidPPc domain-containing protein OS=Staphylococcus aureus (strain NCTC 8325) OX=93061 GN=SAOUHSC_00416 PE=4 SV=1	TRUE	1	9896100			25.755	224		1	Q2G0V8	acidPPc domain-containing protein OS=Staphylococcus aureus (strain NCTC 8325) OX=93061 GN=SAOUHSC_00416 PE=4 SV=1				1	1	1	0	0	0		1	1	1	0	0	0		1	1	1	0	0	0			4.252	0		1-1-1	1-1-1	1-1-1	0-0-0	0-0-0	0-0-0		8.5
843	Q2FYN3	Protein msa OS=Staphylococcus aureus (strain NCTC 8325) OX=93061 GN=msa PE=4 SV=1	TRUE	1	6142800			15.657	133		1	Q2FYN3	Protein msa OS=Staphylococcus aureus (strain NCTC 8325) OX=93061 GN=msa PE=4 SV=1				1	1	0	0	0	0		1	1	0	0	0	0		1	1	0	0	0	0			1.2406	0.0035398		1-1-1	1-1-1	0-0-0	0-0-0	0-0-0	0-0-0		12
1027	Q2FZH2	Cytochrome d ubiquinol oxidase, subunit II, putative OS=Staphylococcus aureus (strain NCTC 8325) OX=93061 GN=SAOUHSC_01032 PE=4 SV=1	TRUE	1	6032100			38.946	339		1	Q2FZH2	Cytochrome d ubiquinol oxidase, subunit II, putative OS=Staphylococcus aureus (strain NCTC 8325) OX=93061 GN=SAOUHSC_01032 PE=4 SV=1				1	1	1	0	0	0		1	1	1	0	0	0		1	1	1	0	0	0			1.0198	0.008149		1-1-1	1-1-1	1-1-1	0-0-0	0-0-0	0-0-0		2.9
1362	Q2G0V5	Transporter OS=Staphylococcus aureus (strain NCTC 8325) OX=93061 GN=SAOUHSC_00420 PE=3 SV=1	TRUE	1	5742200			49.251	445		1	Q2G0V5	Transporter OS=Staphylococcus aureus (strain NCTC 8325) OX=93061 GN=SAOUHSC_00420 PE=3 SV=1				2	2	2	0	0	0		2	2	2	0	0	0		2	2	2	0	0	0			0.93677	0.0081112		2-2-2	2-2-2	2-2-2	0-0-0	0-0-0	0-0-0		3.8
1717	Q2G2P6	Uncharacterized protein OS=Staphylococcus aureus (strain NCTC 8325) OX=93061 GN=SAOUHSC_00010 PE=4 SV=1	TRUE	1	3639400			25.147	231		1	Q2G2P6	Uncharacterized protein OS=Staphylococcus aureus (strain NCTC 8325) OX=93061 GN=SAOUHSC_00010 PE=4 SV=1				1	0	1	0	0	0		1	0	1	0	0	0		1	0	1	0	0	0			0.85843	0.0091954		1-1-1	0-0-0	1-1-1	0-0-0	0-0-0	0-0-0		9.1
220	Q2FVL1	MFS domain-containing protein OS=Staphylococcus aureus (strain NCTC 8325) OX=93061 GN=SAOUHSC_02700 PE=3 SV=1	TRUE	1	3388000			49.178	452		1	Q2FVL1	MFS domain-containing protein OS=Staphylococcus aureus (strain NCTC 8325) OX=93061 GN=SAOUHSC_02700 PE=3 SV=1				0	1	1	0	0	0		0	1	1	0	0	0		0	1	1	0	0	0			2.5955	0		0-0-0	1-1-1	1-1-1	0-0-0	0-0-0	0-0-0		0
468	Q2FWN5	Cation transport protein, putative OS=Staphylococcus aureus (strain NCTC 8325) OX=93061 GN=SAOUHSC_02247 PE=4 SV=1	TRUE	1	0			47.978	435		1	Q2FWN5	Cation transport protein, putative OS=Staphylococcus aureus (strain NCTC 8325) OX=93061 GN=SAOUHSC_02247 PE=4 SV=1				1	1	1	0	0	0		1	1	1	0	0	0		1	1	1	0	0	0			11.901	0		1-1-1	1-1-1	1-1-1	0-0-0	0-0-0	0-0-0		2.8
815	Q2FYI9	Uncharacterized protein OS=Staphylococcus aureus (strain NCTC 8325) OX=93061 GN=SAOUHSC_01456 PE=4 SV=1	TRUE	1	0			50.201	446		1	Q2FYI9	Uncharacterized protein OS=Staphylococcus aureus (strain NCTC 8325) OX=93061 GN=SAOUHSC_01456 PE=4 SV=1				1	0	1	0	0	0		1	0	1	0	0	0		1	0	1	0	0	0			1.0203	0.0081538		1-1-1	0-0-0	1-1-1	0-0-0	0-0-0	0-0-0		2.5
24	P02976	Immunoglobulin G-binding protein A OS=Staphylococcus aureus (strain NCTC 8325) OX=93061 GN=spa PE=1 SV=3	TRUE	1	1085200000000			56.436	516		1	P02976	Immunoglobulin G-binding protein A OS=Staphylococcus aureus (strain NCTC 8325) OX=93061 GN=spa PE=1 SV=3				36	33	31	44	44	45		36	33	31	44	44	45		0	0	0	0	0	0			323.31	0		36-36-0	33-33-0	31-31-0	44-44-0	44-44-0	45-45-0		68.4
1304	Q2G0N0	Elongation factor Tu OS=Staphylococcus aureus (strain NCTC 8325) OX=93061 GN=tuf PE=3 SV=1	TRUE	1	901280000000			43.103	394		1	Q2G0N0	Elongation factor Tu OS=Staphylococcus aureus (strain NCTC 8325) OX=93061 GN=tuf PE=3 SV=1				32	32	29	26	25	26		32	32	29	26	25	26		32	32	29	26	25	26			323.31	0		32-32-32	32-32-32	29-29-29	26-26-26	25-25-25	26-26-26		90.4
1164	Q2G028	Enolase OS=Staphylococcus aureus (strain NCTC 8325) OX=93061 GN=eno PE=1 SV=1	TRUE	1	367290000000			47.116	434		1	Q2G028	Enolase OS=Staphylococcus aureus (strain NCTC 8325) OX=93061 GN=eno PE=1 SV=1				24	25	24	24	24	24		24	25	24	24	24	24		24	25	24	24	24	24			323.31	0		24-24-24	25-25-25	24-24-24	24-24-24	24-24-24	24-24-24		76.3
1168	Q2G032	Glyceraldehyde-3-phosphate dehydrogenase OS=Staphylococcus aureus (strain NCTC 8325) OX=93061 GN=SAOUHSC_00795 PE=3 SV=1	TRUE	1	346180000000			36.28	336		1	Q2G032	Glyceraldehyde-3-phosphate dehydrogenase OS=Staphylococcus aureus (strain NCTC 8325) OX=93061 GN=SAOUHSC_00795 PE=3 SV=1				24	20	21	26	27	27		24	20	21	26	27	27		24	20	21	26	27	27			323.31	0		24-24-24	20-20-20	21-21-21	26-26-26	27-27-27	27-27-27		84.2
1305	Q2G0N1	Elongation factor G OS=Staphylococcus aureus (strain NCTC 8325) OX=93061 GN=fusA PE=1 SV=3	TRUE	1	275100000000			76.612	693		1	Q2G0N1	Elongation factor G OS=Staphylococcus aureus (strain NCTC 8325) OX=93061 GN=fusA PE=1 SV=3				44	43	44	42	42	41		44	43	44	42	42	41		44	43	44	42	42	41			323.31	0		44-44-44	43-43-43	44-44-44	42-42-42	42-42-42	41-41-41		82
797	Q2FYG2	DNA-binding protein HU, putative OS=Staphylococcus aureus (strain NCTC 8325) OX=93061 GN=SAOUHSC_01490 PE=3 SV=1	TRUE	1	266730000000			9.6259	90		1	Q2FYG2	DNA-binding protein HU, putative OS=Staphylococcus aureus (strain NCTC 8325) OX=93061 GN=SAOUHSC_01490 PE=3 SV=1				12	11	12	11	12	12		12	11	12	11	12	12		12	11	12	11	12	12			323.31	0		12-12-12	11-11-11	12-12-12	11-11-11	12-12-12	12-12-12		82.2
60	P48860	50S ribosomal protein L7/L12 OS=Staphylococcus aureus (strain NCTC 8325) OX=93061 GN=rplL PE=3 SV=2	TRUE	1	228620000000			12.711	122		1	P48860	50S ribosomal protein L7/L12 OS=Staphylococcus aureus (strain NCTC 8325) OX=93061 GN=rplL PE=3 SV=2				18	16	17	18	18	18		18	16	17	18	18	18		18	16	17	18	18	18			323.31	0		18-18-18	16-16-16	17-17-17	18-18-18	18-18-18	18-18-18		95.9
126	Q2FV17	Fructose-bisphosphate aldolase class 1 OS=Staphylococcus aureus (strain NCTC 8325) OX=93061 GN=fda PE=3 SV=1	TRUE	1	223400000000			33.054	296		1	Q2FV17	Fructose-bisphosphate aldolase class 1 OS=Staphylococcus aureus (strain NCTC 8325) OX=93061 GN=fda PE=3 SV=1				25	24	25	27	30	28		25	24	25	27	30	28		25	24	25	27	30	28			323.31	0		25-25-25	24-24-24	25-25-25	27-27-27	30-30-30	28-28-28		80.1
1256	Q2G0G1	Alcohol dehydrogenase OS=Staphylococcus aureus (strain NCTC 8325) OX=93061 GN=adh PE=3 SV=1	TRUE	1	211750000000			36.047	336		1	Q2G0G1	Alcohol dehydrogenase OS=Staphylococcus aureus (strain NCTC 8325) OX=93061 GN=adh PE=3 SV=1				21	21	22	24	24	23		21	21	22	24	24	23		21	21	22	24	24	23			323.31	0		21-21-21	21-21-21	22-22-22	24-24-24	24-24-24	23-23-23		72
125	Q2FV16	Probable malate:quinone oxidoreductase OS=Staphylococcus aureus (strain NCTC 8325) OX=93061 GN=mqo PE=3 SV=1	TRUE	1	203290000000			55.998	498		1	Q2FV16	Probable malate:quinone oxidoreductase OS=Staphylococcus aureus (strain NCTC 8325) OX=93061 GN=mqo PE=3 SV=1				38	37	38	25	29	25		38	37	38	25	29	25		38	37	38	25	29	25			323.31	0		38-38-38	37-37-37	38-38-38	25-25-25	29-29-29	25-25-25		74.3
1632	Q2G2A3	Dihydrolipoyl dehydrogenase OS=Staphylococcus aureus (strain NCTC 8325) OX=93061 GN=SAOUHSC_01043 PE=3 SV=1	TRUE	1	193470000000			49.481	468		1	Q2G2A3	Dihydrolipoyl dehydrogenase OS=Staphylococcus aureus (strain NCTC 8325) OX=93061 GN=SAOUHSC_01043 PE=3 SV=1				29	26	27	27	25	26		29	26	27	27	25	26		29	26	27	27	25	26			323.31	0		29-29-29	26-26-26	27-27-27	27-27-27	25-25-25	26-26-26		71.4
1634	Q2G2A5	Transket_pyr domain-containing protein OS=Staphylococcus aureus (strain NCTC 8325) OX=93061 GN=SAOUHSC_01041 PE=4 SV=1	TRUE	1	192470000000			35.246	325		1	Q2G2A5	Transket_pyr domain-containing protein OS=Staphylococcus aureus (strain NCTC 8325) OX=93061 GN=SAOUHSC_01041 PE=4 SV=1				28	28	27	24	23	24		28	28	27	24	23	24		28	28	27	24	23	24			323.31	0		28-28-28	28-28-28	27-27-27	24-24-24	23-23-23	24-24-24		88.9
420	Q2FWF0	ATP synthase subunit beta OS=Staphylococcus aureus (strain NCTC 8325) OX=93061 GN=atpD PE=3 SV=1	TRUE	1	189100000000			51.4	470		1	Q2FWF0	ATP synthase subunit beta OS=Staphylococcus aureus (strain NCTC 8325) OX=93061 GN=atpD PE=3 SV=1				37	36	36	30	29	31		37	36	36	30	29	31		37	36	36	30	29	31			323.31	0		37-37-37	36-36-36	36-36-36	30-30-30	29-29-29	31-31-31		91.7
927	Q2FZ23	Elongation factor Ts OS=Staphylococcus aureus (strain NCTC 8325) OX=93061 GN=tsf PE=3 SV=1	TRUE	1	187910000000			32.494	293		1	Q2FZ23	Elongation factor Ts OS=Staphylococcus aureus (strain NCTC 8325) OX=93061 GN=tsf PE=3 SV=1				27	26	25	30	31	30		27	26	25	30	31	30		27	26	25	30	31	30			323.31	0		27-27-27	26-26-26	25-25-25	30-30-30	31-31-31	30-30-30		78.2
1654	Q2G2D8	ABC transporter, substrate-binding protein, putative OS=Staphylococcus aureus (strain NCTC 8325) OX=93061 GN=SAOUHSC_00634 PE=3 SV=1	TRUE	1	168500000000			35.071	312		1	Q2G2D8	ABC transporter, substrate-binding protein, putative OS=Staphylococcus aureus (strain NCTC 8325) OX=93061 GN=SAOUHSC_00634 PE=3 SV=1				30	28	28	21	20	19		30	28	28	21	20	19		30	28	28	21	20	19			323.31	0		30-30-30	28-28-28	28-28-28	21-21-21	20-20-20	19-19-19		72.1
1458	Q2G1D8	Formate acetyltransferase OS=Staphylococcus aureus (strain NCTC 8325) OX=93061 GN=pflB PE=3 SV=1	TRUE	1	161890000000			84.861	749		1	Q2G1D8	Formate acetyltransferase OS=Staphylococcus aureus (strain NCTC 8325) OX=93061 GN=pflB PE=3 SV=1				55	53	53	50	50	53		55	53	53	50	50	53		55	53	53	50	50	53			323.31	0		55-55-55	53-53-53	53-53-53	50-50-50	50-50-50	53-53-53		80.2
1633	Q2G2A4	Dihydrolipoamide acetyltransferase component of pyruvate dehydrogenase complex OS=Staphylococcus aureus (strain NCTC 8325) OX=93061 GN=SAOUHSC_01042 PE=3 SV=1	TRUE	1	156340000000			46.354	430		1	Q2G2A4	Dihydrolipoamide acetyltransferase component of pyruvate dehydrogenase complex OS=Staphylococcus aureus (strain NCTC 8325) OX=93061 GN=SAOUHSC_01042 PE=3 SV=1				25	24	25	21	22	21		25	24	25	21	22	21		25	24	25	21	22	21			323.31	0		25-25-25	24-24-24	25-25-25	21-21-21	22-22-22	21-21-21		64
332	Q2FW18	50S ribosomal protein L5 OS=Staphylococcus aureus (strain NCTC 8325) OX=93061 GN=rplE PE=1 SV=1	TRUE	1	131640000000			20.266	179		1	Q2FW18	50S ribosomal protein L5 OS=Staphylococcus aureus (strain NCTC 8325) OX=93061 GN=rplE PE=1 SV=1				19	18	21	21	19	19		19	18	21	21	19	19		19	18	21	21	19	19			323.31	0		19-19-19	18-18-18	21-21-21	21-21-21	19-19-19	19-19-19		82.7
61	P48940	30S ribosomal protein S7 OS=Staphylococcus aureus (strain NCTC 8325) OX=93061 GN=rpsG PE=1 SV=2	TRUE	1	124780000000			17.794	156		1	P48940	30S ribosomal protein S7 OS=Staphylococcus aureus (strain NCTC 8325) OX=93061 GN=rpsG PE=1 SV=2				9	9	10	11	12	12		9	9	10	11	12	12		9	9	10	11	12	12			306.07	0		9-9-9	9-9-9	10-10-10	11-11-11	12-12-12	12-12-12		55.1
1103	Q2FZU0	Glucose-6-phosphate isomerase OS=Staphylococcus aureus (strain NCTC 8325) OX=93061 GN=pgi PE=3 SV=1	TRUE	1	118800000000			49.822	443		1	Q2FZU0	Glucose-6-phosphate isomerase OS=Staphylococcus aureus (strain NCTC 8325) OX=93061 GN=pgi PE=3 SV=1				29	29	29	33	33	32		29	29	29	33	33	32		29	29	29	33	33	32			323.31	0		29-29-29	29-29-29	29-29-29	33-33-33	33-33-33	32-32-32		74
418	Q2FWE8	ATP synthase subunit alpha OS=Staphylococcus aureus (strain NCTC 8325) OX=93061 GN=atpA PE=3 SV=1	TRUE	1	118360000000			54.583	502		1	Q2FWE8	ATP synthase subunit alpha OS=Staphylococcus aureus (strain NCTC 8325) OX=93061 GN=atpA PE=3 SV=1				26	25	27	21	22	21		26	25	27	21	22	21		26	25	27	21	22	21			323.31	0		26-26-26	25-25-25	27-27-27	21-21-21	22-22-22	21-21-21		49.8
403	Q2FWD3	Uncharacterized protein OS=Staphylococcus aureus (strain NCTC 8325) OX=93061 GN=SAOUHSC_02366 PE=4 SV=1	TRUE	1	115690000000			30.836	286		1	Q2FWD3	Uncharacterized protein OS=Staphylococcus aureus (strain NCTC 8325) OX=93061 GN=SAOUHSC_02366 PE=4 SV=1				17	17	17	17	16	17		17	17	17	17	16	17		17	17	17	17	16	17			323.31	0		17-17-17	17-17-17	17-17-17	17-17-17	16-16-16	17-17-17		83.9
326	Q2FW12	30S ribosomal protein S3 OS=Staphylococcus aureus (strain NCTC 8325) OX=93061 GN=rpsC PE=1 SV=1	TRUE	1	114710000000			24.099	217		1	Q2FW12	30S ribosomal protein S3 OS=Staphylococcus aureus (strain NCTC 8325) OX=93061 GN=rpsC PE=1 SV=1				19	20	21	15	16	17		19	20	21	15	16	17		19	20	21	15	16	17			284.35	0		19-19-19	20-20-20	21-21-21	15-15-15	16-16-16	17-17-17		63.6
1021	Q2FZG4	Pyruvate dehydrogenase E1 component subunit alpha OS=Staphylococcus aureus (strain NCTC 8325) OX=93061 GN=pdhA PE=4 SV=1	TRUE	1	112220000000			41.382	370		1	Q2FZG4	Pyruvate dehydrogenase E1 component subunit alpha OS=Staphylococcus aureus (strain NCTC 8325) OX=93061 GN=pdhA PE=4 SV=1				19	21	19	18	18	17		19	21	19	18	18	17		19	21	19	18	18	17			323.31	0		19-19-19	21-21-21	19-19-19	18-18-18	18-18-18	17-17-17		71.1
336	Q2FW23	30S ribosomal protein S5 OS=Staphylococcus aureus (strain NCTC 8325) OX=93061 GN=rpsE PE=1 SV=1	TRUE	1	108300000000			17.742	166		1	Q2FW23	30S ribosomal protein S5 OS=Staphylococcus aureus (strain NCTC 8325) OX=93061 GN=rpsE PE=1 SV=1				21	21	21	22	21	19		21	21	21	22	21	19		21	21	21	22	21	19			234.21	0		21-21-21	21-21-21	21-21-21	22-22-22	21-21-21	19-19-19		81.3
636	Q2FXQ6	Trigger factor OS=Staphylococcus aureus (strain NCTC 8325) OX=93061 GN=tig PE=3 SV=1	TRUE	1	107880000000			48.608	433		1	Q2FXQ6	Trigger factor OS=Staphylococcus aureus (strain NCTC 8325) OX=93061 GN=tig PE=3 SV=1				29	28	29	34	33	31		29	28	29	34	33	31		29	28	29	34	33	31			323.31	0		29-29-29	28-28-28	29-29-29	34-34-34	33-33-33	31-31-31		66.3
703	Q2FXZ2	Chaperone protein DnaK OS=Staphylococcus aureus (strain NCTC 8325) OX=93061 GN=dnaK PE=3 SV=1	TRUE	1	107840000000			66.361	610		1	Q2FXZ2	Chaperone protein DnaK OS=Staphylococcus aureus (strain NCTC 8325) OX=93061 GN=dnaK PE=3 SV=1				45	38	43	41	43	44		45	38	43	41	43	44		45	38	43	41	43	44			323.31	0		45-45-45	38-38-38	43-43-43	41-41-41	43-43-43	44-44-44		81.1
892	Q2FYY6	Glutamine synthetase OS=Staphylococcus aureus (strain NCTC 8325) OX=93061 GN=SAOUHSC_01287 PE=3 SV=1	TRUE	1	106840000000			50.84	446		1	Q2FYY6	Glutamine synthetase OS=Staphylococcus aureus (strain NCTC 8325) OX=93061 GN=SAOUHSC_01287 PE=3 SV=1				27	27	26	32	33	32		27	27	26	32	33	32		27	27	26	32	33	32			323.31	0		27-27-27	27-27-27	26-26-26	32-32-32	33-33-33	32-32-32		72.6
866	Q2FYS9	Aconitate hydratase OS=Staphylococcus aureus (strain NCTC 8325) OX=93061 GN=SAOUHSC_01347 PE=3 SV=1	TRUE	1	102250000000			98.968	901		1	Q2FYS9	Aconitate hydratase OS=Staphylococcus aureus (strain NCTC 8325) OX=93061 GN=SAOUHSC_01347 PE=3 SV=1				45	45	45	47	47	47		45	45	45	47	47	47		45	45	45	47	47	47			323.31	0		45-45-45	45-45-45	45-45-45	47-47-47	47-47-47	47-47-47		66.5
595	Q2FXK6	30S ribosomal protein S4 OS=Staphylococcus aureus (strain NCTC 8325) OX=93061 GN=rpsD PE=1 SV=1	TRUE	1	98618000000			23.013	200		1	Q2FXK6	30S ribosomal protein S4 OS=Staphylococcus aureus (strain NCTC 8325) OX=93061 GN=rpsD PE=1 SV=1				18	17	17	16	17	14		18	17	17	16	17	14		18	17	17	16	17	14			321.41	0		18-18-18	17-17-17	17-17-17	16-16-16	17-17-17	14-14-14		65.5
928	Q2FZ25	30S ribosomal protein S2 OS=Staphylococcus aureus (strain NCTC 8325) OX=93061 GN=rpsB PE=1 SV=2	TRUE	1	98507000000			29.094	255		1	Q2FZ25	30S ribosomal protein S2 OS=Staphylococcus aureus (strain NCTC 8325) OX=93061 GN=rpsB PE=1 SV=2				24	23	22	20	21	18		24	23	22	20	21	18		24	23	22	20	21	18			323.31	0		24-24-24	23-23-23	22-22-22	20-20-20	21-21-21	18-18-18		77.6
1167	Q2G031	Phosphoglycerate kinase OS=Staphylococcus aureus (strain NCTC 8325) OX=93061 GN=pgk PE=3 SV=1	TRUE	1	93181000000			42.601	396		1	Q2G031	Phosphoglycerate kinase OS=Staphylococcus aureus (strain NCTC 8325) OX=93061 GN=pgk PE=3 SV=1				24	22	23	29	30	29		24	22	23	29	30	29		24	22	23	29	30	29			323.31	0		24-24-24	22-22-22	23-23-23	29-29-29	30-30-30	29-29-29		69.9
33	P0A0B7	Alkyl hydroperoxide reductase C OS=Staphylococcus aureus (strain NCTC 8325) OX=93061 GN=ahpC PE=1 SV=1	TRUE	1	93014000000			20.976	189		1	P0A0B7	Alkyl hydroperoxide reductase C OS=Staphylococcus aureus (strain NCTC 8325) OX=93061 GN=ahpC PE=1 SV=1				10	10	10	11	12	11		10	10	10	11	12	11		10	10	10	11	12	11			274.56	0		10-10-10	10-10-10	10-10-10	11-11-11	12-12-12	11-11-11		64.6
65	P60430	50S ribosomal protein L2 OS=Staphylococcus aureus (strain NCTC 8325) OX=93061 GN=rplB PE=1 SV=1	TRUE	1	91409000000			30.155	277		1	P60430	50S ribosomal protein L2 OS=Staphylococcus aureus (strain NCTC 8325) OX=93061 GN=rplB PE=1 SV=1				15	13	14	14	14	14		15	13	14	14	14	14		15	13	14	14	14	14			323.31	0		15-15-15	13-13-13	14-14-14	14-14-14	14-14-14	14-14-14		53.8
1323	Q2G0Q8	Cysteine synthase OS=Staphylococcus aureus (strain NCTC 8325) OX=93061 GN=SAOUHSC_00488 PE=3 SV=1	TRUE	1	90308000000			32.975	310		1	Q2G0Q8	Cysteine synthase OS=Staphylococcus aureus (strain NCTC 8325) OX=93061 GN=SAOUHSC_00488 PE=3 SV=1				17	16	16	16	16	16		17	16	16	16	16	16		17	16	16	16	16	16			323.31	0		17-17-17	16-16-16	16-16-16	16-16-16	16-16-16	16-16-16		87.4
1166	Q2G030	Triosephosphate isomerase OS=Staphylococcus aureus (strain NCTC 8325) OX=93061 GN=tpiA PE=3 SV=1	TRUE	1	87382000000			27.291	253		1	Q2G030	Triosephosphate isomerase OS=Staphylococcus aureus (strain NCTC 8325) OX=93061 GN=tpiA PE=3 SV=1				21	20	21	23	21	22		21	20	21	23	21	22		21	20	21	23	21	22			323.31	0		21-21-21	20-20-20	21-21-21	23-23-23	21-21-21	22-22-22		89.3
1335	Q2G0S0	50S ribosomal protein L25 OS=Staphylococcus aureus (strain NCTC 8325) OX=93061 GN=rplY PE=1 SV=1	TRUE	1	85625000000			23.787	217		1	Q2G0S0	50S ribosomal protein L25 OS=Staphylococcus aureus (strain NCTC 8325) OX=93061 GN=rplY PE=1 SV=1				9	9	8	8	8	8		9	9	8	8	8	8		9	9	8	8	8	8			154.71	0		9-9-9	9-9-9	8-8-8	8-8-8	8-8-8	8-8-8		40.1
348	Q2FW38	50S ribosomal protein L13 OS=Staphylococcus aureus (strain NCTC 8325) OX=93061 GN=rplM PE=1 SV=1	TRUE	1	85016000000			16.333	145		1	Q2FW38	50S ribosomal protein L13 OS=Staphylococcus aureus (strain NCTC 8325) OX=93061 GN=rplM PE=1 SV=1				15	15	14	14	14	11		15	15	14	14	14	11		15	15	14	14	14	11			323.31	0		15-15-15	15-15-15	14-14-14	14-14-14	14-14-14	11-11-11		80.7
334	Q2FW21	50S ribosomal protein L6 OS=Staphylococcus aureus (strain NCTC 8325) OX=93061 GN=rplF PE=1 SV=1	TRUE	1	85002000000			19.786	178		1	Q2FW21	50S ribosomal protein L6 OS=Staphylococcus aureus (strain NCTC 8325) OX=93061 GN=rplF PE=1 SV=1				15	15	14	13	13	13		15	15	14	13	13	13		15	15	14	13	13	13			323.31	0		15-15-15	15-15-15	14-14-14	13-13-13	13-13-13	13-13-13		72.5
1308	Q2G0N9	50S ribosomal protein L10 OS=Staphylococcus aureus (strain NCTC 8325) OX=93061 GN=rplJ PE=3 SV=1	TRUE	1	82912000000			17.71	166		1	Q2G0N9	50S ribosomal protein L10 OS=Staphylococcus aureus (strain NCTC 8325) OX=93061 GN=rplJ PE=3 SV=1				13	12	13	11	12	11		13	12	13	11	12	11		13	12	13	11	12	11			323.31	0		13-13-13	12-12-12	13-13-13	11-11-11	12-12-12	11-11-11		91.6
981	Q2FZ89	Cell division protein FtsZ OS=Staphylococcus aureus (strain NCTC 8325) OX=93061 GN=ftsZ PE=1 SV=1	TRUE	1	81015000000			41.036	390		1	Q2FZ89	Cell division protein FtsZ OS=Staphylococcus aureus (strain NCTC 8325) OX=93061 GN=ftsZ PE=1 SV=1				25	25	23	22	22	22		25	25	23	22	22	22		25	25	23	22	22	22			323.31	0		25-25-25	25-25-25	23-23-23	22-22-22	22-22-22	22-22-22		72.1
615	Q2FXM9	Pyruvate kinase OS=Staphylococcus aureus (strain NCTC 8325) OX=93061 GN=pyk PE=3 SV=1	TRUE	1	80219000000			63.102	585		1	Q2FXM9	Pyruvate kinase OS=Staphylococcus aureus (strain NCTC 8325) OX=93061 GN=pyk PE=3 SV=1				36	35	36	35	35	35		36	35	36	35	35	35		36	35	36	35	35	35			323.31	0		36-36-36	35-35-35	36-36-36	35-35-35	35-35-35	35-35-35		77.3
1272	Q2G0J0	PTA_PTB domain-containing protein OS=Staphylococcus aureus (strain NCTC 8325) OX=93061 GN=SAOUHSC_00574 PE=4 SV=1	TRUE	1	77465000000			34.951	328		1	Q2G0J0	PTA_PTB domain-containing protein OS=Staphylococcus aureus (strain NCTC 8325) OX=93061 GN=SAOUHSC_00574 PE=4 SV=1				18	19	19	21	21	21		18	19	19	21	21	21		18	19	19	21	21	21			323.31	0		18-18-18	19-19-19	19-19-19	21-21-21	21-21-21	21-21-21		82
604	Q2FXL6	Putative universal stress protein SAOUHSC_01819 OS=Staphylococcus aureus (strain NCTC 8325) OX=93061 GN=SAOUHSC_01819 PE=3 SV=1	TRUE	1	77292000000			18.475	166		1	Q2FXL6	Putative universal stress protein SAOUHSC_01819 OS=Staphylococcus aureus (strain NCTC 8325) OX=93061 GN=SAOUHSC_01819 PE=3 SV=1				13	12	13	11	11	10		13	12	13	11	11	10		13	12	13	11	11	10			323.31	0		13-13-13	12-12-12	13-13-13	11-11-11	11-11-11	10-10-10		84.3
1392	Q2G113	30S ribosomal protein S6 OS=Staphylococcus aureus (strain NCTC 8325) OX=93061 GN=rpsF PE=1 SV=1	TRUE	1	75646000000			11.595	98		1	Q2G113	30S ribosomal protein S6 OS=Staphylococcus aureus (strain NCTC 8325) OX=93061 GN=rpsF PE=1 SV=1				12	12	12	9	12	10		12	12	12	9	12	10		12	12	12	9	12	10			317.84	0		12-12-12	12-12-12	12-12-12	9-9-9	12-12-12	10-10-10		82.7
538	Q2FXA0	UPF0342 protein SAOUHSC_01977 OS=Staphylococcus aureus (strain NCTC 8325) OX=93061 GN=SAOUHSC_01977 PE=3 SV=1	TRUE	1	74269000000			13.31	114		1	Q2FXA0	UPF0342 protein SAOUHSC_01977 OS=Staphylococcus aureus (strain NCTC 8325) OX=93061 GN=SAOUHSC_01977 PE=3 SV=1				11	11	12	12	12	12		11	11	12	12	12	12		11	11	12	12	12	12			323.31	0		11-11-11	11-11-11	12-12-12	12-12-12	12-12-12	12-12-12		86
1309	Q2G0P0	50S ribosomal protein L1 OS=Staphylococcus aureus (strain NCTC 8325) OX=93061 GN=rplA PE=3 SV=1	TRUE	1	73679000000			24.708	230		1	Q2G0P0	50S ribosomal protein L1 OS=Staphylococcus aureus (strain NCTC 8325) OX=93061 GN=rplA PE=3 SV=1				13	13	14	13	12	13		13	13	14	13	12	13		13	13	14	13	12	13			315.64	0		13-13-13	13-13-13	14-14-14	13-13-13	12-12-12	13-13-13		69.6
181	Q2FVB4	ABC transporter domain-containing protein OS=Staphylococcus aureus (strain NCTC 8325) OX=93061 GN=SAOUHSC_02820 PE=4 SV=1	TRUE	1	72866000000			25.804	231		1	Q2FVB4	ABC transporter domain-containing protein OS=Staphylococcus aureus (strain NCTC 8325) OX=93061 GN=SAOUHSC_02820 PE=4 SV=1				23	21	22	13	13	11		23	21	22	13	13	11		23	21	22	13	13	11			323.31	0		23-23-23	21-21-21	22-22-22	13-13-13	13-13-13	11-11-11		88.3
390	Q2FWB8	Purine nucleoside phosphorylase DeoD-type OS=Staphylococcus aureus (strain NCTC 8325) OX=93061 GN=deoD PE=3 SV=1	TRUE	1	72131000000			25.908	236		1	Q2FWB8	Purine nucleoside phosphorylase DeoD-type OS=Staphylococcus aureus (strain NCTC 8325) OX=93061 GN=deoD PE=3 SV=1				10	10	10	10	11	10		10	10	10	10	11	10		10	10	10	10	11	10			323.31	0		10-10-10	10-10-10	10-10-10	10-10-10	11-11-11	10-10-10		59.7
1378	Q2G0Y7	Inosine-5-monophosphate dehydrogenase OS=Staphylococcus aureus (strain NCTC 8325) OX=93061 GN=guaB PE=3 SV=1	TRUE	1	71925000000			52.85	488		1	Q2G0Y7	Inosine-5-monophosphate dehydrogenase OS=Staphylococcus aureus (strain NCTC 8325) OX=93061 GN=guaB PE=3 SV=1				36	34	35	33	32	34		36	34	35	33	32	34		36	34	35	33	32	34			323.31	0		36-36-36	34-34-34	35-35-35	33-33-33	32-32-32	34-34-34		82.6
1031	Q2FZH6	HPr domain-containing protein OS=Staphylococcus aureus (strain NCTC 8325) OX=93061 GN=SAOUHSC_01028 PE=4 SV=1	TRUE	1	68908000000			9.4956	88		1	Q2FZH6	HPr domain-containing protein OS=Staphylococcus aureus (strain NCTC 8325) OX=93061 GN=SAOUHSC_01028 PE=4 SV=1				8	8	8	7	7	6		8	8	8	7	7	6		8	8	8	7	7	6			323.31	0		8-8-8	8-8-8	8-8-8	7-7-7	7-7-7	6-6-6		95.5
35	P0A0F8	50S ribosomal protein L15 OS=Staphylococcus aureus (strain NCTC 8325) OX=93061 GN=rplO PE=1 SV=1	TRUE	1	67826000000			15.597	146		1	P0A0F8	50S ribosomal protein L15 OS=Staphylococcus aureus (strain NCTC 8325) OX=93061 GN=rplO PE=1 SV=1				14	14	15	13	12	11		14	14	15	13	12	11		14	14	15	13	12	11			323.31	0		14-14-14	14-14-14	15-15-15	13-13-13	12-12-12	11-11-11		64.4
649	Q2FXS8	50S ribosomal protein L21 OS=Staphylococcus aureus (strain NCTC 8325) OX=93061 GN=rplU PE=1 SV=1	TRUE	1	67228000000			11.333	102		1	Q2FXS8	50S ribosomal protein L21 OS=Staphylococcus aureus (strain NCTC 8325) OX=93061 GN=rplU PE=1 SV=1				11	9	10	9	9	9		11	9	10	9	9	9		11	9	10	9	9	9			94.063	0		11-11-11	9-9-9	10-10-10	9-9-9	9-9-9	9-9-9		72.5
760	Q2FY60	6-phosphogluconate dehydrogenase, decarboxylating OS=Staphylococcus aureus (strain NCTC 8325) OX=93061 GN=SAOUHSC_01605 PE=3 SV=1	TRUE	1	66295000000			51.802	468		1	Q2FY60	6-phosphogluconate dehydrogenase, decarboxylating OS=Staphylococcus aureus (strain NCTC 8325) OX=93061 GN=SAOUHSC_01605 PE=3 SV=1				29	27	27	31	29	30		29	27	27	31	29	30		29	27	27	31	29	30			323.31	0		29-29-29	27-27-27	27-27-27	31-31-31	29-29-29	30-30-30		76.3
1306	Q2G0N5	DNA-directed RNA polymerase subunit beta OS=Staphylococcus aureus (strain NCTC 8325) OX=93061 GN=rpoC PE=3 SV=2	TRUE	1	63425000000			135.41	1207		1	Q2G0N5	DNA-directed RNA polymerase subunit beta OS=Staphylococcus aureus (strain NCTC 8325) OX=93061 GN=rpoC PE=3 SV=2				93	85	86	90	86	83		93	85	86	90	86	83		93	85	86	90	86	83			323.31	0		93-93-93	85-85-85	86-86-86	90-90-90	86-86-86	83-83-83		78
947	Q2FZ51	Acyl carrier protein OS=Staphylococcus aureus (strain NCTC 8325) OX=93061 GN=acpP PE=2 SV=1	TRUE	1	63061000000			8.5493	77		1	Q2FZ51	Acyl carrier protein OS=Staphylococcus aureus (strain NCTC 8325) OX=93061 GN=acpP PE=2 SV=1				7	7	7	6	7	6		7	7	7	6	7	6		7	7	7	6	7	6			201.23	0		7-7-7	7-7-7	7-7-7	6-6-6	7-7-7	6-6-6		50.6
36	P0A0G2	50S ribosomal protein L30 OS=Staphylococcus aureus (strain NCTC 8325) OX=93061 GN=rpmD PE=1 SV=1	TRUE	1	62628000000			6.5536	59		1	P0A0G2	50S ribosomal protein L30 OS=Staphylococcus aureus (strain NCTC 8325) OX=93061 GN=rpmD PE=1 SV=1				9	8	9	9	10	10		9	8	9	9	10	10		9	8	9	9	10	10			269.39	0		9-9-9	8-8-8	9-9-9	9-9-9	10-10-10	10-10-10		91.5
333	Q2FW20	30S ribosomal protein S8 OS=Staphylococcus aureus (strain NCTC 8325) OX=93061 GN=rpsH PE=1 SV=1	TRUE	1	62267000000			14.831	132		1	Q2FW20	30S ribosomal protein S8 OS=Staphylococcus aureus (strain NCTC 8325) OX=93061 GN=rpsH PE=1 SV=1				12	13	13	12	12	12		12	13	13	12	12	12		12	13	13	12	12	12			277.58	0		12-12-12	13-13-13	13-13-13	12-12-12	12-12-12	12-12-12		62.9
699	Q2FXY6	30S ribosomal protein S20 OS=Staphylococcus aureus (strain NCTC 8325) OX=93061 GN=rpsT PE=1 SV=1	TRUE	1	61815000000			9.0213	83		1	Q2FXY6	30S ribosomal protein S20 OS=Staphylococcus aureus (strain NCTC 8325) OX=93061 GN=rpsT PE=1 SV=1				4	4	3	5	5	5		4	4	3	5	5	5		4	4	3	5	5	5			260	0		4-4-4	4-4-4	3-3-3	5-5-5	5-5-5	5-5-5		41
872	Q2FYT8	Transket_pyr domain-containing protein OS=Staphylococcus aureus (strain NCTC 8325) OX=93061 GN=SAOUHSC_01337 PE=3 SV=1	TRUE	1	61471000000			68.359	625		1	Q2FYT8	Transket_pyr domain-containing protein OS=Staphylococcus aureus (strain NCTC 8325) OX=93061 GN=SAOUHSC_01337 PE=3 SV=1				36	36	37	36	34	32		36	36	37	36	34	32		36	36	37	36	34	32			323.31	0		36-36-36	36-36-36	37-37-37	36-36-36	34-34-34	32-32-32		74.2
1290	Q2G0L4	Serine-aspartate repeat-containing protein D OS=Staphylococcus aureus (strain NCTC 8325) OX=93061 GN=sdrD PE=1 SV=1	TRUE	1	59775000000			146.09	1349		1	Q2G0L4	Serine-aspartate repeat-containing protein D OS=Staphylococcus aureus (strain NCTC 8325) OX=93061 GN=sdrD PE=1 SV=1				66	63	62	65	64	63		66	63	62	65	64	63		63	60	59	63	62	61			323.31	0		66-66-63	63-63-60	62-62-59	65-65-63	64-64-62	63-63-61		64.5
325	Q2FW11	50S ribosomal protein L22 OS=Staphylococcus aureus (strain NCTC 8325) OX=93061 GN=rplV PE=1 SV=1	TRUE	1	58909000000			12.835	117		1	Q2FW11	50S ribosomal protein L22 OS=Staphylococcus aureus (strain NCTC 8325) OX=93061 GN=rplV PE=1 SV=1				10	9	10	9	9	9		10	9	10	9	9	9		10	9	10	9	9	9			245.58	0		10-10-10	9-9-9	10-10-10	9-9-9	9-9-9	9-9-9		70.1
941	Q2FZ45	30S ribosomal protein S16 OS=Staphylococcus aureus (strain NCTC 8325) OX=93061 GN=rpsP PE=1 SV=1	TRUE	1	58907000000			10.235	91		1	Q2FZ45	30S ribosomal protein S16 OS=Staphylococcus aureus (strain NCTC 8325) OX=93061 GN=rpsP PE=1 SV=1				7	7	7	7	7	7		7	7	7	7	7	7		7	7	7	7	7	7			276.36	0		7-7-7	7-7-7	7-7-7	7-7-7	7-7-7	7-7-7		57.1
1317	Q2G0Q1	Pyridoxal 5-phosphate synthase subunit PdxS OS=Staphylococcus aureus (strain NCTC 8325) OX=93061 GN=pdxS PE=3 SV=1	TRUE	1	58191000000			31.992	295		1	Q2G0Q1	Pyridoxal 5-phosphate synthase subunit PdxS OS=Staphylococcus aureus (strain NCTC 8325) OX=93061 GN=pdxS PE=3 SV=1				15	15	15	17	17	16		15	15	15	17	17	16		15	15	15	17	17	16			323.31	0		15-15-15	15-15-15	15-15-15	17-17-17	17-17-17	16-16-16		70.2
1377	Q2G0Y6	GMP synthase [glutamine-hydrolyzing] OS=Staphylococcus aureus (strain NCTC 8325) OX=93061 GN=guaA PE=3 SV=1	TRUE	1	56981000000			58.23	513		1	Q2G0Y6	GMP synthase [glutamine-hydrolyzing] OS=Staphylococcus aureus (strain NCTC 8325) OX=93061 GN=guaA PE=3 SV=1				29	26	27	30	29	30		29	26	27	30	29	30		29	26	27	30	29	30			323.31	0		29-29-29	26-26-26	27-27-27	30-30-30	29-29-29	30-30-30		74.7
343	Q2FW33	50S ribosomal protein L17 OS=Staphylococcus aureus (strain NCTC 8325) OX=93061 GN=rplQ PE=1 SV=1	TRUE	1	55844000000			13.748	122		1	Q2FW33	50S ribosomal protein L17 OS=Staphylococcus aureus (strain NCTC 8325) OX=93061 GN=rplQ PE=1 SV=1				7	6	6	8	8	7		7	6	6	8	8	7		7	6	6	8	8	7			182.43	0		7-7-7	6-6-6	6-6-6	8-8-8	8-8-8	7-7-7		49.2
1302	Q2G0M8	Aminotran_1_2 domain-containing protein OS=Staphylococcus aureus (strain NCTC 8325) OX=93061 GN=SAOUHSC_00532 PE=3 SV=1	TRUE	1	54879000000			42.89	395		1	Q2G0M8	Aminotran_1_2 domain-containing protein OS=Staphylococcus aureus (strain NCTC 8325) OX=93061 GN=SAOUHSC_00532 PE=3 SV=1				22	23	23	26	25	24		22	23	23	26	25	24		22	23	23	26	25	24			323.31	0		22-22-22	23-23-23	23-23-23	26-26-26	25-25-25	24-24-24		81.5
1548	Q2G1Y5	L-lactate dehydrogenase 2 OS=Staphylococcus aureus (strain NCTC 8325) OX=93061 GN=ldh2 PE=3 SV=1	TRUE	1	54662000000			34.42	319		1	Q2G1Y5	L-lactate dehydrogenase 2 OS=Staphylococcus aureus (strain NCTC 8325) OX=93061 GN=ldh2 PE=3 SV=1				14	14	14	12	15	14		14	14	14	12	15	14		14	14	14	12	15	14			323.31	0		14-14-14	14-14-14	14-14-14	12-12-12	15-15-15	14-14-14		60.2
328	Q2FW14	50S ribosomal protein L29 OS=Staphylococcus aureus (strain NCTC 8325) OX=93061 GN=rpmC PE=1 SV=1	TRUE	1	54483000000			8.0902	69		1	Q2FW14	50S ribosomal protein L29 OS=Staphylococcus aureus (strain NCTC 8325) OX=93061 GN=rpmC PE=1 SV=1				5	4	4	5	6	6		5	4	4	5	6	6		5	4	4	5	6	6			93.605	0		5-5-5	4-4-4	4-4-4	5-5-5	6-6-6	6-6-6		55.1
1082	Q2FZQ3	Enoyl-[acyl-carrier-protein] reductase [NADPH] FabI OS=Staphylococcus aureus (strain NCTC 8325) OX=93061 GN=fabI PE=1 SV=1	TRUE	1	54449000000			28.022	256		1	Q2FZQ3	Enoyl-[acyl-carrier-protein] reductase [NADPH] FabI OS=Staphylococcus aureus (strain NCTC 8325) OX=93061 GN=fabI PE=1 SV=1				14	14	15	13	13	12		14	14	15	13	13	12		14	14	15	13	13	12			323.31	0		14-14-14	14-14-14	15-15-15	13-13-13	13-13-13	12-12-12		84
34	P0A0F4	50S ribosomal protein L11 OS=Staphylococcus aureus (strain NCTC 8325) OX=93061 GN=rplK PE=3 SV=2	TRUE	1	53911000000			14.874	140		1	P0A0F4	50S ribosomal protein L11 OS=Staphylococcus aureus (strain NCTC 8325) OX=93061 GN=rplK PE=3 SV=2				9	9	9	8	8	8		9	9	9	8	8	8		9	9	9	8	8	8			138.8	0		9-9-9	9-9-9	9-9-9	8-8-8	8-8-8	8-8-8		50.7
335	Q2FW22	50S ribosomal protein L18 OS=Staphylococcus aureus (strain NCTC 8325) OX=93061 GN=rplR PE=1 SV=1	TRUE	1	53582000000			13.097	119		1	Q2FW22	50S ribosomal protein L18 OS=Staphylococcus aureus (strain NCTC 8325) OX=93061 GN=rplR PE=1 SV=1				9	8	8	7	7	8		9	8	8	7	7	8		9	8	8	7	7	8			58.964	0		9-9-9	8-8-8	8-8-8	7-7-7	7-7-7	8-8-8		58.8
467	Q2FWN4	60 kDa chaperonin OS=Staphylococcus aureus (strain NCTC 8325) OX=93061 GN=groL PE=3 SV=1	TRUE	1	53580000000			57.664	538		1	Q2FWN4	60 kDa chaperonin OS=Staphylococcus aureus (strain NCTC 8325) OX=93061 GN=groL PE=3 SV=1				35	33	34	33	33	34		35	33	34	33	33	34		35	33	34	33	33	34			323.31	0		35-35-35	33-33-33	34-34-34	33-33-33	33-33-33	34-34-34		84
877	Q2FYU7	Catalase OS=Staphylococcus aureus (strain NCTC 8325) OX=93061 GN=katA PE=2 SV=2	TRUE	1	53108000000			58.379	505		1	Q2FYU7	Catalase OS=Staphylococcus aureus (strain NCTC 8325) OX=93061 GN=katA PE=2 SV=2				28	25	27	30	31	29		28	25	27	30	31	29		28	25	27	30	31	29			323.31	0		28-28-28	25-25-25	27-27-27	30-30-30	31-31-31	29-29-29		71.9
322	Q2FW07	50S ribosomal protein L4 OS=Staphylococcus aureus (strain NCTC 8325) OX=93061 GN=rplD PE=1 SV=1	TRUE	1	51769000000			22.464	207		1	Q2FW07	50S ribosomal protein L4 OS=Staphylococcus aureus (strain NCTC 8325) OX=93061 GN=rplD PE=1 SV=1				11	10	10	8	9	9		11	10	10	8	9	9		11	10	10	8	9	9			323.31	0		11-11-11	10-10-10	10-10-10	8-8-8	9-9-9	9-9-9		64.7
938	Q2FZ42	50S ribosomal protein L19 OS=Staphylococcus aureus (strain NCTC 8325) OX=93061 GN=rplS PE=1 SV=1	TRUE	1	51386000000			13.362	116		1	Q2FZ42	50S ribosomal protein L19 OS=Staphylococcus aureus (strain NCTC 8325) OX=93061 GN=rplS PE=1 SV=1				10	10	10	11	11	12		10	10	10	11	11	12		10	10	10	11	11	12			29.624	0		10-10-10	10-10-10	10-10-10	11-11-11	11-11-11	12-12-12		52.6
58	P47768	DNA-directed RNA polymerase subunit beta OS=Staphylococcus aureus (strain NCTC 8325) OX=93061 GN=rpoB PE=3 SV=2	TRUE	1	51132000000			133.22	1183		1	P47768	DNA-directed RNA polymerase subunit beta OS=Staphylococcus aureus (strain NCTC 8325) OX=93061 GN=rpoB PE=3 SV=2				71	71	72	65	62	63		71	71	72	65	62	63		71	71	72	65	62	63			323.31	0		71-71-71	71-71-71	72-72-72	65-65-65	62-62-62	63-63-63		73
341	Q2FW31	30S ribosomal protein S11 OS=Staphylococcus aureus (strain NCTC 8325) OX=93061 GN=rpsK PE=1 SV=1	TRUE	1	50155000000			13.882	129		1	Q2FW31	30S ribosomal protein S11 OS=Staphylococcus aureus (strain NCTC 8325) OX=93061 GN=rpsK PE=1 SV=1				10	11	9	11	10	9		10	11	9	11	10	9		10	11	9	11	10	9			118.99	0		10-10-10	11-11-11	9-9-9	11-11-11	10-10-10	9-9-9		80.6
842	Q2FYN2	Cold shock protein CspA OS=Staphylococcus aureus (strain NCTC 8325) OX=93061 GN=cspA PE=1 SV=1	TRUE	1	49665000000			7.321	66		1	Q2FYN2	Cold shock protein CspA OS=Staphylococcus aureus (strain NCTC 8325) OX=93061 GN=cspA PE=1 SV=1				5	5	5	5	5	4		5	5	5	5	5	4		5	5	5	5	5	4			323.31	0		5-5-5	5-5-5	5-5-5	5-5-5	5-5-5	4-4-4		80.3
321	Q2FW06	50S ribosomal protein L3 OS=Staphylococcus aureus (strain NCTC 8325) OX=93061 GN=rplC PE=1 SV=1	TRUE	1	49598000000			23.718	220		1	Q2FW06	50S ribosomal protein L3 OS=Staphylococcus aureus (strain NCTC 8325) OX=93061 GN=rplC PE=1 SV=1				13	13	13	14	13	12		13	13	13	14	13	12		13	13	13	14	13	12			323.31	0		13-13-13	13-13-13	13-13-13	14-14-14	13-13-13	12-12-12		68.2
1098	Q2FZT4	Uncharacterized protein SAOUHSC_00906 OS=Staphylococcus aureus (strain NCTC 8325) OX=93061 GN=SAOUHSC_00906 PE=3 SV=1	TRUE	1	49346000000			33.113	300		1	Q2FZT4	Uncharacterized protein SAOUHSC_00906 OS=Staphylococcus aureus (strain NCTC 8325) OX=93061 GN=SAOUHSC_00906 PE=3 SV=1				22	20	22	20	21	20		22	20	22	20	21	20		22	20	22	20	21	20			323.31	0		22-22-22	20-20-20	22-22-22	20-20-20	21-21-21	20-20-20		87.3
1030	Q2FZH5	Phosphoenolpyruvate-protein phosphotransferase OS=Staphylococcus aureus (strain NCTC 8325) OX=93061 GN=SAOUHSC_01029 PE=3 SV=1	TRUE	1	49012000000			63.218	572		1	Q2FZH5	Phosphoenolpyruvate-protein phosphotransferase OS=Staphylococcus aureus (strain NCTC 8325) OX=93061 GN=SAOUHSC_01029 PE=3 SV=1				33	33	34	34	34	36		33	33	34	34	34	36		33	33	34	34	34	36			323.31	0		33-33-33	33-33-33	34-34-34	34-34-34	34-34-34	36-36-36		84.3
935	Q2FZ37	Succinate--CoA ligase [ADP-forming] subunit beta OS=Staphylococcus aureus (strain NCTC 8325) OX=93061 GN=sucC PE=3 SV=1	TRUE	1	48552000000			42.056	388		1	Q2FZ37	Succinate--CoA ligase [ADP-forming] subunit beta OS=Staphylococcus aureus (strain NCTC 8325) OX=93061 GN=sucC PE=3 SV=1				22	24	24	28	27	25		22	24	24	28	27	25		22	24	24	28	27	25			323.31	0		22-22-22	24-24-24	24-24-24	28-28-28	27-27-27	25-25-25		65.2
1001	Q2FZD2	Thioredoxin OS=Staphylococcus aureus (strain NCTC 8325) OX=93061 GN=trxA PE=2 SV=1	TRUE	1	48388000000			11.44	104		1	Q2FZD2	Thioredoxin OS=Staphylococcus aureus (strain NCTC 8325) OX=93061 GN=trxA PE=2 SV=1				11	10	11	10	10	9		11	10	11	10	10	9		11	10	11	10	10	9			272.91	0		11-11-11	10-10-10	11-11-11	10-10-10	10-10-10	9-9-9		95.2
40	P0A0J3	Superoxide dismutase [Mn] 1 OS=Staphylococcus aureus (strain NCTC 8325) OX=93061 GN=sodA PE=1 SV=1	TRUE	1	48132000000			22.711	199		1	P0A0J3	Superoxide dismutase [Mn] 1 OS=Staphylococcus aureus (strain NCTC 8325) OX=93061 GN=sodA PE=1 SV=1				14	13	14	14	13	13		14	13	14	14	13	13		14	13	14	14	13	13			323.31	0		14-14-14	13-13-13	14-14-14	14-14-14	13-13-13	13-13-13		85.9
217	Q2FVK5	Immunoglobulin-binding protein Sbi OS=Staphylococcus aureus (strain NCTC 8325) OX=93061 GN=sbi PE=1 SV=1	TRUE	1	46152000000			50.07	436		1	Q2FVK5	Immunoglobulin-binding protein Sbi OS=Staphylococcus aureus (strain NCTC 8325) OX=93061 GN=sbi PE=1 SV=1				29	25	27	22	21	20		29	25	27	22	21	20		29	25	27	22	21	20			323.31	0		29-29-29	25-25-25	27-27-27	22-22-22	21-21-21	20-20-20		55.7
925	Q2FZ21	Ribosome-recycling factor OS=Staphylococcus aureus (strain NCTC 8325) OX=93061 GN=frr PE=3 SV=1	TRUE	1	46001000000			20.353	184		1	Q2FZ21	Ribosome-recycling factor OS=Staphylococcus aureus (strain NCTC 8325) OX=93061 GN=frr PE=3 SV=1				13	13	13	12	13	15		13	13	13	12	13	15		13	13	13	12	13	15			279.18	0		13-13-13	13-13-13	13-13-13	12-12-12	13-13-13	15-15-15		72.8
1117	Q2FZV7	NADH dehydrogenase-like protein SAOUHSC_00878 OS=Staphylococcus aureus (strain NCTC 8325) OX=93061 GN=SAOUHSC_00878 PE=1 SV=1	TRUE	1	45525000000			44.104	402		1	Q2FZV7	NADH dehydrogenase-like protein SAOUHSC_00878 OS=Staphylococcus aureus (strain NCTC 8325) OX=93061 GN=SAOUHSC_00878 PE=1 SV=1				24	24	24	14	15	17		24	24	24	14	15	17		24	24	24	14	15	17			323.31	0		24-24-24	24-24-24	24-24-24	14-14-14	15-15-15	17-17-17		71.6
340	Q2FW30	30S ribosomal protein S13 OS=Staphylococcus aureus (strain NCTC 8325) OX=93061 GN=rpsM PE=1 SV=1	TRUE	1	44083000000			13.719	121		1	Q2FW30	30S ribosomal protein S13 OS=Staphylococcus aureus (strain NCTC 8325) OX=93061 GN=rpsM PE=1 SV=1				12	10	11	11	11	10		12	10	11	11	11	10		12	10	11	11	11	10			59.082	0		12-12-12	10-10-10	11-11-11	11-11-11	11-11-11	10-10-10		52.1
794	Q2FYF9	30S ribosomal protein S1, putative OS=Staphylococcus aureus (strain NCTC 8325) OX=93061 GN=SAOUHSC_01493 PE=4 SV=1	TRUE	1	43600000000			43.287	391		1	Q2FYF9	30S ribosomal protein S1, putative OS=Staphylococcus aureus (strain NCTC 8325) OX=93061 GN=SAOUHSC_01493 PE=4 SV=1				24	22	25	22	20	20		24	22	25	22	20	20		24	22	25	22	20	20			323.31	0		24-24-24	22-22-22	25-25-25	22-22-22	20-20-20	20-20-20		69.6
1734	Q2G2S6	Foldase protein PrsA OS=Staphylococcus aureus (strain NCTC 8325) OX=93061 GN=prsA PE=3 SV=1	TRUE	1	43291000000			35.637	320		1	Q2G2S6	Foldase protein PrsA OS=Staphylococcus aureus (strain NCTC 8325) OX=93061 GN=prsA PE=3 SV=1				24	24	25	21	21	19		24	24	25	21	21	19		24	24	25	21	21	19			227.91	0		24-24-24	24-24-24	25-25-25	21-21-21	21-21-21	19-19-19		44.7
219	Q2FVK8	2,3-bisphosphoglycerate-dependent phosphoglycerate mutase OS=Staphylococcus aureus (strain NCTC 8325) OX=93061 GN=gpmA PE=3 SV=1	TRUE	1	42907000000			26.68	228		1	Q2FVK8	2,3-bisphosphoglycerate-dependent phosphoglycerate mutase OS=Staphylococcus aureus (strain NCTC 8325) OX=93061 GN=gpmA PE=3 SV=1				16	16	16	16	16	16		16	16	16	16	16	16		16	16	16	16	16	16			323.31	0		16-16-16	16-16-16	16-16-16	16-16-16	16-16-16	16-16-16		79.4
380	Q2FWA0	Glutamine--fructose-6-phosphate aminotransferase [isomerizing] OS=Staphylococcus aureus (strain NCTC 8325) OX=93061 GN=glmS PE=3 SV=1	TRUE	1	42359000000			65.849	601		1	Q2FWA0	Glutamine--fructose-6-phosphate aminotransferase [isomerizing] OS=Staphylococcus aureus (strain NCTC 8325) OX=93061 GN=glmS PE=3 SV=1				29	27	28	25	24	24		29	27	28	25	24	24		29	27	28	25	24	24			323.31	0		29-29-29	27-27-27	28-28-28	25-25-25	24-24-24	24-24-24		64.6
1512	Q2G1R9	Methionine--tRNA ligase OS=Staphylococcus aureus (strain NCTC 8325) OX=93061 GN=metG PE=3 SV=1	TRUE	1	41474000000			74.885	657		1	Q2G1R9	Methionine--tRNA ligase OS=Staphylococcus aureus (strain NCTC 8325) OX=93061 GN=metG PE=3 SV=1				32	30	31	36	34	34		32	30	31	36	34	34		32	30	31	36	34	34			323.31	0		32-32-32	30-30-30	31-31-31	36-36-36	34-34-34	34-34-34		63.6
573	Q2FXH9	Putative dipeptidase SAOUHSC_01868 OS=Staphylococcus aureus (strain NCTC 8325) OX=93061 GN=SAOUHSC_01868 PE=3 SV=1	TRUE	1	40942000000			52.824	469		1	Q2FXH9	Putative dipeptidase SAOUHSC_01868 OS=Staphylococcus aureus (strain NCTC 8325) OX=93061 GN=SAOUHSC_01868 PE=3 SV=1				26	25	25	24	25	24		26	25	25	24	25	24		26	25	25	24	25	24			323.31	0		26-26-26	25-25-25	25-25-25	24-24-24	25-25-25	24-24-24		65.7
1590	Q2G241	Glutamate--tRNA ligase OS=Staphylococcus aureus (strain NCTC 8325) OX=93061 GN=gltX PE=3 SV=1	TRUE	1	40616000000			56.288	484		1	Q2G241	Glutamate--tRNA ligase OS=Staphylococcus aureus (strain NCTC 8325) OX=93061 GN=gltX PE=3 SV=1				30	28	29	33	32	32		30	28	29	33	32	32		30	28	29	33	32	32			323.31	0		30-30-30	28-28-28	29-29-29	33-33-33	32-32-32	32-32-32		70.7
998	Q2FZC8	Succinate dehydrogenase, flavoprotein chain TC0881, putative OS=Staphylococcus aureus (strain NCTC 8325) OX=93061 GN=SAOUHSC_01104 PE=4 SV=1	TRUE	1	39720000000			65.502	588		1	Q2FZC8	Succinate dehydrogenase, flavoprotein chain TC0881, putative OS=Staphylococcus aureus (strain NCTC 8325) OX=93061 GN=SAOUHSC_01104 PE=4 SV=1				36	37	37	21	20	22		36	37	37	21	20	22		36	37	37	21	20	22			323.31	0		36-36-36	37-37-37	37-37-37	21-21-21	20-20-20	22-22-22		77
330	Q2FW16	50S ribosomal protein L14 OS=Staphylococcus aureus (strain NCTC 8325) OX=93061 GN=rplN PE=1 SV=1	TRUE	1	39495000000			13.135	122		1	Q2FW16	50S ribosomal protein L14 OS=Staphylococcus aureus (strain NCTC 8325) OX=93061 GN=rplN PE=1 SV=1				14	9	12	12	13	12		14	9	12	12	13	12		14	9	12	12	13	12			117.4	0		14-14-14	9-9-9	12-12-12	12-12-12	13-13-13	12-12-12		75.4
1184	Q2G055	Ribosome hibernation promotion factor OS=Staphylococcus aureus (strain NCTC 8325) OX=93061 GN=hpf PE=1 SV=1	TRUE	1	39364000000			22.213	190		1	Q2G055	Ribosome hibernation promotion factor OS=Staphylococcus aureus (strain NCTC 8325) OX=93061 GN=hpf PE=1 SV=1				11	11	11	11	9	9		11	11	11	11	9	9		11	11	11	11	9	9			323.31	0		11-11-11	11-11-11	11-11-11	11-11-11	9-9-9	9-9-9		74.2
974	Q2FZ82	Isoleucine--tRNA ligase OS=Staphylococcus aureus (strain NCTC 8325) OX=93061 GN=ileS PE=3 SV=1	TRUE	1	38411000000			104.88	917		1	Q2FZ82	Isoleucine--tRNA ligase OS=Staphylococcus aureus (strain NCTC 8325) OX=93061 GN=ileS PE=3 SV=1				44	44	45	49	48	47		44	44	45	49	48	47		44	44	45	49	48	47			323.31	0		44-44-44	44-44-44	45-45-45	49-49-49	48-48-48	47-47-47		67.5
349	Q2FW39	30S ribosomal protein S9 OS=Staphylococcus aureus (strain NCTC 8325) OX=93061 GN=rpsI PE=1 SV=1	TRUE	1	38007000000			14.83	132		1	Q2FW39	30S ribosomal protein S9 OS=Staphylococcus aureus (strain NCTC 8325) OX=93061 GN=rpsI PE=1 SV=1				6	8	7	8	7	6		6	8	7	8	7	6		6	8	7	8	7	6			323.31	0		6-6-6	8-8-8	7-7-7	8-8-8	7-7-7	6-6-6		56.1
408	Q2FWD8	50S ribosomal protein L31 type B OS=Staphylococcus aureus (strain NCTC 8325) OX=93061 GN=rpmE2 PE=1 SV=1	TRUE	1	37901000000			9.7228	84		1	Q2FWD8	50S ribosomal protein L31 type B OS=Staphylococcus aureus (strain NCTC 8325) OX=93061 GN=rpmE2 PE=1 SV=1				6	6	6	6	7	6		6	6	6	6	7	6		6	6	6	6	7	6			323.31	0		6-6-6	6-6-6	6-6-6	6-6-6	7-7-7	6-6-6		78.6
392	Q2FWC1	Pyrimidine-nucleoside phosphorylase OS=Staphylococcus aureus (strain NCTC 8325) OX=93061 GN=pdp PE=3 SV=1	TRUE	1	37385000000			46.308	433		1	Q2FWC1	Pyrimidine-nucleoside phosphorylase OS=Staphylococcus aureus (strain NCTC 8325) OX=93061 GN=pdp PE=3 SV=1				31	30	29	25	24	25		31	30	29	25	24	25		31	30	29	25	24	25			323.31	0		31-31-31	30-30-30	29-29-29	25-25-25	24-24-24	25-25-25		80.1
900	Q2FYZ4	Aerobic glycerol-3-phosphate dehydrogenase OS=Staphylococcus aureus (strain NCTC 8325) OX=93061 GN=glpD PE=3 SV=1	TRUE	1	37338000000			62.387	557		1	Q2FYZ4	Aerobic glycerol-3-phosphate dehydrogenase OS=Staphylococcus aureus (strain NCTC 8325) OX=93061 GN=glpD PE=3 SV=1				34	32	34	26	22	23		34	32	34	26	22	23		34	32	34	26	22	23			323.31	0		34-34-34	32-32-32	34-34-34	26-26-26	22-22-22	23-23-23		63.7
342	Q2FW32	DNA-directed RNA polymerase subunit alpha OS=Staphylococcus aureus (strain NCTC 8325) OX=93061 GN=rpoA PE=3 SV=1	TRUE	1	36024000000			35.011	314		1	Q2FW32	DNA-directed RNA polymerase subunit alpha OS=Staphylococcus aureus (strain NCTC 8325) OX=93061 GN=rpoA PE=3 SV=1				24	23	24	20	22	21		24	23	24	20	22	21		24	23	24	20	22	21			323.31	0		24-24-24	23-23-23	24-24-24	20-20-20	22-22-22	21-21-21		83.8
493	Q2FWY1	Probable manganese-dependent inorganic pyrophosphatase OS=Staphylococcus aureus (strain NCTC 8325) OX=93061 GN=ppaC PE=3 SV=1	TRUE	1	35085000000			34.068	309		1	Q2FWY1	Probable manganese-dependent inorganic pyrophosphatase OS=Staphylococcus aureus (strain NCTC 8325) OX=93061 GN=ppaC PE=3 SV=1				20	17	20	16	16	16		20	17	20	16	16	16		20	17	20	16	16	16			323.31	0		20-20-20	17-17-17	20-20-20	16-16-16	16-16-16	16-16-16		68.3
965	Q2FZ72	Carbamoyl-phosphate synthase large chain OS=Staphylococcus aureus (strain NCTC 8325) OX=93061 GN=carB PE=3 SV=1	TRUE	1	34545000000			117.18	1057		1	Q2FZ72	Carbamoyl-phosphate synthase large chain OS=Staphylococcus aureus (strain NCTC 8325) OX=93061 GN=carB PE=3 SV=1				53	53	48	26	28	29		53	53	48	26	28	29		53	53	48	26	28	29			323.31	0		53-53-53	53-53-53	48-48-48	26-26-26	28-28-28	29-29-29		70.6
505	Q2FWZ8	Bacterial non-heme ferritin OS=Staphylococcus aureus (strain NCTC 8325) OX=93061 GN=ftnA PE=1 SV=1	TRUE	1	34475000000			19.588	166		1	Q2FWZ8	Bacterial non-heme ferritin OS=Staphylococcus aureus (strain NCTC 8325) OX=93061 GN=ftnA PE=1 SV=1				10	9	10	9	9	9		10	9	10	9	9	9		10	9	10	9	9	9			228.79	0		10-10-10	9-9-9	10-10-10	9-9-9	9-9-9	9-9-9		44
716	Q2FY08	Glycine--tRNA ligase OS=Staphylococcus aureus (strain NCTC 8325) OX=93061 GN=glyQS PE=3 SV=1	TRUE	1	34445000000			53.62	463		1	Q2FY08	Glycine--tRNA ligase OS=Staphylococcus aureus (strain NCTC 8325) OX=93061 GN=glyQS PE=3 SV=1				27	26	27	33	33	30		27	26	27	33	33	30		27	26	27	33	33	30			323.31	0		27-27-27	26-26-26	27-27-27	33-33-33	33-33-33	30-30-30		75.8
948	Q2FZ53	3-oxoacyl-[acyl-carrier-protein] reductase OS=Staphylococcus aureus (strain NCTC 8325) OX=93061 GN=SAOUHSC_01199 PE=1 SV=1	TRUE	1	34201000000			25.886	244		1	Q2FZ53	3-oxoacyl-[acyl-carrier-protein] reductase OS=Staphylococcus aureus (strain NCTC 8325) OX=93061 GN=SAOUHSC_01199 PE=1 SV=1				18	17	16	17	19	17		18	17	16	17	19	17		18	17	16	17	19	17			323.31	0		18-18-18	17-17-17	16-16-16	17-17-17	19-19-19	17-17-17		87.7
415	Q2FWE5	Serine hydroxymethyltransferase OS=Staphylococcus aureus (strain NCTC 8325) OX=93061 GN=glyA PE=3 SV=1	TRUE	1	33591000000			45.172	412		1	Q2FWE5	Serine hydroxymethyltransferase OS=Staphylococcus aureus (strain NCTC 8325) OX=93061 GN=glyA PE=3 SV=1				23	26	23	27	27	25		23	26	23	27	27	25		23	26	23	27	27	25			323.31	0		23-23-23	26-26-26	23-23-23	27-27-27	27-27-27	25-25-25		65.3
337	Q2FW27	Adenylate kinase OS=Staphylococcus aureus (strain NCTC 8325) OX=93061 GN=adk PE=3 SV=1	TRUE	1	33477000000			23.974	215		1	Q2FW27	Adenylate kinase OS=Staphylococcus aureus (strain NCTC 8325) OX=93061 GN=adk PE=3 SV=1				16	16	16	21	22	19		16	16	16	21	22	19		16	16	16	21	22	19			312.2	0		16-16-16	16-16-16	16-16-16	21-21-21	22-22-22	19-19-19		75.8
1626	Q2G296	Formate--tetrahydrofolate ligase OS=Staphylococcus aureus (strain NCTC 8325) OX=93061 GN=fhs PE=3 SV=1	TRUE	1	32667000000			59.856	555		1	Q2G296	Formate--tetrahydrofolate ligase OS=Staphylococcus aureus (strain NCTC 8325) OX=93061 GN=fhs PE=3 SV=1				29	29	29	27	25	23		29	29	29	27	25	23		29	29	29	27	25	23			323.31	0		29-29-29	29-29-29	29-29-29	27-27-27	25-25-25	23-23-23		65.8
324	Q2FW10	30S ribosomal protein S19 OS=Staphylococcus aureus (strain NCTC 8325) OX=93061 GN=rpsS PE=1 SV=1	TRUE	1	32501000000			10.615	92		1	Q2FW10	30S ribosomal protein S19 OS=Staphylococcus aureus (strain NCTC 8325) OX=93061 GN=rpsS PE=1 SV=1				7	7	7	5	6	6		7	7	7	5	6	6		7	7	7	5	6	6			32.904	0		7-7-7	7-7-7	7-7-7	5-5-5	6-6-6	6-6-6		67.4
1165	Q2G029	2,3-bisphosphoglycerate-independent phosphoglycerate mutase OS=Staphylococcus aureus (strain NCTC 8325) OX=93061 GN=gpmI PE=1 SV=1	TRUE	1	31628000000			56.423	505		1	Q2G029	2,3-bisphosphoglycerate-independent phosphoglycerate mutase OS=Staphylococcus aureus (strain NCTC 8325) OX=93061 GN=gpmI PE=1 SV=1				21	21	20	22	22	22		21	21	20	22	22	22		21	21	20	22	22	22			323.31	0		21-21-21	21-21-21	20-20-20	22-22-22	22-22-22	22-22-22		61.2
608	Q2FXM1	Usp domain-containing protein OS=Staphylococcus aureus (strain NCTC 8325) OX=93061 GN=SAOUHSC_01814 PE=4 SV=1	TRUE	1	31115000000			15.226	137		1	Q2FXM1	Usp domain-containing protein OS=Staphylococcus aureus (strain NCTC 8325) OX=93061 GN=SAOUHSC_01814 PE=4 SV=1				11	11	11	8	9	8		11	11	11	8	9	8		11	11	11	8	9	8			206.52	0		11-11-11	11-11-11	11-11-11	8-8-8	9-9-9	8-8-8		67.2
934	Q2FZ36	Succinate--CoA ligase [ADP-forming] subunit alpha OS=Staphylococcus aureus (strain NCTC 8325) OX=93061 GN=sucD PE=3 SV=1	TRUE	1	30864000000			31.542	302		1	Q2FZ36	Succinate--CoA ligase [ADP-forming] subunit alpha OS=Staphylococcus aureus (strain NCTC 8325) OX=93061 GN=sucD PE=3 SV=1				14	13	13	15	15	14		14	13	13	15	15	14		14	13	13	15	15	14			308.09	0		14-14-14	13-13-13	13-13-13	15-15-15	15-15-15	14-14-14		65.2
1220	Q2G0B1	HTH-type transcriptional regulator MgrA OS=Staphylococcus aureus (strain NCTC 8325) OX=93061 GN=mgrA PE=1 SV=3	TRUE	1	30688000000			17.089	147		1	Q2G0B1	HTH-type transcriptional regulator MgrA OS=Staphylococcus aureus (strain NCTC 8325) OX=93061 GN=mgrA PE=1 SV=3				11	12	10	14	14	14		11	12	10	14	14	14		11	12	10	14	14	14			253.96	0		11-11-11	12-12-12	10-10-10	14-14-14	14-14-14	14-14-14		59.2
298	Q2FVW9	Fe/B12 periplasmic-binding domain-containing protein OS=Staphylococcus aureus (strain NCTC 8325) OX=93061 GN=SAOUHSC_02554 PE=1 SV=1	TRUE	1	30648000000			34.011	302		1	Q2FVW9	Fe/B12 periplasmic-binding domain-containing protein OS=Staphylococcus aureus (strain NCTC 8325) OX=93061 GN=SAOUHSC_02554 PE=1 SV=1				20	20	21	14	14	15		20	20	21	14	14	15		20	20	21	14	14	15			303.12	0		20-20-20	20-20-20	21-21-21	14-14-14	14-14-14	15-15-15		62.6
501	Q2FWZ0	Aspartyl/glutamyl-tRNA(Asn/Gln) amidotransferase subunit B OS=Staphylococcus aureus (strain NCTC 8325) OX=93061 GN=gatB PE=3 SV=1	TRUE	1	30307000000			53.656	475		1	Q2FWZ0	Aspartyl/glutamyl-tRNA(Asn/Gln) amidotransferase subunit B OS=Staphylococcus aureus (strain NCTC 8325) OX=93061 GN=gatB PE=3 SV=1				29	28	28	26	26	25		29	28	28	26	26	25		29	28	28	26	26	25			323.31	0		29-29-29	28-28-28	28-28-28	26-26-26	26-26-26	25-25-25		71.2
633	Q2FXQ1	50S ribosomal protein L20 OS=Staphylococcus aureus (strain NCTC 8325) OX=93061 GN=rplT PE=1 SV=1	TRUE	1	30246000000			13.686	118		1	Q2FXQ1	50S ribosomal protein L20 OS=Staphylococcus aureus (strain NCTC 8325) OX=93061 GN=rplT PE=1 SV=1				9	9	8	6	8	8		9	9	8	6	8	8		9	9	8	6	8	8			23.364	0		9-9-9	9-9-9	8-8-8	6-6-6	8-8-8	8-8-8		38.1
552	Q2FXE8	Transaldolase OS=Staphylococcus aureus (strain NCTC 8325) OX=93061 GN=SAOUHSC_01901 PE=4 SV=1	TRUE	1	30148000000			25.705	237		1	Q2FXE8	Transaldolase OS=Staphylococcus aureus (strain NCTC 8325) OX=93061 GN=SAOUHSC_01901 PE=4 SV=1				17	16	16	16	16	16		17	16	16	16	16	16		17	16	16	16	16	16			323.31	0		17-17-17	16-16-16	16-16-16	16-16-16	16-16-16	16-16-16		85.7
1647	Q2G2D0	Translation initiation factor IF-2 OS=Staphylococcus aureus (strain NCTC 8325) OX=93061 GN=infB PE=3 SV=1	TRUE	1	30097000000			77.87	705		1	Q2G2D0	Translation initiation factor IF-2 OS=Staphylococcus aureus (strain NCTC 8325) OX=93061 GN=infB PE=3 SV=1				34	34	34	30	31	30		34	34	34	30	31	30		34	34	34	30	31	30			323.31	0		34-34-34	34-34-34	34-34-34	30-30-30	31-31-31	30-30-30		59.9
603	Q2FXL5	Acetate kinase OS=Staphylococcus aureus (strain NCTC 8325) OX=93061 GN=ackA PE=3 SV=1	TRUE	1	29986000000			44.042	400		1	Q2FXL5	Acetate kinase OS=Staphylococcus aureus (strain NCTC 8325) OX=93061 GN=ackA PE=3 SV=1				27	26	26	22	23	22		27	26	26	22	23	22		27	26	26	22	23	22			323.31	0		27-27-27	26-26-26	26-26-26	22-22-22	23-23-23	22-22-22		83.5
924	Q2FZ20	Polyribonucleotide nucleotidyltransferase OS=Staphylococcus aureus (strain NCTC 8325) OX=93061 GN=pnp PE=1 SV=1	TRUE	1	29806000000			77.361	698		1	Q2FZ20	Polyribonucleotide nucleotidyltransferase OS=Staphylococcus aureus (strain NCTC 8325) OX=93061 GN=pnp PE=1 SV=1				36	37	37	39	38	39		36	37	37	39	38	39		36	37	37	39	38	39			323.31	0		36-36-36	37-37-37	37-37-37	39-39-39	38-38-38	39-39-39		67.2
38	P0A0H0	30S ribosomal protein S12 OS=Staphylococcus aureus (strain NCTC 8325) OX=93061 GN=rpsL PE=1 SV=1	TRUE	1	29401000000			15.287	137		1	P0A0H0	30S ribosomal protein S12 OS=Staphylococcus aureus (strain NCTC 8325) OX=93061 GN=rpsL PE=1 SV=1				10	9	9	10	9	9		10	9	9	10	9	9		10	9	9	10	9	9			81.863	0		10-10-10	9-9-9	9-9-9	10-10-10	9-9-9	9-9-9		51.8
331	Q2FW17	50S ribosomal protein L24 OS=Staphylococcus aureus (strain NCTC 8325) OX=93061 GN=rplX PE=1 SV=1	TRUE	1	29240000000			11.536	105		1	Q2FW17	50S ribosomal protein L24 OS=Staphylococcus aureus (strain NCTC 8325) OX=93061 GN=rplX PE=1 SV=1				6	7	7	6	6	6		6	7	7	6	6	6		6	7	7	6	6	6			104.04	0		6-6-6	7-7-7	7-7-7	6-6-6	6-6-6	6-6-6		48.6
1475	Q2G1G8	PTS system glucose-specific EIICBA component OS=Staphylococcus aureus (strain NCTC 8325) OX=93061 GN=ptsG PE=3 SV=2	TRUE	1	28228000000			73.924	681		1	Q2G1G8	PTS system glucose-specific EIICBA component OS=Staphylococcus aureus (strain NCTC 8325) OX=93061 GN=ptsG PE=3 SV=2				19	19	19	13	11	12		19	19	19	13	11	12		18	18	18	12	11	12			323.31	0		19-19-18	19-19-18	19-19-18	13-13-12	11-11-11	12-12-12		46.8
1176	Q2G041	Thioredoxin reductase OS=Staphylococcus aureus (strain NCTC 8325) OX=93061 GN=SAOUHSC_00785 PE=3 SV=1	TRUE	1	27953000000			33.616	311		1	Q2G041	Thioredoxin reductase OS=Staphylococcus aureus (strain NCTC 8325) OX=93061 GN=SAOUHSC_00785 PE=3 SV=1				18	18	18	17	16	17		18	18	18	17	16	17		18	18	18	17	16	17			323.31	0		18-18-18	18-18-18	18-18-18	17-17-17	16-16-16	17-17-17		76.5
1301	Q2G0M7	Protein/nucleic acid deglycase HchA OS=Staphylococcus aureus (strain NCTC 8325) OX=93061 GN=hchA PE=1 SV=1	TRUE	1	27620000000			32.176	292		1	Q2G0M7	Protein/nucleic acid deglycase HchA OS=Staphylococcus aureus (strain NCTC 8325) OX=93061 GN=hchA PE=1 SV=1				17	15	17	16	17	16		17	15	17	16	17	16		17	15	17	16	17	16			323.31	0		17-17-17	15-15-15	17-17-17	16-16-16	17-17-17	16-16-16		75.3
743	Q2FY41	Elongation factor P OS=Staphylococcus aureus (strain NCTC 8325) OX=93061 GN=efp PE=3 SV=1	TRUE	1	27468000000			20.554	185		1	Q2FY41	Elongation factor P OS=Staphylococcus aureus (strain NCTC 8325) OX=93061 GN=efp PE=3 SV=1				14	12	12	13	14	13		14	12	12	13	14	13		14	12	12	13	14	13			323.31	0		14-14-14	12-12-12	12-12-12	13-13-13	14-14-14	13-13-13		89.7
500	Q2FWY9	Glutamyl-tRNA(Gln) amidotransferase subunit A OS=Staphylococcus aureus (strain NCTC 8325) OX=93061 GN=gatA PE=3 SV=1	TRUE	1	27459000000			52.82	485		1	Q2FWY9	Glutamyl-tRNA(Gln) amidotransferase subunit A OS=Staphylococcus aureus (strain NCTC 8325) OX=93061 GN=gatA PE=3 SV=1				27	25	25	22	22	23		27	25	25	22	22	23		27	25	25	22	22	23			323.31	0		27-27-27	25-25-25	25-25-25	22-22-22	22-22-22	23-23-23		66.4
1336	Q2G0S2	Ribose-phosphate pyrophosphokinase OS=Staphylococcus aureus (strain NCTC 8325) OX=93061 GN=prs PE=3 SV=1	TRUE	1	27262000000			35.283	321		1	Q2G0S2	Ribose-phosphate pyrophosphokinase OS=Staphylococcus aureus (strain NCTC 8325) OX=93061 GN=prs PE=3 SV=1				20	20	20	10	12	11		20	20	20	10	12	11		20	20	20	10	12	11			323.31	0		20-20-20	20-20-20	20-20-20	10-10-10	12-12-12	11-11-11		72.6
574	Q2FXI0	D-alanine aminotransferase OS=Staphylococcus aureus (strain NCTC 8325) OX=93061 GN=SAOUHSC_01867 PE=3 SV=1	TRUE	1	27227000000			31.893	282		1	Q2FXI0	D-alanine aminotransferase OS=Staphylococcus aureus (strain NCTC 8325) OX=93061 GN=SAOUHSC_01867 PE=3 SV=1				20	20	20	19	19	18		20	20	20	19	19	18		20	20	20	19	19	18			323.31	0		20-20-20	20-20-20	20-20-20	19-19-19	19-19-19	18-18-18		84.4
1106	Q2FZU5	Glutamate dehydrogenase OS=Staphylococcus aureus (strain NCTC 8325) OX=93061 GN=SAOUHSC_00895 PE=3 SV=1	TRUE	1	27146000000			45.76	414		1	Q2FZU5	Glutamate dehydrogenase OS=Staphylococcus aureus (strain NCTC 8325) OX=93061 GN=SAOUHSC_00895 PE=3 SV=1				23	22	23	21	20	20		23	22	23	21	20	20		23	22	23	21	20	20			323.31	0		23-23-23	22-22-22	23-23-23	21-21-21	20-20-20	20-20-20		69.8
1595	Q2G248	Chorismate mutase domain-containing protein OS=Staphylococcus aureus (strain NCTC 8325) OX=93061 GN=SAOUHSC_01852 PE=4 SV=1	TRUE	1	26973000000			40.618	363		1	Q2G248	Chorismate mutase domain-containing protein OS=Staphylococcus aureus (strain NCTC 8325) OX=93061 GN=SAOUHSC_01852 PE=4 SV=1				14	13	14	13	13	14		14	13	14	13	13	14		14	13	14	13	13	14			323.31	0		14-14-14	13-13-13	14-14-14	13-13-13	13-13-13	14-14-14		39.1
1146	Q2FZZ8	Glycine cleavage system H protein OS=Staphylococcus aureus (strain NCTC 8325) OX=93061 GN=gcvH PE=3 SV=1	TRUE	1	26537000000			14.092	126		1	Q2FZZ8	Glycine cleavage system H protein OS=Staphylococcus aureus (strain NCTC 8325) OX=93061 GN=gcvH PE=3 SV=1				4	4	4	5	5	5		4	4	4	5	5	5		4	4	4	5	5	5			295.57	0		4-4-4	4-4-4	4-4-4	5-5-5	5-5-5	5-5-5		42.1
401	Q2FWD1	CTP synthase OS=Staphylococcus aureus (strain NCTC 8325) OX=93061 GN=pyrG PE=3 SV=1	TRUE	1	26281000000			59.981	536		1	Q2FWD1	CTP synthase OS=Staphylococcus aureus (strain NCTC 8325) OX=93061 GN=pyrG PE=3 SV=1				27	26	25	26	25	24		27	26	25	26	25	24		27	26	25	26	25	24			323.31	0		27-27-27	26-26-26	25-25-25	26-26-26	25-25-25	24-24-24		72.9
1639	Q2G2B2	Surface protein G OS=Staphylococcus aureus (strain NCTC 8325) OX=93061 GN=sasG PE=1 SV=1	TRUE	1	26028000000			178.52	1627		1	Q2G2B2	Surface protein G OS=Staphylococcus aureus (strain NCTC 8325) OX=93061 GN=sasG PE=1 SV=1				43	44	46	52	52	52		43	44	46	52	52	52		43	44	46	52	52	52			323.31	0		43-43-43	44-44-44	46-46-46	52-52-52	52-52-52	52-52-52		71.2
416	Q2FWE6	Uracil phosphoribosyltransferase OS=Staphylococcus aureus (strain NCTC 8325) OX=93061 GN=upp PE=3 SV=1	TRUE	1	25935000000			23.05	209		1	Q2FWE6	Uracil phosphoribosyltransferase OS=Staphylococcus aureus (strain NCTC 8325) OX=93061 GN=upp PE=3 SV=1				13	14	14	9	9	10		13	14	14	9	9	10		13	14	14	9	9	10			323.31	0		13-13-13	14-14-14	14-14-14	9-9-9	9-9-9	10-10-10		78.9
1254	Q2G0F8	Arginine--tRNA ligase OS=Staphylococcus aureus (strain NCTC 8325) OX=93061 GN=argS PE=3 SV=1	TRUE	1	25911000000			62.381	553		1	Q2G0F8	Arginine--tRNA ligase OS=Staphylococcus aureus (strain NCTC 8325) OX=93061 GN=argS PE=3 SV=1				26	27	28	31	30	30		26	27	28	31	30	30		26	27	28	31	30	30			323.31	0		26-26-26	27-27-27	28-28-28	31-31-31	30-30-30	30-30-30		67.5
323	Q2FW08	50S ribosomal protein L23 OS=Staphylococcus aureus (strain NCTC 8325) OX=93061 GN=rplW PE=1 SV=1	TRUE	1	25396000000			10.605	91		1	Q2FW08	50S ribosomal protein L23 OS=Staphylococcus aureus (strain NCTC 8325) OX=93061 GN=rplW PE=1 SV=1				12	10	11	9	10	9		12	10	11	9	10	9		12	10	11	9	10	9			237.71	0		12-12-12	10-10-10	11-11-11	9-9-9	10-10-10	9-9-9		82.4
1587	Q2G238	Tagatose-6-phosphate kinase OS=Staphylococcus aureus (strain NCTC 8325) OX=93061 GN=SAOUHSC_00707 PE=3 SV=1	TRUE	1	25221000000			32.572	306		1	Q2G238	Tagatose-6-phosphate kinase OS=Staphylococcus aureus (strain NCTC 8325) OX=93061 GN=SAOUHSC_00707 PE=3 SV=1				8	5	7	6	7	7		8	5	7	6	7	7		8	5	7	6	7	7			190.31	0		8-8-8	5-5-5	7-7-7	6-6-6	7-7-7	7-7-7		58.8
1055	Q2FZK7	Bifunctional autolysin OS=Staphylococcus aureus (strain NCTC 8325) OX=93061 GN=atl PE=1 SV=1	TRUE	1	25144000000			137.38	1256		1	Q2FZK7	Bifunctional autolysin OS=Staphylococcus aureus (strain NCTC 8325) OX=93061 GN=atl PE=1 SV=1				59	59	60	35	31	27		59	59	60	35	31	27		59	59	60	35	31	27			323.31	0		59-59-59	59-59-59	60-60-60	35-35-35	31-31-31	27-27-27		61.3
629	Q2FXP7	Threonine--tRNA ligase OS=Staphylococcus aureus (strain NCTC 8325) OX=93061 GN=thrS PE=3 SV=1	TRUE	1	25114000000			74.487	645		1	Q2FXP7	Threonine--tRNA ligase OS=Staphylococcus aureus (strain NCTC 8325) OX=93061 GN=thrS PE=3 SV=1				37	36	35	32	34	31		37	36	35	32	34	31		37	36	35	32	34	31			323.31	0		37-37-37	36-36-36	35-35-35	32-32-32	34-34-34	31-31-31		68.8
1110	Q2FZU9	Putative peptidyl-prolyl cis-trans isomerase OS=Staphylococcus aureus (strain NCTC 8325) OX=93061 GN=SAOUHSC_00891 PE=3 SV=1	TRUE	1	24908000000			21.619	197		1	Q2FZU9	Putative peptidyl-prolyl cis-trans isomerase OS=Staphylococcus aureus (strain NCTC 8325) OX=93061 GN=SAOUHSC_00891 PE=3 SV=1				9	9	9	10	9	9		9	9	9	10	9	9		9	9	9	10	9	9			323.31	0		9-9-9	9-9-9	9-9-9	10-10-10	9-9-9	9-9-9		61.4
364	Q2FW75	Fe/B12 periplasmic-binding domain-containing protein OS=Staphylococcus aureus (strain NCTC 8325) OX=93061 GN=SAOUHSC_02430 PE=4 SV=1	TRUE	1	24862000000			36.591	327		1	Q2FW75	Fe/B12 periplasmic-binding domain-containing protein OS=Staphylococcus aureus (strain NCTC 8325) OX=93061 GN=SAOUHSC_02430 PE=4 SV=1				22	22	24	19	16	15		22	22	24	19	16	15		22	22	24	19	16	15			234.1	0		22-22-22	22-22-22	24-24-24	19-19-19	16-16-16	15-15-15		61.8
650	Q2FXT0	50S ribosomal protein L27 OS=Staphylococcus aureus (strain NCTC 8325) OX=93061 GN=rpmA PE=1 SV=1	TRUE	1	24774000000			10.315	94		1	Q2FXT0	50S ribosomal protein L27 OS=Staphylococcus aureus (strain NCTC 8325) OX=93061 GN=rpmA PE=1 SV=1				8	7	8	7	7	7		8	7	8	7	7	7		8	7	8	7	7	7			24.2	0		8-8-8	7-7-7	8-8-8	7-7-7	7-7-7	7-7-7		55.3
618	Q2FXN4	Isocitrate dehydrogenase [NADP] OS=Staphylococcus aureus (strain NCTC 8325) OX=93061 GN=SAOUHSC_01801 PE=4 SV=1	TRUE	1	24634000000			46.422	422		1	Q2FXN4	Isocitrate dehydrogenase [NADP] OS=Staphylococcus aureus (strain NCTC 8325) OX=93061 GN=SAOUHSC_01801 PE=4 SV=1				22	21	23	21	20	20		22	21	23	21	20	20		22	21	23	21	20	20			323.31	0		22-22-22	21-21-21	23-23-23	21-21-21	20-20-20	20-20-20		52.8
967	Q2FZ74	Dihydroorotase OS=Staphylococcus aureus (strain NCTC 8325) OX=93061 GN=pyrC PE=3 SV=1	TRUE	1	24618000000			46.371	424		1	Q2FZ74	Dihydroorotase OS=Staphylococcus aureus (strain NCTC 8325) OX=93061 GN=pyrC PE=3 SV=1				18	19	19	21	21	21		18	19	19	21	21	21		18	19	19	21	21	21			323.31	0		18-18-18	19-19-19	19-19-19	21-21-21	21-21-21	21-21-21		65.3
834	Q2FYM1	2-oxoglutarate dehydrogenase E1 component OS=Staphylococcus aureus (strain NCTC 8325) OX=93061 GN=odhA PE=3 SV=1	TRUE	1	24363000000			105.34	932		1	Q2FYM1	2-oxoglutarate dehydrogenase E1 component OS=Staphylococcus aureus (strain NCTC 8325) OX=93061 GN=odhA PE=3 SV=1				39	38	37	35	32	31		39	38	37	35	32	31		39	38	37	35	32	31			323.31	0		39-39-39	38-38-38	37-37-37	35-35-35	32-32-32	31-31-31		60.4
601	Q2FXL3	Thiol peroxidase OS=Staphylococcus aureus (strain NCTC 8325) OX=93061 GN=tpx PE=1 SV=1	TRUE	1	23768000000			18.005	164		1	Q2FXL3	Thiol peroxidase OS=Staphylococcus aureus (strain NCTC 8325) OX=93061 GN=tpx PE=1 SV=1				11	11	11	11	11	12		11	11	11	11	11	12		11	11	11	11	11	12			323.31	0		11-11-11	11-11-11	11-11-11	11-11-11	11-11-11	12-12-12		88.4
1524	Q2G1U3	Oligoendopeptidase F OS=Staphylococcus aureus (strain NCTC 8325) OX=93061 GN=SAOUHSC_00937 PE=3 SV=1	TRUE	1	23425000000			69.819	602		1	Q2G1U3	Oligoendopeptidase F OS=Staphylococcus aureus (strain NCTC 8325) OX=93061 GN=SAOUHSC_00937 PE=3 SV=1				29	26	27	30	28	26		29	26	27	30	28	26		29	26	27	30	28	26			323.31	0		29-29-29	26-26-26	27-27-27	30-30-30	28-28-28	26-26-26		58
742	Q2FY40	Proline dipeptidase, putative OS=Staphylococcus aureus (strain NCTC 8325) OX=93061 GN=SAOUHSC_01626 PE=3 SV=1	TRUE	1	23387000000			39.337	353		1	Q2FY40	Proline dipeptidase, putative OS=Staphylococcus aureus (strain NCTC 8325) OX=93061 GN=SAOUHSC_01626 PE=3 SV=1				19	21	21	25	24	23		19	21	21	25	24	23		19	21	21	25	24	23			323.31	0		19-19-19	21-21-21	21-21-21	25-25-25	24-24-24	23-23-23		69.7
1057	Q2FZL5	1,4-dihydroxy-2-naphthoyl-CoA synthase OS=Staphylococcus aureus (strain NCTC 8325) OX=93061 GN=menB PE=3 SV=1	TRUE	1	23384000000			30.425	273		1	Q2FZL5	1,4-dihydroxy-2-naphthoyl-CoA synthase OS=Staphylococcus aureus (strain NCTC 8325) OX=93061 GN=menB PE=3 SV=1				16	13	15	16	18	17		16	13	15	16	18	17		16	13	15	16	18	17			323.31	0		16-16-16	13-13-13	15-15-15	16-16-16	18-18-18	17-17-17		76.6
949	Q2FZ54	Malonyl CoA-acyl carrier protein transacylase OS=Staphylococcus aureus (strain NCTC 8325) OX=93061 GN=SAOUHSC_01198 PE=3 SV=1	TRUE	1	23247000000			33.635	308		1	Q2FZ54	Malonyl CoA-acyl carrier protein transacylase OS=Staphylococcus aureus (strain NCTC 8325) OX=93061 GN=SAOUHSC_01198 PE=3 SV=1				15	15	14	14	16	16		15	15	14	14	16	16		15	15	14	14	16	16			323.31	0		15-15-15	15-15-15	14-14-14	14-14-14	16-16-16	16-16-16		67.5
1298	Q2G0M4	Branched-chain-amino-acid aminotransferase OS=Staphylococcus aureus (strain NCTC 8325) OX=93061 GN=SAOUHSC_00536 PE=3 SV=1	TRUE	1	23179000000			40.086	358		1	Q2G0M4	Branched-chain-amino-acid aminotransferase OS=Staphylococcus aureus (strain NCTC 8325) OX=93061 GN=SAOUHSC_00536 PE=3 SV=1				24	22	23	23	25	25		24	22	23	23	25	25		24	22	23	23	25	25			323.31	0		24-24-24	22-22-22	23-23-23	23-23-23	25-25-25	25-25-25		77.9
997	Q2FZC7	4Fe-4S ferredoxin-type domain-containing protein OS=Staphylococcus aureus (strain NCTC 8325) OX=93061 GN=SAOUHSC_01105 PE=4 SV=1	TRUE	1	22478000000			30.583	271		1	Q2FZC7	4Fe-4S ferredoxin-type domain-containing protein OS=Staphylococcus aureus (strain NCTC 8325) OX=93061 GN=SAOUHSC_01105 PE=4 SV=1				16	16	16	10	10	9		16	16	16	10	10	9		16	16	16	10	10	9			323.31	0		16-16-16	16-16-16	16-16-16	10-10-10	10-10-10	9-9-9		76
1571	Q2G218	L-lactate dehydrogenase 1 OS=Staphylococcus aureus (strain NCTC 8325) OX=93061 GN=ldh1 PE=3 SV=2	TRUE	1	22459000000			34.583	317		1	Q2G218	L-lactate dehydrogenase 1 OS=Staphylococcus aureus (strain NCTC 8325) OX=93061 GN=ldh1 PE=3 SV=2				15	14	14	13	14	15		15	14	14	13	14	15		15	14	14	13	14	15			282.56	0		15-15-15	14-14-14	14-14-14	13-13-13	14-14-14	15-15-15		55.5
1172	Q2G036	ATP-dependent Clp protease proteolytic subunit OS=Staphylococcus aureus (strain NCTC 8325) OX=93061 GN=clpP PE=1 SV=1	TRUE	1	22448000000			21.513	195		1	Q2G036	ATP-dependent Clp protease proteolytic subunit OS=Staphylococcus aureus (strain NCTC 8325) OX=93061 GN=clpP PE=1 SV=1				9	9	9	10	10	10		9	9	9	10	10	10		9	9	9	10	10	10			288.93	0		9-9-9	9-9-9	9-9-9	10-10-10	10-10-10	10-10-10		56.9
1803	Q9RFJ6	HTH-type transcriptional regulator rot OS=Staphylococcus aureus (strain NCTC 8325) OX=93061 GN=rot PE=3 SV=2	TRUE	1	22410000000			19.37	166		1	Q9RFJ6	HTH-type transcriptional regulator rot OS=Staphylococcus aureus (strain NCTC 8325) OX=93061 GN=rot PE=3 SV=2				6	6	6	7	7	7		6	6	6	7	7	7		6	6	6	7	7	7			75.634	0		6-6-6	6-6-6	6-6-6	7-7-7	7-7-7	7-7-7		42.2
7	O07325	Cell division protein FtsA OS=Staphylococcus aureus (strain NCTC 8325) OX=93061 GN=ftsA PE=1 SV=2	TRUE	1	22166000000			52.934	470		1	O07325	Cell division protein FtsA OS=Staphylococcus aureus (strain NCTC 8325) OX=93061 GN=ftsA PE=1 SV=2				21	22	21	21	20	21		21	22	21	21	20	21		21	22	21	21	20	21			323.31	0		21-21-21	22-22-22	21-21-21	21-21-21	20-20-20	21-21-21		60
327	Q2FW13	50S ribosomal protein L16 OS=Staphylococcus aureus (strain NCTC 8325) OX=93061 GN=rplP PE=1 SV=1	TRUE	1	22078000000			16.242	144		1	Q2FW13	50S ribosomal protein L16 OS=Staphylococcus aureus (strain NCTC 8325) OX=93061 GN=rplP PE=1 SV=1				7	7	8	7	7	7		7	7	8	7	7	7		7	7	8	7	7	7			76.384	0		7-7-7	7-7-7	8-8-8	7-7-7	7-7-7	7-7-7		49.3
801	Q2FYG7	Nucleoside diphosphate kinase OS=Staphylococcus aureus (strain NCTC 8325) OX=93061 GN=ndk PE=3 SV=2	TRUE	1	22074000000			16.575	149		1	Q2FYG7	Nucleoside diphosphate kinase OS=Staphylococcus aureus (strain NCTC 8325) OX=93061 GN=ndk PE=3 SV=2				6	8	6	8	8	8		6	8	6	8	8	8		6	8	6	8	8	8			323.31	0		6-6-6	8-8-8	6-6-6	8-8-8	8-8-8	8-8-8		53
1141	Q2FZZ0	Lipoprotein OS=Staphylococcus aureus (strain NCTC 8325) OX=93061 GN=SAOUHSC_00844 PE=3 SV=1	TRUE	1	21943000000			30.351	273		1	Q2FZZ0	Lipoprotein OS=Staphylococcus aureus (strain NCTC 8325) OX=93061 GN=SAOUHSC_00844 PE=3 SV=1				18	19	19	13	13	13		18	19	19	13	13	13		18	19	19	13	13	13			323.31	0		18-18-18	19-19-19	19-19-19	13-13-13	13-13-13	13-13-13		64.5
338	Q2FW28	Translation initiation factor IF-1 OS=Staphylococcus aureus (strain NCTC 8325) OX=93061 GN=infA PE=1 SV=1	TRUE	1	21757000000			8.2796	72		1	Q2FW28	Translation initiation factor IF-1 OS=Staphylococcus aureus (strain NCTC 8325) OX=93061 GN=infA PE=1 SV=1				5	5	5	5	5	4		5	5	5	5	5	4		5	5	5	5	5	4			323.31	0		5-5-5	5-5-5	5-5-5	5-5-5	5-5-5	4-4-4		77.8
530	Q2FX90	Uncharacterized protein OS=Staphylococcus aureus (strain NCTC 8325) OX=93061 GN=SAOUHSC_01987 PE=4 SV=1	TRUE	1	21547000000			22.343	199		1	Q2FX90	Uncharacterized protein OS=Staphylococcus aureus (strain NCTC 8325) OX=93061 GN=SAOUHSC_01987 PE=4 SV=1				14	15	15	14	13	15		14	15	15	14	13	15		14	15	15	14	13	15			323.31	0		14-14-14	15-15-15	15-15-15	14-14-14	13-13-13	15-15-15		72.4
1101	Q2FZT7	Signal peptidase I OS=Staphylococcus aureus (strain NCTC 8325) OX=93061 GN=SAOUHSC_00903 PE=3 SV=1	TRUE	1	21438000000			17.598	155		1	Q2FZT7	Signal peptidase I OS=Staphylococcus aureus (strain NCTC 8325) OX=93061 GN=SAOUHSC_00903 PE=3 SV=1				14	13	14	8	6	9		14	13	14	8	6	9		14	13	14	8	6	9			198.48	0		14-14-14	13-13-13	14-14-14	8-8-8	6-6-6	9-9-9		73.5
1326	Q2G0R1	Hypoxanthine phosphoribosyltransferase OS=Staphylococcus aureus (strain NCTC 8325) OX=93061 GN=SAOUHSC_00485 PE=3 SV=1	TRUE	1	21279000000			20.154	179		1	Q2G0R1	Hypoxanthine phosphoribosyltransferase OS=Staphylococcus aureus (strain NCTC 8325) OX=93061 GN=SAOUHSC_00485 PE=3 SV=1				15	13	15	17	15	16		15	13	15	17	15	16		15	13	15	17	15	16			287.56	0		15-15-15	13-13-13	15-15-15	17-17-17	15-15-15	16-16-16		87.2
1721	Q2G2Q1	30S ribosomal protein S15 OS=Staphylococcus aureus (strain NCTC 8325) OX=93061 GN=rpsO PE=1 SV=1	TRUE	1	21071000000			10.608	89		1	Q2G2Q1	30S ribosomal protein S15 OS=Staphylococcus aureus (strain NCTC 8325) OX=93061 GN=rpsO PE=1 SV=1				2	3	2	3	3	3		2	3	2	3	3	3		2	3	2	3	3	3			193.51	0		2-2-2	3-3-3	2-2-2	3-3-3	3-3-3	3-3-3		39.3
417	Q2FWE7	ATP synthase subunit delta OS=Staphylococcus aureus (strain NCTC 8325) OX=93061 GN=atpH PE=3 SV=1	TRUE	1	21017000000			20.498	179		1	Q2FWE7	ATP synthase subunit delta OS=Staphylococcus aureus (strain NCTC 8325) OX=93061 GN=atpH PE=3 SV=1				12	11	12	7	7	7		12	11	12	7	7	7		12	11	12	7	7	7			323.31	0		12-12-12	11-11-11	12-12-12	7-7-7	7-7-7	7-7-7		80.4
1283	Q2G0K7	3-hexulose-6-phosphate synthase OS=Staphylococcus aureus (strain NCTC 8325) OX=93061 GN=SAOUHSC_00553 PE=3 SV=1	TRUE	1	20741000000			22.435	210		1	Q2G0K7	3-hexulose-6-phosphate synthase OS=Staphylococcus aureus (strain NCTC 8325) OX=93061 GN=SAOUHSC_00553 PE=3 SV=1				11	13	11	13	11	12		11	13	11	13	11	12		11	13	11	13	11	12			323.31	0		11-11-11	13-13-13	11-11-11	13-13-13	11-11-11	12-12-12		77.6
644	Q2FXR8	Valine--tRNA ligase OS=Staphylococcus aureus (strain NCTC 8325) OX=93061 GN=valS PE=3 SV=1	TRUE	1	20431000000			101.72	876		1	Q2FXR8	Valine--tRNA ligase OS=Staphylococcus aureus (strain NCTC 8325) OX=93061 GN=valS PE=3 SV=1				42	43	43	49	44	47		42	43	43	49	44	47		42	43	43	49	44	47			323.31	0		42-42-42	43-43-43	43-43-43	49-49-49	44-44-44	47-47-47		60.3
389	Q2FWB7	Ferritin domain-containing protein OS=Staphylococcus aureus (strain NCTC 8325) OX=93061 GN=SAOUHSC_02381 PE=3 SV=1	TRUE	1	20365000000			16.691	147		1	Q2FWB7	Ferritin domain-containing protein OS=Staphylococcus aureus (strain NCTC 8325) OX=93061 GN=SAOUHSC_02381 PE=3 SV=1				7	7	7	7	7	7		7	7	7	7	7	7		7	7	7	7	7	7			323.31	0		7-7-7	7-7-7	7-7-7	7-7-7	7-7-7	7-7-7		84.4
45	P0C0V7	Phosphoglucosamine mutase OS=Staphylococcus aureus (strain NCTC 8325) OX=93061 GN=glmM PE=1 SV=1	TRUE	1	20297000000			49.265	451		1	P0C0V7	Phosphoglucosamine mutase OS=Staphylococcus aureus (strain NCTC 8325) OX=93061 GN=glmM PE=1 SV=1				23	24	24	24	23	23		23	24	24	24	23	23		23	24	24	24	23	23			323.31	0		23-23-23	24-24-24	24-24-24	24-24-24	23-23-23	23-23-23		78.9
929	Q2FZ27	GTP-sensing transcriptional pleiotropic repressor CodY OS=Staphylococcus aureus (strain NCTC 8325) OX=93061 GN=codY PE=1 SV=1	TRUE	1	20209000000			28.755	257		1	Q2FZ27	GTP-sensing transcriptional pleiotropic repressor CodY OS=Staphylococcus aureus (strain NCTC 8325) OX=93061 GN=codY PE=1 SV=1				18	18	18	18	17	18		18	18	18	18	17	18		18	18	18	18	17	18			323.31	0		18-18-18	18-18-18	18-18-18	18-18-18	17-17-17	18-18-18		77.4
6	O06446	Protein translocase subunit SecA 1 OS=Staphylococcus aureus (strain NCTC 8325) OX=93061 GN=secA1 PE=1 SV=2	TRUE	1	20025000000			95.959	843		1	O06446	Protein translocase subunit SecA 1 OS=Staphylococcus aureus (strain NCTC 8325) OX=93061 GN=secA1 PE=1 SV=2				48	47	47	33	30	27		48	47	47	33	30	27		48	47	47	33	30	27			323.31	0		48-48-48	47-47-47	47-47-47	33-33-33	30-30-30	27-27-27		62.4
926	Q2FZ22	Uridylate kinase OS=Staphylococcus aureus (strain NCTC 8325) OX=93061 GN=pyrH PE=1 SV=1	TRUE	1	20007000000			26.145	240		1	Q2FZ22	Uridylate kinase OS=Staphylococcus aureus (strain NCTC 8325) OX=93061 GN=pyrH PE=1 SV=1				12	12	12	9	10	8		12	12	12	9	10	8		12	12	12	9	10	8			186.69	0		12-12-12	12-12-12	12-12-12	9-9-9	10-10-10	8-8-8		65
491	Q2FWX8	Uncharacterized protein SAOUHSC_02143 OS=Staphylococcus aureus (strain NCTC 8325) OX=93061 GN=SAOUHSC_02143 PE=3 SV=1	TRUE	1	19960000000			38.546	342		1	Q2FWX8	Uncharacterized protein SAOUHSC_02143 OS=Staphylococcus aureus (strain NCTC 8325) OX=93061 GN=SAOUHSC_02143 PE=3 SV=1				19	20	21	23	22	21		19	20	21	23	22	21		19	20	21	23	22	21			323.31	0		19-19-19	20-20-20	21-21-21	23-23-23	22-22-22	21-21-21		77.8
1578	Q2G227	Phosphopentomutase OS=Staphylococcus aureus (strain NCTC 8325) OX=93061 GN=deoB PE=3 SV=1	TRUE	1	19938000000			43.795	392		1	Q2G227	Phosphopentomutase OS=Staphylococcus aureus (strain NCTC 8325) OX=93061 GN=deoB PE=3 SV=1				20	22	22	25	25	26		20	22	22	25	25	26		20	22	22	25	25	26			323.31	0		20-20-20	22-22-22	22-22-22	25-25-25	25-25-25	26-26-26		78.6
1577	Q2G224	Deoxyribose-phosphate aldolase OS=Staphylococcus aureus (strain NCTC 8325) OX=93061 GN=deoC PE=3 SV=1	TRUE	1	19881000000			23.472	220		1	Q2G224	Deoxyribose-phosphate aldolase OS=Staphylococcus aureus (strain NCTC 8325) OX=93061 GN=deoC PE=3 SV=1				12	12	12	11	11	11		12	12	12	11	11	11		2	2	2	2	2	2			246.67	0		12-12-2	12-12-2	12-12-2	11-11-2	11-11-2	11-11-2		70.5
1092	Q2FZR9	3-oxoacyl-[acyl-carrier-protein] synthase 2 OS=Staphylococcus aureus (strain NCTC 8325) OX=93061 GN=SAOUHSC_00921 PE=3 SV=1	TRUE	1	19763000000			43.739	414		1	Q2FZR9	3-oxoacyl-[acyl-carrier-protein] synthase 2 OS=Staphylococcus aureus (strain NCTC 8325) OX=93061 GN=SAOUHSC_00921 PE=3 SV=1				20	20	18	16	20	17		20	20	18	16	20	17		20	20	18	16	20	17			323.31	0		20-20-20	20-20-20	18-18-18	16-16-16	20-20-20	17-17-17		73.4
159	Q2FV76	HMG-CoA synthase, putative OS=Staphylococcus aureus (strain NCTC 8325) OX=93061 GN=SAOUHSC_02860 PE=4 SV=1	TRUE	1	19703000000			43.205	388		1	Q2FV76	HMG-CoA synthase, putative OS=Staphylococcus aureus (strain NCTC 8325) OX=93061 GN=SAOUHSC_02860 PE=4 SV=1				22	21	20	19	19	19		22	21	20	19	19	19		22	21	20	19	19	19			323.31	0		22-22-22	21-21-21	20-20-20	19-19-19	19-19-19	19-19-19		58.8
806	Q2FYH6	Asparagine--tRNA ligase OS=Staphylococcus aureus (strain NCTC 8325) OX=93061 GN=asnS PE=3 SV=1	TRUE	1	19702000000			49.157	430		1	Q2FYH6	Asparagine--tRNA ligase OS=Staphylococcus aureus (strain NCTC 8325) OX=93061 GN=asnS PE=3 SV=1				24	24	24	20	16	17		24	24	24	20	16	17		24	24	24	20	16	17			323.31	0		24-24-24	24-24-24	24-24-24	20-20-20	16-16-16	17-17-17		76.7
1148	Q2G000	Thioredoxin domain-containing protein OS=Staphylococcus aureus (strain NCTC 8325) OX=93061 GN=SAOUHSC_00834 PE=1 SV=1	TRUE	1	19423000000			12.141	106		1	Q2G000	Thioredoxin domain-containing protein OS=Staphylococcus aureus (strain NCTC 8325) OX=93061 GN=SAOUHSC_00834 PE=1 SV=1				5	5	4	5	5	5		5	5	4	5	5	5		5	5	4	5	5	5			147.45	0		5-5-5	5-5-5	4-4-4	5-5-5	5-5-5	5-5-5		76.4
913	Q2FZ09	Protein RecA OS=Staphylococcus aureus (strain NCTC 8325) OX=93061 GN=recA PE=3 SV=1	TRUE	1	19320000000			34.878	322		1	Q2FZ09	Protein RecA OS=Staphylococcus aureus (strain NCTC 8325) OX=93061 GN=recA PE=3 SV=1				17	17	17	12	10	10		17	17	17	12	10	10		17	17	17	12	10	10			323.31	0		17-17-17	17-17-17	17-17-17	12-12-12	10-10-10	10-10-10		59.3
1139	Q2FZY7	ABC transporter domain-containing protein OS=Staphylococcus aureus (strain NCTC 8325) OX=93061 GN=SAOUHSC_00847 PE=4 SV=1	TRUE	1	19035000000			28.275	253		1	Q2FZY7	ABC transporter domain-containing protein OS=Staphylococcus aureus (strain NCTC 8325) OX=93061 GN=SAOUHSC_00847 PE=4 SV=1				22	22	22	15	18	16		22	22	22	15	18	16		22	22	22	15	18	16			323.31	0		22-22-22	22-22-22	22-22-22	15-15-15	18-18-18	16-16-16		86.2
684	Q2FXW7	Transcription elongation factor GreA OS=Staphylococcus aureus (strain NCTC 8325) OX=93061 GN=greA PE=3 SV=1	TRUE	1	18655000000			17.743	158		1	Q2FXW7	Transcription elongation factor GreA OS=Staphylococcus aureus (strain NCTC 8325) OX=93061 GN=greA PE=3 SV=1				9	9	10	10	9	9		9	9	10	10	9	9		9	9	10	10	9	9			323.31	0		9-9-9	9-9-9	10-10-10	10-10-10	9-9-9	9-9-9		69.6
368	Q2FW79	UPF0457 protein SAOUHSC_02425 OS=Staphylococcus aureus (strain NCTC 8325) OX=93061 GN=SAOUHSC_02425 PE=3 SV=1	TRUE	1	18386000000			10.006	86		1	Q2FW79	UPF0457 protein SAOUHSC_02425 OS=Staphylococcus aureus (strain NCTC 8325) OX=93061 GN=SAOUHSC_02425 PE=3 SV=1				5	5	5	4	5	5		5	5	5	4	5	5		5	5	5	4	5	5			69.523	0		5-5-5	5-5-5	5-5-5	4-4-4	5-5-5	5-5-5		61.6
1668	Q2G2G0	DM13 domain-containing protein OS=Staphylococcus aureus (strain NCTC 8325) OX=93061 GN=SAOUHSC_00717 PE=4 SV=1	TRUE	1	18195000000			16.045	146		1	Q2G2G0	DM13 domain-containing protein OS=Staphylococcus aureus (strain NCTC 8325) OX=93061 GN=SAOUHSC_00717 PE=4 SV=1				11	11	12	7	7	7		11	11	12	7	7	7		11	11	12	7	7	7			69.751	0		11-11-11	11-11-11	12-12-12	7-7-7	7-7-7	7-7-7		54.1
1431	Q2G189	Type VII secretion system extracellular protein A OS=Staphylococcus aureus (strain NCTC 8325) OX=93061 GN=esxA PE=1 SV=1	TRUE	1	18194000000			11.036	97		1	Q2G189	Type VII secretion system extracellular protein A OS=Staphylococcus aureus (strain NCTC 8325) OX=93061 GN=esxA PE=1 SV=1				7	7	7	7	7	6		7	7	7	7	7	6		7	7	7	7	7	6			284.08	0		7-7-7	7-7-7	7-7-7	7-7-7	7-7-7	6-6-6		89.7
1663	Q2G2F3	Signal transduction protein TRAP OS=Staphylococcus aureus (strain NCTC 8325) OX=93061 GN=traP PE=1 SV=1	TRUE	1	18106000000			19.547	167		1	Q2G2F3	Signal transduction protein TRAP OS=Staphylococcus aureus (strain NCTC 8325) OX=93061 GN=traP PE=1 SV=1				11	11	11	11	12	11		11	11	11	11	12	11		11	11	11	11	12	11			240.23	0		11-11-11	11-11-11	11-11-11	11-11-11	12-12-12	11-11-11		86.2
1194	Q2G071	Fe/B12 periplasmic-binding domain-containing protein OS=Staphylococcus aureus (strain NCTC 8325) OX=93061 GN=SAOUHSC_00749 PE=4 SV=1	TRUE	1	18051000000			37.854	342		1	Q2G071	Fe/B12 periplasmic-binding domain-containing protein OS=Staphylococcus aureus (strain NCTC 8325) OX=93061 GN=SAOUHSC_00749 PE=4 SV=1				22	22	21	12	14	14		22	22	21	12	14	14		22	22	21	12	14	14			323.31	0		22-22-22	22-22-22	21-21-21	12-12-12	14-14-14	14-14-14		55.6
1319	Q2G0Q3	Lysine--tRNA ligase OS=Staphylococcus aureus (strain NCTC 8325) OX=93061 GN=lysS PE=3 SV=1	TRUE	1	17754000000			56.719	495		1	Q2G0Q3	Lysine--tRNA ligase OS=Staphylococcus aureus (strain NCTC 8325) OX=93061 GN=lysS PE=3 SV=1				33	32	31	30	28	29		33	32	31	30	28	29		33	32	31	30	28	29			323.31	0		33-33-33	32-32-32	31-31-31	30-30-30	28-28-28	29-29-29		79
1447	Q2G1C2	Teichoic acid ribitol-phosphate polymerase TarK OS=Staphylococcus aureus (strain NCTC 8325) OX=93061 GN=tarK PE=1 SV=1	TRUE	1	17701000000			60.183	513		1	Q2G1C2	Teichoic acid ribitol-phosphate polymerase TarK OS=Staphylococcus aureus (strain NCTC 8325) OX=93061 GN=tarK PE=1 SV=1				28	27	28	11	13	9		28	27	28	11	13	9		18	18	18	8	10	6			323.31	0		28-28-18	27-27-18	28-28-18	11-11-8	13-13-10	9-9-6		58.3
419	Q2FWE9	ATP synthase gamma chain OS=Staphylococcus aureus (strain NCTC 8325) OX=93061 GN=atpG PE=3 SV=1	TRUE	1	17532000000			29.474	265		1	Q2FWE9	ATP synthase gamma chain OS=Staphylococcus aureus (strain NCTC 8325) OX=93061 GN=atpG PE=3 SV=1				14	13	13	10	11	10		14	13	13	10	11	10		14	13	13	10	11	10			323.31	0		14-14-14	13-13-13	13-13-13	10-10-10	11-11-11	10-10-10		66.8
702	Q2FXZ1	Protein GrpE OS=Staphylococcus aureus (strain NCTC 8325) OX=93061 GN=grpE PE=3 SV=1	TRUE	1	17418000000			24.008	208		1	Q2FXZ1	Protein GrpE OS=Staphylococcus aureus (strain NCTC 8325) OX=93061 GN=grpE PE=3 SV=1				12	10	11	10	10	9		12	10	11	10	10	9		12	10	11	10	10	9			323.31	0		12-12-12	10-10-10	11-11-11	10-10-10	10-10-10	9-9-9		74
1649	Q2G2D2	Transcription termination/antitermination protein NusA OS=Staphylococcus aureus (strain NCTC 8325) OX=93061 GN=nusA PE=3 SV=1	TRUE	1	17229000000			43.741	391		1	Q2G2D2	Transcription termination/antitermination protein NusA OS=Staphylococcus aureus (strain NCTC 8325) OX=93061 GN=nusA PE=3 SV=1				16	14	14	17	16	17		16	14	14	17	16	17		16	14	14	17	16	17			303.06	0		16-16-16	14-14-14	14-14-14	17-17-17	16-16-16	17-17-17		53.7
1399	Q2G124	Probable acetyl-CoA acyltransferase OS=Staphylococcus aureus (strain NCTC 8325) OX=93061 GN=SAOUHSC_00336 PE=3 SV=1	TRUE	1	17129000000			41.703	393		1	Q2G124	Probable acetyl-CoA acyltransferase OS=Staphylococcus aureus (strain NCTC 8325) OX=93061 GN=SAOUHSC_00336 PE=3 SV=1				16	15	15	16	17	16		16	15	15	16	17	16		16	15	15	16	17	16			323.31	0		16-16-16	15-15-15	15-15-15	16-16-16	17-17-17	16-16-16		74.3
1197	Q2G078	Ribonucleoside-diphosphate reductase OS=Staphylococcus aureus (strain NCTC 8325) OX=93061 GN=SAOUHSC_00742 PE=3 SV=1	TRUE	1	16838000000			82.604	721		1	Q2G078	Ribonucleoside-diphosphate reductase OS=Staphylococcus aureus (strain NCTC 8325) OX=93061 GN=SAOUHSC_00742 PE=3 SV=1				35	33	35	20	18	17		35	33	35	20	18	17		35	33	35	20	18	17			323.31	0		35-35-35	33-33-33	35-35-35	20-20-20	18-18-18	17-17-17		60.9
422	Q2FWF4	UDP-N-acetylglucosamine 1-carboxyvinyltransferase OS=Staphylococcus aureus (strain NCTC 8325) OX=93061 GN=murA PE=3 SV=1	TRUE	1	16661000000			44.94	421		1	Q2FWF4	UDP-N-acetylglucosamine 1-carboxyvinyltransferase OS=Staphylococcus aureus (strain NCTC 8325) OX=93061 GN=murA PE=3 SV=1				25	24	25	16	14	15		25	24	25	16	14	15		25	24	25	16	14	15			323.31	0		25-25-25	24-24-24	25-25-25	16-16-16	14-14-14	15-15-15		78.6
518	Q2FX14	Aminopeptidase PepS, putative OS=Staphylococcus aureus (strain NCTC 8325) OX=93061 GN=SAOUHSC_02092 PE=4 SV=1	TRUE	1	16654000000			47.117	418		1	Q2FX14	Aminopeptidase PepS, putative OS=Staphylococcus aureus (strain NCTC 8325) OX=93061 GN=SAOUHSC_02092 PE=4 SV=1				23	22	21	24	24	25		23	22	21	24	24	25		23	22	21	24	24	25			323.31	0		23-23-23	22-22-22	21-21-21	24-24-24	24-24-24	25-25-25		65.6
1549	Q2G1Y6	Tr-type G domain-containing protein OS=Staphylococcus aureus (strain NCTC 8325) OX=93061 GN=SAOUHSC_01058 PE=4 SV=1	TRUE	1	16448000000			69.195	615		1	Q2G1Y6	Tr-type G domain-containing protein OS=Staphylococcus aureus (strain NCTC 8325) OX=93061 GN=SAOUHSC_01058 PE=4 SV=1				30	29	28	27	26	22		30	29	28	27	26	22		30	29	28	27	26	22			323.31	0		30-30-30	29-29-29	28-28-28	27-27-27	26-26-26	22-22-22		63.4
72	P95689	Serine--tRNA ligase OS=Staphylococcus aureus (strain NCTC 8325) OX=93061 GN=serS PE=3 SV=1	TRUE	1	16299000000			48.639	428		1	P95689	Serine--tRNA ligase OS=Staphylococcus aureus (strain NCTC 8325) OX=93061 GN=serS PE=3 SV=1				25	26	26	26	28	24		25	26	26	26	28	24		25	26	26	26	28	24			323.31	0		25-25-25	26-26-26	26-26-26	26-26-26	28-28-28	24-24-24		60.3
1233	Q2G0D0	Probable transcriptional regulatory protein SAOUHSC_00675 OS=Staphylococcus aureus (strain NCTC 8325) OX=93061 GN=SAOUHSC_00675 PE=3 SV=1	TRUE	1	16140000000			26.32	238		1	Q2G0D0	Probable transcriptional regulatory protein SAOUHSC_00675 OS=Staphylococcus aureus (strain NCTC 8325) OX=93061 GN=SAOUHSC_00675 PE=3 SV=1				8	8	9	8	8	8		8	8	9	8	8	8		8	8	9	8	8	8			290.26	0		8-8-8	8-8-8	9-9-9	8-8-8	8-8-8	8-8-8		49.2
5	O05204	Alkyl hydroperoxide reductase subunit F OS=Staphylococcus aureus (strain NCTC 8325) OX=93061 GN=ahpF PE=3 SV=1	TRUE	1	15966000000			54.72	507		1	O05204	Alkyl hydroperoxide reductase subunit F OS=Staphylococcus aureus (strain NCTC 8325) OX=93061 GN=ahpF PE=3 SV=1				22	22	22	20	21	22		22	22	22	20	21	22		22	22	22	20	21	22			323.31	0		22-22-22	22-22-22	22-22-22	20-20-20	21-21-21	22-22-22		61.3
829	Q2FYL0	PTS EIIA type-1 domain-containing protein OS=Staphylococcus aureus (strain NCTC 8325) OX=93061 GN=SAOUHSC_01430 PE=4 SV=1	TRUE	1	15872000000			17.96	166		1	Q2FYL0	PTS EIIA type-1 domain-containing protein OS=Staphylococcus aureus (strain NCTC 8325) OX=93061 GN=SAOUHSC_01430 PE=4 SV=1				8	8	7	8	9	8		8	8	7	8	9	8		8	8	7	8	9	8			323.31	0		8-8-8	8-8-8	7-7-7	8-8-8	9-9-9	8-8-8		63.3
1445	Q2G1C0	Ribitol-5-phosphate cytidylyltransferase 1 OS=Staphylococcus aureus (strain NCTC 8325) OX=93061 GN=tarI PE=1 SV=1	TRUE	1	15709000000			26.656	238		1	Q2G1C0	Ribitol-5-phosphate cytidylyltransferase 1 OS=Staphylococcus aureus (strain NCTC 8325) OX=93061 GN=tarI PE=1 SV=1				17	14	17	15	13	15		17	14	17	15	13	15		14	11	14	12	10	12			198.6	0		17-17-14	14-14-11	17-17-14	15-15-12	13-13-10	15-15-12		83.2
221	Q2FVL2	Uncharacterized protein OS=Staphylococcus aureus (strain NCTC 8325) OX=93061 GN=SAOUHSC_02699 PE=4 SV=1	TRUE	1	15624000000			28.904	259		1	Q2FVL2	Uncharacterized protein OS=Staphylococcus aureus (strain NCTC 8325) OX=93061 GN=SAOUHSC_02699 PE=4 SV=1				17	17	18	12	13	10		17	17	18	12	13	10		17	17	18	12	13	10			323.31	0		17-17-17	17-17-17	18-18-18	12-12-12	13-13-13	10-10-10		59.8
737	Q2FY34	Probable glycine dehydrogenase (decarboxylating) subunit 1 OS=Staphylococcus aureus (strain NCTC 8325) OX=93061 GN=gcvPA PE=3 SV=1	TRUE	1	15609000000			49.716	448		1	Q2FY34	Probable glycine dehydrogenase (decarboxylating) subunit 1 OS=Staphylococcus aureus (strain NCTC 8325) OX=93061 GN=gcvPA PE=3 SV=1				20	20	22	21	22	20		20	20	22	21	22	20		20	20	22	21	22	20			323.31	0		20-20-20	20-20-20	22-22-22	21-21-21	22-22-22	20-20-20		56.2
738	Q2FY35	Probable glycine dehydrogenase (decarboxylating) subunit 2 OS=Staphylococcus aureus (strain NCTC 8325) OX=93061 GN=gcvPB PE=3 SV=1	TRUE	1	15609000000			54.781	490		1	Q2FY35	Probable glycine dehydrogenase (decarboxylating) subunit 2 OS=Staphylococcus aureus (strain NCTC 8325) OX=93061 GN=gcvPB PE=3 SV=1				26	24	23	29	26	24		26	24	23	29	26	24		26	24	23	29	26	24			323.31	0		26-26-26	24-24-24	23-23-23	29-29-29	26-26-26	24-24-24		67.1
1754	Q2G2U9	Transcriptional regulator SarA OS=Staphylococcus aureus (strain NCTC 8325) OX=93061 GN=sarA PE=1 SV=3	TRUE	1	15601000000			14.718	124		1	Q2G2U9	Transcriptional regulator SarA OS=Staphylococcus aureus (strain NCTC 8325) OX=93061 GN=sarA PE=1 SV=3				9	9	9	9	8	9		9	9	9	9	8	9		9	9	9	9	8	9			58.9	0		9-9-9	9-9-9	9-9-9	9-9-9	8-8-8	9-9-9		53.2
901	Q2FYZ5	Glycerol kinase OS=Staphylococcus aureus (strain NCTC 8325) OX=93061 GN=glpK PE=3 SV=1	TRUE	1	15417000000			55.625	498		1	Q2FYZ5	Glycerol kinase OS=Staphylococcus aureus (strain NCTC 8325) OX=93061 GN=glpK PE=3 SV=1				24	23	24	20	21	19		24	23	24	20	21	19		24	23	24	20	21	19			267.36	0		24-24-24	23-23-23	24-24-24	20-20-20	21-21-21	19-19-19		57.6
1005	Q2FZD8	Phenylalanine--tRNA ligase beta subunit OS=Staphylococcus aureus (strain NCTC 8325) OX=93061 GN=pheT PE=3 SV=1	TRUE	1	15187000000			88.92	800		1	Q2FZD8	Phenylalanine--tRNA ligase beta subunit OS=Staphylococcus aureus (strain NCTC 8325) OX=93061 GN=pheT PE=3 SV=1				32	34	32	33	33	34		32	34	32	33	33	34		32	34	32	33	33	34			323.31	0		32-32-32	34-34-34	32-32-32	33-33-33	33-33-33	34-34-34		56.6
1642	Q2G2C1	Pyruvate carboxylase OS=Staphylococcus aureus (strain NCTC 8325) OX=93061 GN=SAOUHSC_01064 PE=4 SV=1	TRUE	1	15172000000			128.55	1150		1	Q2G2C1	Pyruvate carboxylase OS=Staphylococcus aureus (strain NCTC 8325) OX=93061 GN=SAOUHSC_01064 PE=4 SV=1				59	57	58	45	50	46		59	57	58	45	50	46		59	57	58	45	50	46			323.31	0		59-59-59	57-57-57	58-58-58	45-45-45	50-50-50	46-46-46		66.9
1311	Q2G0P5	ATP-dependent Clp protease ATP-binding subunit ClpC OS=Staphylococcus aureus (strain NCTC 8325) OX=93061 GN=clpC PE=1 SV=1	TRUE	1	15061000000			91.036	818		1	Q2G0P5	ATP-dependent Clp protease ATP-binding subunit ClpC OS=Staphylococcus aureus (strain NCTC 8325) OX=93061 GN=clpC PE=1 SV=1				43	44	45	45	44	45		43	44	45	45	44	45		41	42	43	43	42	43			323.31	0		43-43-41	44-44-42	45-45-43	45-45-43	44-44-42	45-45-43		59.3
400	Q2FWD0	Probable DNA-directed RNA polymerase subunit delta OS=Staphylococcus aureus (strain NCTC 8325) OX=93061 GN=rpoE PE=3 SV=1	TRUE	1	14828000000			20.881	176		1	Q2FWD0	Probable DNA-directed RNA polymerase subunit delta OS=Staphylococcus aureus (strain NCTC 8325) OX=93061 GN=rpoE PE=3 SV=1				9	9	9	9	9	7		9	9	9	9	9	7		9	9	9	9	9	7			257.79	0		9-9-9	9-9-9	9-9-9	9-9-9	9-9-9	7-7-7		55.7
1679	Q2G2H4	Beta sliding clamp OS=Staphylococcus aureus (strain NCTC 8325) OX=93061 GN=SAOUHSC_00002 PE=3 SV=1	TRUE	1	14776000000			41.913	377		1	Q2G2H4	Beta sliding clamp OS=Staphylococcus aureus (strain NCTC 8325) OX=93061 GN=SAOUHSC_00002 PE=3 SV=1				23	22	22	21	20	21		23	22	22	21	20	21		23	22	22	21	20	21			323.31	0		23-23-23	22-22-22	22-22-22	21-21-21	20-20-20	21-21-21		76.1
128	Q2FV21	3-methyl-2-oxobutanoate hydroxymethyltransferase OS=Staphylococcus aureus (strain NCTC 8325) OX=93061 GN=panB PE=3 SV=2	TRUE	1	14772000000			29.255	272		1	Q2FV21	3-methyl-2-oxobutanoate hydroxymethyltransferase OS=Staphylococcus aureus (strain NCTC 8325) OX=93061 GN=panB PE=3 SV=2				13	12	14	14	13	14		13	12	14	14	13	14		13	12	14	14	13	14			225.54	0		13-13-13	12-12-12	14-14-14	14-14-14	13-13-13	14-14-14		69.9
1539	Q2G1W4	S-adenosylmethionine synthase OS=Staphylococcus aureus (strain NCTC 8325) OX=93061 GN=metK PE=3 SV=1	TRUE	1	14516000000			43.641	397		1	Q2G1W4	S-adenosylmethionine synthase OS=Staphylococcus aureus (strain NCTC 8325) OX=93061 GN=metK PE=3 SV=1				23	22	21	7	11	10		23	22	21	7	11	10		23	22	21	7	11	10			323.31	0		23-23-23	22-22-22	21-21-21	7-7-7	11-11-11	10-10-10		66.8
835	Q2FYM2	Dihydrolipoyllysine-residue succinyltransferase component of 2-oxoglutarate dehydrogenase complex OS=Staphylococcus aureus (strain NCTC 8325) OX=93061 GN=odhB PE=3 SV=1	TRUE	1	14480000000			46.673	422		1	Q2FYM2	Dihydrolipoyllysine-residue succinyltransferase component of 2-oxoglutarate dehydrogenase complex OS=Staphylococcus aureus (strain NCTC 8325) OX=93061 GN=odhB PE=3 SV=1				17	18	19	16	16	15		17	18	19	16	16	15		17	18	19	16	16	15			323.31	0		17-17-17	18-18-18	19-19-19	16-16-16	16-16-16	15-15-15		46.9
1556	Q2G1Z4	Proline--tRNA ligase OS=Staphylococcus aureus (strain NCTC 8325) OX=93061 GN=proS PE=3 SV=1	TRUE	1	14204000000			63.862	567		1	Q2G1Z4	Proline--tRNA ligase OS=Staphylococcus aureus (strain NCTC 8325) OX=93061 GN=proS PE=3 SV=1				29	29	29	26	25	23		29	29	29	26	25	23		29	29	29	26	25	23			323.31	0		29-29-29	29-29-29	29-29-29	26-26-26	25-25-25	23-23-23		72
708	Q2FXZ7	30S ribosomal protein S21 OS=Staphylococcus aureus (strain NCTC 8325) OX=93061 GN=rpsU PE=1 SV=1	TRUE	1	14104000000			6.9721	58		1	Q2FXZ7	30S ribosomal protein S21 OS=Staphylococcus aureus (strain NCTC 8325) OX=93061 GN=rpsU PE=1 SV=1				6	6	6	5	4	4		6	6	6	5	4	4		6	6	6	5	4	4			69.336	0		6-6-6	6-6-6	6-6-6	5-5-5	4-4-4	4-4-4		55.2
1125	Q2FZW6	D-alanine--D-alanyl carrier protein ligase OS=Staphylococcus aureus (strain NCTC 8325) OX=93061 GN=dltA PE=3 SV=1	TRUE	1	14067000000			54.67	485		1	Q2FZW6	D-alanine--D-alanyl carrier protein ligase OS=Staphylococcus aureus (strain NCTC 8325) OX=93061 GN=dltA PE=3 SV=1				18	17	17	16	15	16		18	17	17	16	15	16		18	17	17	16	15	16			323.31	0		18-18-18	17-17-17	17-17-17	16-16-16	15-15-15	16-16-16		56.3
1382	Q2G0Z2	Uncharacterized protein OS=Staphylococcus aureus (strain NCTC 8325) OX=93061 GN=SAOUHSC_00369 PE=4 SV=1	TRUE	1	14018000000			35.612	318		1	Q2G0Z2	Uncharacterized protein OS=Staphylococcus aureus (strain NCTC 8325) OX=93061 GN=SAOUHSC_00369 PE=4 SV=1				19	20	19	14	14	16		19	20	19	14	14	16		19	20	19	14	14	16			323.31	0		19-19-19	20-20-20	19-19-19	14-14-14	14-14-14	16-16-16		65.4
437	Q2FWH5	DEAD-box ATP-dependent RNA helicase CshA OS=Staphylococcus aureus (strain NCTC 8325) OX=93061 GN=cshA PE=1 SV=1	TRUE	1	14011000000			56.942	506		1	Q2FWH5	DEAD-box ATP-dependent RNA helicase CshA OS=Staphylococcus aureus (strain NCTC 8325) OX=93061 GN=cshA PE=1 SV=1				24	24	24	17	16	16		24	24	24	17	16	16		24	24	24	17	16	16			323.31	0		24-24-24	24-24-24	24-24-24	17-17-17	16-16-16	16-16-16		58.1
339	Q2FW29	50S ribosomal protein L36 OS=Staphylococcus aureus (strain NCTC 8325) OX=93061 GN=rpmJ PE=1 SV=1	TRUE	1	13901000000			4.3053	37		1	Q2FW29	50S ribosomal protein L36 OS=Staphylococcus aureus (strain NCTC 8325) OX=93061 GN=rpmJ PE=1 SV=1				4	3	3	3	3	3		4	3	3	3	3	3		4	3	3	3	3	3			18.122	0		4-4-4	3-3-3	3-3-3	3-3-3	3-3-3	3-3-3		59.5
657	Q2FXT7	Preprotein translocase, YajC subunit OS=Staphylococcus aureus (strain NCTC 8325) OX=93061 GN=SAOUHSC_01747 PE=4 SV=1	TRUE	1	13754000000			9.6713	86		1	Q2FXT7	Preprotein translocase, YajC subunit OS=Staphylococcus aureus (strain NCTC 8325) OX=93061 GN=SAOUHSC_01747 PE=4 SV=1				3	3	3	2	2	2		3	3	3	2	2	2		3	3	3	2	2	2			41.86	0		3-3-3	3-3-3	3-3-3	2-2-2	2-2-2	2-2-2		52.3
605	Q2FXL7	Alanine dehydrogenase 2 OS=Staphylococcus aureus (strain NCTC 8325) OX=93061 GN=ald2 PE=3 SV=1	TRUE	1	13722000000			40.105	372		1	Q2FXL7	Alanine dehydrogenase 2 OS=Staphylococcus aureus (strain NCTC 8325) OX=93061 GN=ald2 PE=3 SV=1				18	19	21	25	24	24		18	19	21	25	24	24		18	19	21	25	24	24			323.31	0		18-18-18	19-19-19	21-21-21	25-25-25	24-24-24	24-24-24		60.5
1025	Q2FZG9	Ribonuclease J 1 OS=Staphylococcus aureus (strain NCTC 8325) OX=93061 GN=rnj1 PE=1 SV=1	TRUE	1	13716000000			62.668	565		1	Q2FZG9	Ribonuclease J 1 OS=Staphylococcus aureus (strain NCTC 8325) OX=93061 GN=rnj1 PE=1 SV=1				25	25	23	20	24	24		25	25	23	20	24	24		25	25	23	20	24	24			323.31	0		25-25-25	25-25-25	23-23-23	20-20-20	24-24-24	24-24-24		63
1538	Q2G1W2	Phosphoenolpyruvate carboxykinase (ATP) OS=Staphylococcus aureus (strain NCTC 8325) OX=93061 GN=pckA PE=3 SV=1	TRUE	1	13542000000			59.377	530		1	Q2G1W2	Phosphoenolpyruvate carboxykinase (ATP) OS=Staphylococcus aureus (strain NCTC 8325) OX=93061 GN=pckA PE=3 SV=1				27	27	29	31	31	30		27	27	29	31	31	30		27	27	29	31	31	30			323.31	0		27-27-27	27-27-27	29-29-29	31-31-31	31-31-31	30-30-30		60
665	Q2FXU5	Aspartate--tRNA ligase OS=Staphylococcus aureus (strain NCTC 8325) OX=93061 GN=aspS PE=3 SV=1	TRUE	1	13490000000			66.628	588		1	Q2FXU5	Aspartate--tRNA ligase OS=Staphylococcus aureus (strain NCTC 8325) OX=93061 GN=aspS PE=3 SV=1				30	31	31	32	31	32		30	31	31	32	31	32		30	31	31	32	31	32			323.31	0		30-30-30	31-31-31	31-31-31	32-32-32	31-31-31	32-32-32		60.7
1391	Q2G112	Single-stranded DNA-binding protein OS=Staphylococcus aureus (strain NCTC 8325) OX=93061 GN=SAOUHSC_00349 PE=3 SV=1	TRUE	1	13470000000			18.539	167		1	Q2G112	Single-stranded DNA-binding protein OS=Staphylococcus aureus (strain NCTC 8325) OX=93061 GN=SAOUHSC_00349 PE=3 SV=1				9	10	10	10	10	10		9	10	10	10	10	10		9	10	10	10	10	10			260.38	0		9-9-9	10-10-10	10-10-10	10-10-10	10-10-10	10-10-10		76
1049	Q2FZJ6	Bifunctional protein FolD OS=Staphylococcus aureus (strain NCTC 8325) OX=93061 GN=folD PE=3 SV=1	TRUE	1	13394000000			30.843	286		1	Q2FZJ6	Bifunctional protein FolD OS=Staphylococcus aureus (strain NCTC 8325) OX=93061 GN=folD PE=3 SV=1				20	19	19	17	16	14		20	19	19	17	16	14		20	19	19	17	16	14			323.31	0		20-20-20	19-19-19	19-19-19	17-17-17	16-16-16	14-14-14		78
765	Q2FY66	Glucose-6-phosphate 1-dehydrogenase OS=Staphylococcus aureus (strain NCTC 8325) OX=93061 GN=zwf PE=3 SV=1	TRUE	1	13376000000			56.965	494		1	Q2FY66	Glucose-6-phosphate 1-dehydrogenase OS=Staphylococcus aureus (strain NCTC 8325) OX=93061 GN=zwf PE=3 SV=1				27	28	25	26	26	25		27	28	25	26	26	25		27	28	25	26	26	25			323.31	0		27-27-27	28-28-28	25-25-25	26-26-26	26-26-26	25-25-25		71.7
485	Q2FWX1	Uncharacterized protein OS=Staphylococcus aureus (strain NCTC 8325) OX=93061 GN=SAOUHSC_02150 PE=4 SV=1	TRUE	1	12841000000			21.916	187		1	Q2FWX1	Uncharacterized protein OS=Staphylococcus aureus (strain NCTC 8325) OX=93061 GN=SAOUHSC_02150 PE=4 SV=1				11	12	13	12	12	13		11	12	13	12	12	13		11	12	13	12	12	13			224.13	0		11-11-11	12-12-12	13-13-13	12-12-12	12-12-12	13-13-13		74.3
566	Q2FXH2	Leucine--tRNA ligase OS=Staphylococcus aureus (strain NCTC 8325) OX=93061 GN=leuS PE=3 SV=1	TRUE	1	12823000000			91.785	805		1	Q2FXH2	Leucine--tRNA ligase OS=Staphylococcus aureus (strain NCTC 8325) OX=93061 GN=leuS PE=3 SV=1				30	29	28	24	25	25		30	29	28	24	25	25		30	29	28	24	25	25			323.31	0		30-30-30	29-29-29	28-28-28	24-24-24	25-25-25	25-25-25		53.7
923	Q2FZ19	Ribonuclease J 2 OS=Staphylococcus aureus (strain NCTC 8325) OX=93061 GN=rnj2 PE=1 SV=2	TRUE	1	12763000000			62.603	557		1	Q2FZ19	Ribonuclease J 2 OS=Staphylococcus aureus (strain NCTC 8325) OX=93061 GN=rnj2 PE=1 SV=2				25	26	24	23	23	23		25	26	24	23	23	23		25	26	24	23	23	23			248.76	0		25-25-25	26-26-26	24-24-24	23-23-23	23-23-23	23-23-23		56.2
631	Q2FXP9	Translation initiation factor IF-3 OS=Staphylococcus aureus (strain NCTC 8325) OX=93061 GN=infC PE=3 SV=1	TRUE	1	12739000000			20.213	175		1	Q2FXP9	Translation initiation factor IF-3 OS=Staphylococcus aureus (strain NCTC 8325) OX=93061 GN=infC PE=3 SV=1				7	7	7	7	7	5		7	7	7	7	7	5		7	7	7	7	7	5			72.903	0		7-7-7	7-7-7	7-7-7	7-7-7	7-7-7	5-5-5		44.6
436	Q2FWH4	UDP-N-acetylmuramoyl-tripeptide--D-alanyl-D-alanine ligase OS=Staphylococcus aureus (strain NCTC 8325) OX=93061 GN=murF PE=3 SV=1	TRUE	1	12690000000			50.052	452		1	Q2FWH4	UDP-N-acetylmuramoyl-tripeptide--D-alanyl-D-alanine ligase OS=Staphylococcus aureus (strain NCTC 8325) OX=93061 GN=murF PE=3 SV=1				18	17	16	15	17	12		18	17	16	15	17	12		18	17	16	15	17	12			78.538	0		18-18-18	17-17-17	16-16-16	15-15-15	17-17-17	12-12-12		51.8
952	Q2FZ58	Uncharacterized protein SAOUHSC_01193 OS=Staphylococcus aureus (strain NCTC 8325) OX=93061 GN=SAOUHSC_01193 PE=4 SV=1	TRUE	1	12685000000			60.515	548		1	Q2FZ58	Uncharacterized protein SAOUHSC_01193 OS=Staphylococcus aureus (strain NCTC 8325) OX=93061 GN=SAOUHSC_01193 PE=4 SV=1				25	25	24	21	23	24		25	25	24	21	23	24		25	25	24	21	23	24			323.31	0		25-25-25	25-25-25	24-24-24	21-21-21	23-23-23	24-24-24		54.6
637	Q2FXQ7	ATP-dependent Clp protease ATP-binding subunit ClpX OS=Staphylococcus aureus (strain NCTC 8325) OX=93061 GN=clpX PE=3 SV=1	TRUE	1	12658000000			46.297	420		1	Q2FXQ7	ATP-dependent Clp protease ATP-binding subunit ClpX OS=Staphylococcus aureus (strain NCTC 8325) OX=93061 GN=clpX PE=3 SV=1				20	20	19	15	17	16		20	20	19	15	17	16		20	20	19	15	17	16			323.31	0		20-20-20	20-20-20	19-19-19	15-15-15	17-17-17	16-16-16		68.8
848	Q2FYP2	ABC transporter, ATP-binding protein, putative OS=Staphylococcus aureus (strain NCTC 8325) OX=93061 GN=SAOUHSC_01392 PE=4 SV=1	TRUE	1	12514000000			60.256	533		1	Q2FYP2	ABC transporter, ATP-binding protein, putative OS=Staphylococcus aureus (strain NCTC 8325) OX=93061 GN=SAOUHSC_01392 PE=4 SV=1				26	27	26	22	22	21		26	27	26	22	22	21		26	27	26	22	22	21			323.31	0		26-26-26	27-27-27	26-26-26	22-22-22	22-22-22	21-21-21		63.6
1022	Q2FZG5	Uncharacterized protein OS=Staphylococcus aureus (strain NCTC 8325) OX=93061 GN=SAOUHSC_01039 PE=4 SV=1	TRUE	1	12424000000			23.875	208		1	Q2FZG5	Uncharacterized protein OS=Staphylococcus aureus (strain NCTC 8325) OX=93061 GN=SAOUHSC_01039 PE=4 SV=1				16	16	16	11	11	12		16	16	16	11	11	12		16	16	16	11	11	12			203.58	0		16-16-16	16-16-16	16-16-16	11-11-11	11-11-11	12-12-12		45.7
1485	Q2G1J0	Putative aldehyde dehydrogenase AldA OS=Staphylococcus aureus (strain NCTC 8325) OX=93061 GN=aldA PE=3 SV=1	TRUE	1	12359000000			53.658	495		1	Q2G1J0	Putative aldehyde dehydrogenase AldA OS=Staphylococcus aureus (strain NCTC 8325) OX=93061 GN=aldA PE=3 SV=1				23	23	21	21	21	22		23	23	21	21	21	22		23	23	21	21	21	22			323.31	0		23-23-23	23-23-23	21-21-21	21-21-21	21-21-21	22-22-22		64.4
1147	Q2FZZ9	Uncharacterized protein OS=Staphylococcus aureus (strain NCTC 8325) OX=93061 GN=SAOUHSC_00835 PE=3 SV=1	TRUE	1	12326000000			13.6	118		1	Q2FZZ9	Uncharacterized protein OS=Staphylococcus aureus (strain NCTC 8325) OX=93061 GN=SAOUHSC_00835 PE=3 SV=1				4	5	5	6	6	4		4	5	5	6	6	4		4	5	5	6	6	4			282.61	0		4-4-4	5-5-5	5-5-5	6-6-6	6-6-6	4-4-4		49.2
407	Q2FWD7	Transcription termination factor Rho OS=Staphylococcus aureus (strain NCTC 8325) OX=93061 GN=rho PE=3 SV=1	TRUE	1	12140000000			49.97	438		1	Q2FWD7	Transcription termination factor Rho OS=Staphylococcus aureus (strain NCTC 8325) OX=93061 GN=rho PE=3 SV=1				29	30	29	12	12	10		29	30	29	12	12	10		29	30	29	12	12	10			323.31	0		29-29-29	30-30-30	29-29-29	12-12-12	12-12-12	10-10-10		72.4
1497	Q2G1N4	Fe/B12 periplasmic-binding domain-containing protein OS=Staphylococcus aureus (strain NCTC 8325) OX=93061 GN=SAOUHSC_00074 PE=4 SV=1	TRUE	1	11999000000			36.744	330		1	Q2G1N4	Fe/B12 periplasmic-binding domain-containing protein OS=Staphylococcus aureus (strain NCTC 8325) OX=93061 GN=SAOUHSC_00074 PE=4 SV=1				16	14	15	13	12	12		16	14	15	13	12	12		16	14	15	13	12	12			305.08	0		16-16-16	14-14-14	15-15-15	13-13-13	12-12-12	12-12-12		54.8
1735	Q2G2S7	Metallophos domain-containing protein OS=Staphylococcus aureus (strain NCTC 8325) OX=93061 GN=SAOUHSC_01975 PE=4 SV=1	TRUE	1	11804000000			46.224	398		1	Q2G2S7	Metallophos domain-containing protein OS=Staphylococcus aureus (strain NCTC 8325) OX=93061 GN=SAOUHSC_01975 PE=4 SV=1				18	18	17	16	14	15		18	18	17	16	14	15		18	18	17	16	14	15			323.31	0		18-18-18	18-18-18	17-17-17	16-16-16	14-14-14	15-15-15		59.3
1196	Q2G077	Ribonucleotide-disphosphate reductase beta chain, putative OS=Staphylococcus aureus (strain NCTC 8325) OX=93061 GN=SAOUHSC_00743 PE=4 SV=1	TRUE	1	11686000000			37.513	323		1	Q2G077	Ribonucleotide-disphosphate reductase beta chain, putative OS=Staphylococcus aureus (strain NCTC 8325) OX=93061 GN=SAOUHSC_00743 PE=4 SV=1				17	15	16	13	12	13		17	15	16	13	12	13		17	15	16	13	12	13			323.31	0		17-17-17	15-15-15	16-16-16	13-13-13	12-12-12	13-13-13		78.9
1625	Q2G295	HTH lacI-type domain-containing protein OS=Staphylococcus aureus (strain NCTC 8325) OX=93061 GN=SAOUHSC_01850 PE=4 SV=1	TRUE	1	11655000000			36.06	329		1	Q2G295	HTH lacI-type domain-containing protein OS=Staphylococcus aureus (strain NCTC 8325) OX=93061 GN=SAOUHSC_01850 PE=4 SV=1				20	17	21	17	17	17		20	17	21	17	17	17		20	17	21	17	17	17			323.31	0		20-20-20	17-17-17	21-21-21	17-17-17	17-17-17	17-17-17		69
1152	Q2G009	CSD_1 domain-containing protein OS=Staphylococcus aureus (strain NCTC 8325) OX=93061 GN=SAOUHSC_00819 PE=4 SV=1	TRUE	1	11610000000			7.374	66		1	Q2G009	CSD_1 domain-containing protein OS=Staphylococcus aureus (strain NCTC 8325) OX=93061 GN=SAOUHSC_00819 PE=4 SV=1				7	7	7	6	7	6		7	7	7	6	7	6		7	7	7	6	7	6			323.31	0		7-7-7	7-7-7	7-7-7	6-6-6	7-7-7	6-6-6		78.8
426	Q2FWG1	Phos_pyr_kin domain-containing protein OS=Staphylococcus aureus (strain NCTC 8325) OX=93061 GN=SAOUHSC_02330 PE=4 SV=1	TRUE	1	11548000000			30.228	276		1	Q2FWG1	Phos_pyr_kin domain-containing protein OS=Staphylococcus aureus (strain NCTC 8325) OX=93061 GN=SAOUHSC_02330 PE=4 SV=1				12	12	12	5	1	0		12	12	12	5	1	0		12	12	12	5	1	0			231.59	0		12-12-12	12-12-12	12-12-12	5-5-5	1-1-1	0-0-0		61.2
1345	Q2G0T4	Nucleoid-associated protein SAOUHSC_00444 OS=Staphylococcus aureus (strain NCTC 8325) OX=93061 GN=SAOUHSC_00444 PE=3 SV=1	TRUE	1	11419000000			11.597	105		1	Q2G0T4	Nucleoid-associated protein SAOUHSC_00444 OS=Staphylococcus aureus (strain NCTC 8325) OX=93061 GN=SAOUHSC_00444 PE=3 SV=1				6	6	6	6	6	7		6	6	6	6	6	7		6	6	6	6	6	7			198.69	0		6-6-6	6-6-6	6-6-6	6-6-6	6-6-6	7-7-7		66.7
1328	Q2G0R3	S1 motif domain-containing protein OS=Staphylococcus aureus (strain NCTC 8325) OX=93061 GN=SAOUHSC_00483 PE=4 SV=1	TRUE	1	11315000000			14.812	133		1	Q2G0R3	S1 motif domain-containing protein OS=Staphylococcus aureus (strain NCTC 8325) OX=93061 GN=SAOUHSC_00483 PE=4 SV=1				7	7	7	6	7	7		7	7	7	6	7	7		7	7	7	6	7	7			279.42	0		7-7-7	7-7-7	7-7-7	6-6-6	7-7-7	7-7-7		56.4
532	Q2FX94	Fumarate hydratase class II OS=Staphylococcus aureus (strain NCTC 8325) OX=93061 GN=fumC PE=3 SV=1	TRUE	1	11311000000			51.107	461		1	Q2FX94	Fumarate hydratase class II OS=Staphylococcus aureus (strain NCTC 8325) OX=93061 GN=fumC PE=3 SV=1				17	15	17	15	18	18		17	15	17	15	18	18		17	15	17	15	18	18			323.31	0		17-17-17	15-15-15	17-17-17	15-15-15	18-18-18	18-18-18		52.5
1079	Q2FZP9	Putative phosphoesterase SAOUHSC_00951 OS=Staphylococcus aureus (strain NCTC 8325) OX=93061 GN=SAOUHSC_00951 PE=3 SV=1	TRUE	1	11286000000			19.326	169		1	Q2FZP9	Putative phosphoesterase SAOUHSC_00951 OS=Staphylococcus aureus (strain NCTC 8325) OX=93061 GN=SAOUHSC_00951 PE=3 SV=1				9	9	9	9	9	9		9	9	9	9	9	9		9	9	9	9	9	9			95.344	0		9-9-9	9-9-9	9-9-9	9-9-9	9-9-9	9-9-9		56.2
812	Q2FYI5	Cell cycle protein GpsB OS=Staphylococcus aureus (strain NCTC 8325) OX=93061 GN=gpsB PE=3 SV=1	TRUE	1	11273000000			13.151	114		1	Q2FYI5	Cell cycle protein GpsB OS=Staphylococcus aureus (strain NCTC 8325) OX=93061 GN=gpsB PE=3 SV=1				6	7	7	6	5	5		6	7	7	6	5	5		6	7	7	6	5	5			323.31	0		6-6-6	7-7-7	7-7-7	6-6-6	5-5-5	5-5-5		50
606	Q2FXL9	Uncharacterized peptidase SAOUHSC_01816 OS=Staphylococcus aureus (strain NCTC 8325) OX=93061 GN=SAOUHSC_01816 PE=3 SV=1	TRUE	1	11266000000			39.553	351		1	Q2FXL9	Uncharacterized peptidase SAOUHSC_01816 OS=Staphylococcus aureus (strain NCTC 8325) OX=93061 GN=SAOUHSC_01816 PE=3 SV=1				12	12	12	13	14	13		12	12	12	13	14	13		12	12	12	13	14	13			323.31	0		12-12-12	12-12-12	12-12-12	13-13-13	14-14-14	13-13-13		59.5
1287	Q2G0L1	GTP cyclohydrolase FolE2 OS=Staphylococcus aureus (strain NCTC 8325) OX=93061 GN=folE2 PE=3 SV=1	TRUE	1	11202000000			33.481	292		1	Q2G0L1	GTP cyclohydrolase FolE2 OS=Staphylococcus aureus (strain NCTC 8325) OX=93061 GN=folE2 PE=3 SV=1				12	11	12	14	14	14		12	11	12	14	14	14		12	11	12	14	14	14			242.79	0		12-12-12	11-11-11	12-12-12	14-14-14	14-14-14	14-14-14		46.9
1009	Q2FZE9	Iron-regulated surface determinant protein A OS=Staphylococcus aureus (strain NCTC 8325) OX=93061 GN=isdA PE=1 SV=1	TRUE	1	11108000000			38.745	350		1	Q2FZE9	Iron-regulated surface determinant protein A OS=Staphylococcus aureus (strain NCTC 8325) OX=93061 GN=isdA PE=1 SV=1				8	8	7	10	13	12		8	8	7	10	13	12		8	8	7	10	13	12			271.13	0		8-8-8	8-8-8	7-7-7	10-10-10	13-13-13	12-12-12		24.6
833	Q2FYL5	UDP-N-acetylglucosamine--N-acetylmuramyl-(pentapeptide) pyrophosphoryl-undecaprenol N-acetylglucosamine transferase OS=Staphylococcus aureus (strain NCTC 8325) OX=93061 GN=murG PE=3 SV=1	TRUE	1	11104000000			39.696	356		1	Q2FYL5	UDP-N-acetylglucosamine--N-acetylmuramyl-(pentapeptide) pyrophosphoryl-undecaprenol N-acetylglucosamine transferase OS=Staphylococcus aureus (strain NCTC 8325) OX=93061 GN=murG PE=3 SV=1				20	21	21	9	11	11		20	21	21	9	11	11		20	21	21	9	11	11			323.31	0		20-20-20	21-21-21	21-21-21	9-9-9	11-11-11	11-11-11		67.1
329	Q2FW15	30S ribosomal protein S17 OS=Staphylococcus aureus (strain NCTC 8325) OX=93061 GN=rpsQ PE=1 SV=1	TRUE	1	11060000000			10.175	87		1	Q2FW15	30S ribosomal protein S17 OS=Staphylococcus aureus (strain NCTC 8325) OX=93061 GN=rpsQ PE=1 SV=1				3	3	3	3	3	3		3	3	3	3	3	3		3	3	3	3	3	3			35.69	0		3-3-3	3-3-3	3-3-3	3-3-3	3-3-3	3-3-3		36.8
1299	Q2G0M5	Uncharacterized epimerase/dehydratase SAOUHSC_00535 OS=Staphylococcus aureus (strain NCTC 8325) OX=93061 GN=SAOUHSC_00535 PE=3 SV=1	TRUE	1	10910000000			36.052	321		1	Q2G0M5	Uncharacterized epimerase/dehydratase SAOUHSC_00535 OS=Staphylococcus aureus (strain NCTC 8325) OX=93061 GN=SAOUHSC_00535 PE=3 SV=1				22	22	22	14	14	14		22	22	22	14	14	14		22	22	22	14	14	14			323.31	0		22-22-22	22-22-22	22-22-22	14-14-14	14-14-14	14-14-14		90
1273	Q2G0J1	Putative heme-dependent peroxidase SAOUHSC_00573 OS=Staphylococcus aureus (strain NCTC 8325) OX=93061 GN=SAOUHSC_00573 PE=3 SV=1	TRUE	1	10907000000			29.39	250		1	Q2G0J1	Putative heme-dependent peroxidase SAOUHSC_00573 OS=Staphylococcus aureus (strain NCTC 8325) OX=93061 GN=SAOUHSC_00573 PE=3 SV=1				10	9	10	8	7	6		10	9	10	8	7	6		10	9	10	8	7	6			209.9	0		10-10-10	9-9-9	10-10-10	8-8-8	7-7-7	6-6-6		47.6
1127	Q2FZX0	Acid sugar phosphatase OS=Staphylococcus aureus (strain NCTC 8325) OX=93061 GN=nagD PE=3 SV=1	TRUE	1	10867000000			27.945	259		1	Q2FZX0	Acid sugar phosphatase OS=Staphylococcus aureus (strain NCTC 8325) OX=93061 GN=nagD PE=3 SV=1				10	10	10	11	11	10		10	10	10	11	11	10		10	10	10	11	11	10			148.41	0		10-10-10	10-10-10	10-10-10	11-11-11	11-11-11	10-10-10		53.7
1720	Q2G2Q0	DNA gyrase subunit A OS=Staphylococcus aureus (strain NCTC 8325) OX=93061 GN=gyrA PE=1 SV=1	TRUE	1	10866000000			99.35	887		1	Q2G2Q0	DNA gyrase subunit A OS=Staphylococcus aureus (strain NCTC 8325) OX=93061 GN=gyrA PE=1 SV=1				36	39	37	34	35	32		36	39	37	34	35	32		36	39	37	34	35	32			323.31	0		36-36-36	39-39-39	37-37-37	34-34-34	35-35-35	32-32-32		47.4
1442	Q2G1B7	Uncharacterized protein OS=Staphylococcus aureus (strain NCTC 8325) OX=93061 GN=SAOUHSC_00228 PE=4 SV=1	TRUE	1	10861000000			66.313	574		1	Q2G1B7	Uncharacterized protein OS=Staphylococcus aureus (strain NCTC 8325) OX=93061 GN=SAOUHSC_00228 PE=4 SV=1				35	34	35	21	20	18		35	34	35	21	20	18		35	34	35	21	20	18			320.8	0		35-35-35	34-34-34	35-35-35	21-21-21	20-20-20	18-18-18		66
855	Q2FYR1	Aminoacyltransferase FemB OS=Staphylococcus aureus (strain NCTC 8325) OX=93061 GN=femB PE=1 SV=1	TRUE	1	10845000000			49.675	419		1	Q2FYR1	Aminoacyltransferase FemB OS=Staphylococcus aureus (strain NCTC 8325) OX=93061 GN=femB PE=1 SV=1				28	27	28	13	10	10		28	27	28	13	10	10		28	27	28	13	10	10			323.31	0		28-28-28	27-27-27	28-28-28	13-13-13	10-10-10	10-10-10		79.5
257	Q2FVQ4	L-lactate permease OS=Staphylococcus aureus (strain NCTC 8325) OX=93061 GN=SAOUHSC_02648 PE=3 SV=1	TRUE	1	10836000000			56.641	532		1	Q2FVQ4	L-lactate permease OS=Staphylococcus aureus (strain NCTC 8325) OX=93061 GN=SAOUHSC_02648 PE=3 SV=1				9	9	9	6	6	6		9	9	9	6	6	6		8	8	8	5	5	5			110.11	0		9-9-8	9-9-8	9-9-8	6-6-5	6-6-5	6-6-5		24.4
292	Q2FVV9	Putative formate dehydrogenase SAOUHSC_02582 OS=Staphylococcus aureus (strain NCTC 8325) OX=93061 GN=SAOUHSC_02582 PE=3 SV=1	TRUE	1	10705000000			111.24	984		1	Q2FVV9	Putative formate dehydrogenase SAOUHSC_02582 OS=Staphylococcus aureus (strain NCTC 8325) OX=93061 GN=SAOUHSC_02582 PE=3 SV=1				36	34	34	24	21	22		36	34	34	24	21	22		36	34	34	24	21	22			323.31	0		36-36-36	34-34-34	34-34-34	24-24-24	21-21-21	22-22-22		47.1
1316	Q2G0Q0	Pyridoxal 5-phosphate synthase subunit PdxT OS=Staphylococcus aureus (strain NCTC 8325) OX=93061 GN=pdxT PE=3 SV=1	TRUE	1	10690000000			20.63	186		1	Q2G0Q0	Pyridoxal 5-phosphate synthase subunit PdxT OS=Staphylococcus aureus (strain NCTC 8325) OX=93061 GN=pdxT PE=3 SV=1				11	12	10	13	12	12		11	12	10	13	12	12		11	12	10	13	12	12			287.27	0		11-11-11	12-12-12	10-10-10	13-13-13	12-12-12	12-12-12		69.4
611	Q2FXM5	NADP-dependent malic enzyme, putative OS=Staphylococcus aureus (strain NCTC 8325) OX=93061 GN=SAOUHSC_01810 PE=3 SV=1	TRUE	1	10443000000			44.233	409		1	Q2FXM5	NADP-dependent malic enzyme, putative OS=Staphylococcus aureus (strain NCTC 8325) OX=93061 GN=SAOUHSC_01810 PE=3 SV=1				23	24	23	19	20	18		23	24	23	19	20	18		23	24	23	19	20	18			323.31	0		23-23-23	24-24-24	23-23-23	19-19-19	20-20-20	18-18-18		75.3
736	Q2FY33	Aminomethyltransferase OS=Staphylococcus aureus (strain NCTC 8325) OX=93061 GN=gcvT PE=3 SV=1	TRUE	1	10350000000			40.457	363		1	Q2FY33	Aminomethyltransferase OS=Staphylococcus aureus (strain NCTC 8325) OX=93061 GN=gcvT PE=3 SV=1				20	20	20	13	12	11		20	20	20	13	12	11		20	20	20	13	12	11			323.31	0		20-20-20	20-20-20	20-20-20	13-13-13	12-12-12	11-11-11		81.8
1689	Q2G2J2	Staphylococcal secretory antigen ssaA2 OS=Staphylococcus aureus (strain NCTC 8325) OX=93061 GN=ssaA2 PE=1 SV=1	TRUE	1	10339000000			29.327	267		1	Q2G2J2	Staphylococcal secretory antigen ssaA2 OS=Staphylococcus aureus (strain NCTC 8325) OX=93061 GN=ssaA2 PE=1 SV=1				9	9	9	6	7	5		9	9	9	6	7	5		9	9	9	6	7	5			323.31	0		9-9-9	9-9-9	9-9-9	6-6-6	7-7-7	5-5-5		61
230	Q2FVM1	4Fe-4S Mo/W bis-MGD-type domain-containing protein OS=Staphylococcus aureus (strain NCTC 8325) OX=93061 GN=SAOUHSC_02681 PE=3 SV=1	TRUE	1	10291000000			139.83	1229		1	Q2FVM1	4Fe-4S Mo/W bis-MGD-type domain-containing protein OS=Staphylococcus aureus (strain NCTC 8325) OX=93061 GN=SAOUHSC_02681 PE=3 SV=1				58	61	56	27	30	28		58	61	56	27	30	28		58	61	56	27	30	28			323.31	0		58-58-58	61-61-61	56-56-56	27-27-27	30-30-30	28-28-28		62
1093	Q2FZS0	3-oxoacyl-[acyl-carrier-protein] synthase 3 OS=Staphylococcus aureus (strain NCTC 8325) OX=93061 GN=fabH PE=3 SV=1	TRUE	1	10286000000			33.879	313		1	Q2FZS0	3-oxoacyl-[acyl-carrier-protein] synthase 3 OS=Staphylococcus aureus (strain NCTC 8325) OX=93061 GN=fabH PE=3 SV=1				13	13	13	11	10	10		13	13	13	11	10	10		13	13	13	11	10	10			323.31	0		13-13-13	13-13-13	13-13-13	11-11-11	10-10-10	10-10-10		69.3
1799	Q9F0R1	HTH-type transcriptional regulator SarR OS=Staphylococcus aureus (strain NCTC 8325) OX=93061 GN=sarR PE=1 SV=3	TRUE	1	10264000000			13.669	115		1	Q9F0R1	HTH-type transcriptional regulator SarR OS=Staphylococcus aureus (strain NCTC 8325) OX=93061 GN=sarR PE=1 SV=3				7	7	7	7	7	7		7	7	7	7	7	7		7	7	7	7	7	7			144.67	0		7-7-7	7-7-7	7-7-7	7-7-7	7-7-7	7-7-7		57.4
1537	Q2G1W0	Octopine_DH domain-containing protein OS=Staphylococcus aureus (strain NCTC 8325) OX=93061 GN=SAOUHSC_02574 PE=4 SV=1	TRUE	1	10225000000			40.742	360		1	Q2G1W0	Octopine_DH domain-containing protein OS=Staphylococcus aureus (strain NCTC 8325) OX=93061 GN=SAOUHSC_02574 PE=4 SV=1				20	19	19	15	15	14		20	19	19	15	15	14		20	19	19	15	15	14			281.59	0		20-20-20	19-19-19	19-19-19	15-15-15	15-15-15	14-14-14		70
1315	Q2G0P9	Uncharacterized protein OS=Staphylococcus aureus (strain NCTC 8325) OX=93061 GN=SAOUHSC_00501 PE=4 SV=1	TRUE	1	10175000000			43.804	404		1	Q2G0P9	Uncharacterized protein OS=Staphylococcus aureus (strain NCTC 8325) OX=93061 GN=SAOUHSC_00501 PE=4 SV=1				7	7	7	5	7	5		7	7	7	5	7	5		7	7	7	5	7	5			258.29	0		7-7-7	7-7-7	7-7-7	5-5-5	7-7-7	5-5-5		22.8
614	Q2FXM8	ATP-dependent 6-phosphofructokinase OS=Staphylococcus aureus (strain NCTC 8325) OX=93061 GN=pfkA PE=1 SV=2	TRUE	1	10017000000			34.839	322		1	Q2FXM8	ATP-dependent 6-phosphofructokinase OS=Staphylococcus aureus (strain NCTC 8325) OX=93061 GN=pfkA PE=1 SV=2				15	15	15	14	13	14		15	15	15	14	13	14		15	15	15	14	13	14			199.43	0		15-15-15	15-15-15	15-15-15	14-14-14	13-13-13	14-14-14		63.4
1698	Q2G2L2	ABC transporter domain-containing protein OS=Staphylococcus aureus (strain NCTC 8325) OX=93061 GN=SAOUHSC_00637 PE=4 SV=1	TRUE	1	9979900000			28.024	247		1	Q2G2L2	ABC transporter domain-containing protein OS=Staphylococcus aureus (strain NCTC 8325) OX=93061 GN=SAOUHSC_00637 PE=4 SV=1				12	12	12	6	7	7		12	12	12	6	7	7		12	12	12	6	7	7			159.97	0		12-12-12	12-12-12	12-12-12	6-6-6	7-7-7	7-7-7		64.4
302	Q2FVX4	Molybdenum ABC transporter, periplasmic molybdate-binding protein OS=Staphylococcus aureus (strain NCTC 8325) OX=93061 GN=SAOUHSC_02549 PE=4 SV=1	TRUE	1	9915400000			29.051	260		1	Q2FVX4	Molybdenum ABC transporter, periplasmic molybdate-binding protein OS=Staphylococcus aureus (strain NCTC 8325) OX=93061 GN=SAOUHSC_02549 PE=4 SV=1				16	16	16	10	9	10		16	16	16	10	9	10		16	16	16	10	9	10			323.31	0		16-16-16	16-16-16	16-16-16	10-10-10	9-9-9	10-10-10		46.5
1393	Q2G115	Ribosome-binding ATPase YchF OS=Staphylococcus aureus (strain NCTC 8325) OX=93061 GN=ychF PE=3 SV=1	TRUE	1	9779300000			40.594	365		1	Q2G115	Ribosome-binding ATPase YchF OS=Staphylococcus aureus (strain NCTC 8325) OX=93061 GN=ychF PE=3 SV=1				18	17	16	17	17	16		18	17	16	17	17	16		18	17	16	17	17	16			323.31	0		18-18-18	17-17-17	16-16-16	17-17-17	17-17-17	16-16-16		76.2
1023	Q2FZG6	Peptide deformylase OS=Staphylococcus aureus (strain NCTC 8325) OX=93061 GN=def PE=3 SV=1	TRUE	1	9715600000			20.559	183		1	Q2FZG6	Peptide deformylase OS=Staphylococcus aureus (strain NCTC 8325) OX=93061 GN=def PE=3 SV=1				11	12	11	11	9	10		11	12	11	11	9	10		11	12	11	11	9	10			107.18	0		11-11-11	12-12-12	11-11-11	11-11-11	9-9-9	10-10-10		61.7
676	Q2FXV9	Alanine--tRNA ligase OS=Staphylococcus aureus (strain NCTC 8325) OX=93061 GN=alaS PE=3 SV=1	TRUE	1	9682600000			98.519	876		1	Q2FXV9	Alanine--tRNA ligase OS=Staphylococcus aureus (strain NCTC 8325) OX=93061 GN=alaS PE=3 SV=1				41	41	42	35	33	31		41	41	42	35	33	31		41	41	42	35	33	31			323.31	0		41-41-41	41-41-41	42-42-42	35-35-35	33-33-33	31-31-31		63.8
295	Q2FVW4	Putative 2-hydroxyacid dehydrogenase SAOUHSC_02577 OS=Staphylococcus aureus (strain NCTC 8325) OX=93061 GN=SAOUHSC_02577 PE=3 SV=1	TRUE	1	9665000000			34.674	317		1	Q2FVW4	Putative 2-hydroxyacid dehydrogenase SAOUHSC_02577 OS=Staphylococcus aureus (strain NCTC 8325) OX=93061 GN=SAOUHSC_02577 PE=3 SV=1				22	19	20	19	16	19		22	19	20	19	16	19		22	19	20	19	16	19			302.79	0		22-22-22	19-19-19	20-20-20	19-19-19	16-16-16	19-19-19		87.4
1390	Q2G111	30S ribosomal protein S18 OS=Staphylococcus aureus (strain NCTC 8325) OX=93061 GN=rpsR PE=1 SV=1	TRUE	1	9654300000			9.3098	80		1	Q2G111	30S ribosomal protein S18 OS=Staphylococcus aureus (strain NCTC 8325) OX=93061 GN=rpsR PE=1 SV=1				6	6	6	5	4	4		6	6	6	5	4	4		6	6	6	5	4	4			56.668	0		6-6-6	6-6-6	6-6-6	5-5-5	4-4-4	4-4-4		48.8
421	Q2FWF1	ATP synthase epsilon chain OS=Staphylococcus aureus (strain NCTC 8325) OX=93061 GN=atpC PE=3 SV=1	TRUE	1	9564100000			14.844	134		1	Q2FWF1	ATP synthase epsilon chain OS=Staphylococcus aureus (strain NCTC 8325) OX=93061 GN=atpC PE=3 SV=1				7	7	7	5	4	5		7	7	7	5	4	5		7	7	7	5	4	5			323.31	0		7-7-7	7-7-7	7-7-7	5-5-5	4-4-4	5-5-5		72.4
12	O52582	Coenzyme A disulfide reductase OS=Staphylococcus aureus (strain NCTC 8325) OX=93061 GN=cdr PE=1 SV=3	TRUE	1	9502400000			49.24	438		1	O52582	Coenzyme A disulfide reductase OS=Staphylococcus aureus (strain NCTC 8325) OX=93061 GN=cdr PE=1 SV=3				26	24	25	18	17	15		26	24	25	18	17	15		26	24	25	18	17	15			323.31	0		26-26-26	24-24-24	25-25-25	18-18-18	17-17-17	15-15-15		73.7
776	Q2FY79	Transcriptional regulatory protein SrrA OS=Staphylococcus aureus (strain NCTC 8325) OX=93061 GN=srrA PE=3 SV=1	TRUE	1	9498400000			28.161	241		1	Q2FY79	Transcriptional regulatory protein SrrA OS=Staphylococcus aureus (strain NCTC 8325) OX=93061 GN=srrA PE=3 SV=1				10	10	11	11	10	9		10	10	11	11	10	9		10	10	11	11	10	9			156.37	0		10-10-10	10-10-10	11-11-11	11-11-11	10-10-10	9-9-9		52.3
480	Q2FWW3	Aminotran_1_2 domain-containing protein OS=Staphylococcus aureus (strain NCTC 8325) OX=93061 GN=SAOUHSC_02158 PE=4 SV=1	TRUE	1	9482700000			48.119	428		1	Q2FWW3	Aminotran_1_2 domain-containing protein OS=Staphylococcus aureus (strain NCTC 8325) OX=93061 GN=SAOUHSC_02158 PE=4 SV=1				18	16	17	17	18	18		18	16	17	17	18	18		18	16	17	17	18	18			323.31	0		18-18-18	16-16-16	17-17-17	17-17-17	18-18-18	18-18-18		42.1
1310	Q2G0P2	Transcription termination/antitermination protein NusG OS=Staphylococcus aureus (strain NCTC 8325) OX=93061 GN=nusG PE=3 SV=1	TRUE	1	9430400000			20.663	182		1	Q2G0P2	Transcription termination/antitermination protein NusG OS=Staphylococcus aureus (strain NCTC 8325) OX=93061 GN=nusG PE=3 SV=1				12	12	13	11	11	11		12	12	13	11	11	11		12	12	13	11	11	11			323.31	0		12-12-12	12-12-12	13-13-13	11-11-11	11-11-11	11-11-11		61.5
953	Q2FZ59	Uncharacterized protein OS=Staphylococcus aureus (strain NCTC 8325) OX=93061 GN=SAOUHSC_01192 PE=4 SV=1	TRUE	1	9360600000			13.385	124		1	Q2FZ59	Uncharacterized protein OS=Staphylococcus aureus (strain NCTC 8325) OX=93061 GN=SAOUHSC_01192 PE=4 SV=1				6	6	6	5	5	5		6	6	6	5	5	5		6	6	6	5	5	5			125.57	0		6-6-6	6-6-6	6-6-6	5-5-5	5-5-5	5-5-5		66.1
718	Q2FY10	Putative pyruvate, phosphate dikinase regulatory protein OS=Staphylococcus aureus (strain NCTC 8325) OX=93061 GN=SAOUHSC_01664 PE=3 SV=1	TRUE	1	9355900000			30.784	272		1	Q2FY10	Putative pyruvate, phosphate dikinase regulatory protein OS=Staphylococcus aureus (strain NCTC 8325) OX=93061 GN=SAOUHSC_01664 PE=3 SV=1				13	15	15	6	8	6		13	15	15	6	8	6		13	15	15	6	8	6			323.31	0		13-13-13	15-15-15	15-15-15	6-6-6	8-8-8	6-6-6		64
510	Q2FX05	Methionine aminopeptidase OS=Staphylococcus aureus (strain NCTC 8325) OX=93061 GN=map PE=3 SV=1	TRUE	1	9330600000			27.502	252		1	Q2FX05	Methionine aminopeptidase OS=Staphylococcus aureus (strain NCTC 8325) OX=93061 GN=map PE=3 SV=1				9	11	10	11	11	11		9	11	10	11	11	11		9	11	10	11	11	11			191.3	0		9-9-9	11-11-11	10-10-10	11-11-11	11-11-11	11-11-11		62.3
1494	Q2G1M1	3-ketoacyl-acyl carrier protein reductase, putative OS=Staphylococcus aureus (strain NCTC 8325) OX=93061 GN=SAOUHSC_00086 PE=4 SV=1	TRUE	1	9279000000			27.215	258		1	Q2G1M1	3-ketoacyl-acyl carrier protein reductase, putative OS=Staphylococcus aureus (strain NCTC 8325) OX=93061 GN=SAOUHSC_00086 PE=4 SV=1				11	10	10	10	10	10		11	10	10	10	10	10		11	10	10	10	10	10			278.6	0		11-11-11	10-10-10	10-10-10	10-10-10	10-10-10	10-10-10		64.3
1660	Q2G2F0	HIT domain-containing protein OS=Staphylococcus aureus (strain NCTC 8325) OX=93061 GN=SAOUHSC_01968 PE=4 SV=1	TRUE	1	9025200000			15.945	140		1	Q2G2F0	HIT domain-containing protein OS=Staphylococcus aureus (strain NCTC 8325) OX=93061 GN=SAOUHSC_01968 PE=4 SV=1				10	10	10	9	10	9		10	10	10	9	10	9		10	10	10	9	10	9			237.02	0		10-10-10	10-10-10	10-10-10	9-9-9	10-10-10	9-9-9		72.1
1380	Q2G0Z0	YflT domain-containing protein OS=Staphylococcus aureus (strain NCTC 8325) OX=93061 GN=SAOUHSC_00371 PE=4 SV=1	TRUE	1	8820100000			15.122	135		1	Q2G0Z0	YflT domain-containing protein OS=Staphylococcus aureus (strain NCTC 8325) OX=93061 GN=SAOUHSC_00371 PE=4 SV=1				9	8	9	8	8	8		9	8	9	8	8	8		9	8	9	8	8	8			233.07	0		9-9-9	8-8-8	9-9-9	8-8-8	8-8-8	8-8-8		89.6
634	Q2FXQ3	Nudix hydrolase domain-containing protein OS=Staphylococcus aureus (strain NCTC 8325) OX=93061 GN=SAOUHSC_01782 PE=4 SV=1	TRUE	1	8809700000			22.946	202		1	Q2FXQ3	Nudix hydrolase domain-containing protein OS=Staphylococcus aureus (strain NCTC 8325) OX=93061 GN=SAOUHSC_01782 PE=4 SV=1				10	9	10	10	11	10		10	9	10	10	11	10		10	9	10	10	11	10			196.04	0		10-10-10	9-9-9	10-10-10	10-10-10	11-11-11	10-10-10		66.3
294	Q2FVW3	FAD_binding_3 domain-containing protein OS=Staphylococcus aureus (strain NCTC 8325) OX=93061 GN=SAOUHSC_02579 PE=4 SV=1	TRUE	1	8790800000			41.89	374		1	Q2FVW3	FAD_binding_3 domain-containing protein OS=Staphylococcus aureus (strain NCTC 8325) OX=93061 GN=SAOUHSC_02579 PE=4 SV=1				14	14	14	9	9	7		14	14	14	9	9	7		14	14	14	9	9	7			216.21	0		14-14-14	14-14-14	14-14-14	9-9-9	9-9-9	7-7-7		51.3
154	Q2FV67	1-pyrroline-5-carboxylate dehydrogenase OS=Staphylococcus aureus (strain NCTC 8325) OX=93061 GN=rocA PE=3 SV=1	TRUE	1	8788900000			56.867	514		1	Q2FV67	1-pyrroline-5-carboxylate dehydrogenase OS=Staphylococcus aureus (strain NCTC 8325) OX=93061 GN=rocA PE=3 SV=1				20	20	19	20	19	20		20	20	19	20	19	20		20	20	19	20	19	20			323.31	0		20-20-20	20-20-20	19-19-19	20-20-20	19-19-19	20-20-20		55.1
856	Q2FYR2	Aminoacyltransferase FemA OS=Staphylococcus aureus (strain NCTC 8325) OX=93061 GN=femA PE=1 SV=1	TRUE	1	8769000000			49.123	420		1	Q2FYR2	Aminoacyltransferase FemA OS=Staphylococcus aureus (strain NCTC 8325) OX=93061 GN=femA PE=1 SV=1				18	18	18	8	9	9		18	18	18	8	9	9		18	18	18	8	9	9			323.31	0		18-18-18	18-18-18	18-18-18	8-8-8	9-9-9	9-9-9		53.1
1107	Q2FZU6	Ornithine aminotransferase OS=Staphylococcus aureus (strain NCTC 8325) OX=93061 GN=rocD PE=3 SV=1	TRUE	1	8628000000			43.417	396		1	Q2FZU6	Ornithine aminotransferase OS=Staphylococcus aureus (strain NCTC 8325) OX=93061 GN=rocD PE=3 SV=1				16	17	17	19	18	17		16	17	17	19	18	17		16	17	17	19	18	17			176.84	0		16-16-16	17-17-17	17-17-17	19-19-19	18-18-18	17-17-17		56.8
1499	Q2G1N7	HTH-type transcriptional regulator SarS OS=Staphylococcus aureus (strain NCTC 8325) OX=93061 GN=sarS PE=1 SV=1	TRUE	1	8625600000			29.889	250		1	Q2G1N7	HTH-type transcriptional regulator SarS OS=Staphylococcus aureus (strain NCTC 8325) OX=93061 GN=sarS PE=1 SV=1				9	9	9	9	9	10		9	9	9	9	9	10		9	9	9	9	9	10			134.34	0		9-9-9	9-9-9	9-9-9	9-9-9	9-9-9	10-10-10		36.8
1338	Q2G0S5	Putative septation protein SpoVG OS=Staphylococcus aureus (strain NCTC 8325) OX=93061 GN=spoVG PE=3 SV=1	TRUE	1	8.5259e+09			11.278	100		1	Q2G0S5	Putative septation protein SpoVG OS=Staphylococcus aureus (strain NCTC 8325) OX=93061 GN=spoVG PE=3 SV=1				9	7	9	9	10	9		9	7	9	9	10	9		9	7	9	9	10	9			112.76	0		9-9-9	7-7-7	9-9-9	9-9-9	10-10-10	9-9-9		82
1138	Q2FZY6	Uncharacterized protein OS=Staphylococcus aureus (strain NCTC 8325) OX=93061 GN=SAOUHSC_00848 PE=4 SV=1	TRUE	1	8.5202e+09			48.548	435		1	Q2FZY6	Uncharacterized protein OS=Staphylococcus aureus (strain NCTC 8325) OX=93061 GN=SAOUHSC_00848 PE=4 SV=1				20	20	21	19	19	17		20	20	21	19	19	17		20	20	21	19	19	17			323.31	0		20-20-20	20-20-20	21-21-21	19-19-19	19-19-19	17-17-17		61.1
1237	Q2G0D6	Uncharacterized protein OS=Staphylococcus aureus (strain NCTC 8325) OX=93061 GN=SAOUHSC_00669 PE=4 SV=1	TRUE	1	8.512e+09			23.738	205		1	Q2G0D6	Uncharacterized protein OS=Staphylococcus aureus (strain NCTC 8325) OX=93061 GN=SAOUHSC_00669 PE=4 SV=1				14	15	14	11	12	9		14	15	14	11	12	9		14	15	14	11	12	9			177.34	0		14-14-14	15-15-15	14-14-14	11-11-11	12-12-12	9-9-9		66.8
651	Q2FXT1	GTPase Obg OS=Staphylococcus aureus (strain NCTC 8325) OX=93061 GN=obg PE=3 SV=1	TRUE	1	8.4704e+09			47.235	430		1	Q2FXT1	GTPase Obg OS=Staphylococcus aureus (strain NCTC 8325) OX=93061 GN=obg PE=3 SV=1				27	27	27	11	14	14		27	27	27	11	14	14		27	27	27	11	14	14			323.31	0		27-27-27	27-27-27	27-27-27	11-11-11	14-14-14	14-14-14		72.8
588	Q2FXJ7	PlsC domain-containing protein OS=Staphylococcus aureus (strain NCTC 8325) OX=93061 GN=SAOUHSC_01837 PE=4 SV=1	TRUE	1	8.3672e+09			23.074	205		1	Q2FXJ7	PlsC domain-containing protein OS=Staphylococcus aureus (strain NCTC 8325) OX=93061 GN=SAOUHSC_01837 PE=4 SV=1				14	14	13	7	7	8		14	14	13	7	7	8		14	14	13	7	7	8			61.829	0		14-14-14	14-14-14	13-13-13	7-7-7	7-7-7	8-8-8		80.5
1379	Q2G0Y9	Xanthine phosphoribosyltransferase OS=Staphylococcus aureus (strain NCTC 8325) OX=93061 GN=xpt PE=3 SV=1	TRUE	1	8.3287e+09			20.884	192		1	Q2G0Y9	Xanthine phosphoribosyltransferase OS=Staphylococcus aureus (strain NCTC 8325) OX=93061 GN=xpt PE=3 SV=1				10	9	9	9	7	9		10	9	9	9	7	9		10	9	9	9	7	9			124.14	0		10-10-10	9-9-9	9-9-9	9-9-9	7-7-7	9-9-9		53.6
700	Q2FXY7	Elongation factor 4 OS=Staphylococcus aureus (strain NCTC 8325) OX=93061 GN=lepA PE=1 SV=1	TRUE	1	8.2493e+09			68.174	607		1	Q2FXY7	Elongation factor 4 OS=Staphylococcus aureus (strain NCTC 8325) OX=93061 GN=lepA PE=1 SV=1				29	29	28	21	22	20		29	29	28	21	22	20		29	29	28	21	22	20			323.31	0		29-29-29	29-29-29	28-28-28	21-21-21	22-22-22	20-20-20		55.4
466	Q2FWN3	10 kDa chaperonin OS=Staphylococcus aureus (strain NCTC 8325) OX=93061 GN=groS PE=3 SV=1	TRUE	1	8.2353e+09			10.416	94		1	Q2FWN3	10 kDa chaperonin OS=Staphylococcus aureus (strain NCTC 8325) OX=93061 GN=groS PE=3 SV=1				6	6	5	6	5	5		6	6	5	6	5	5		6	6	5	6	5	5			77.091	0		6-6-6	6-6-6	5-5-5	6-6-6	5-5-5	5-5-5		67
106	Q2FUX3	Immunodominant staphylococcal antigen B OS=Staphylococcus aureus (strain NCTC 8325) OX=93061 GN=isaB PE=2 SV=1	TRUE	1	8.157e+09			19.37	175		1	Q2FUX3	Immunodominant staphylococcal antigen B OS=Staphylococcus aureus (strain NCTC 8325) OX=93061 GN=isaB PE=2 SV=1				5	5	5	5	4	4		5	5	5	5	4	4		5	5	5	5	4	4			144.14	0		5-5-5	5-5-5	5-5-5	5-5-5	4-4-4	4-4-4		32
1613	Q2G274	DNA gyrase subunit B OS=Staphylococcus aureus (strain NCTC 8325) OX=93061 GN=gyrB PE=3 SV=1	TRUE	1	8.1145e+09			72.539	644		1	Q2G274	DNA gyrase subunit B OS=Staphylococcus aureus (strain NCTC 8325) OX=93061 GN=gyrB PE=3 SV=1				22	24	24	22	19	20		22	24	24	22	19	20		22	24	24	22	19	20			323.31	0		22-22-22	24-24-24	24-24-24	22-22-22	19-19-19	20-20-20		44.7
39	P0A0J0	RNA polymerase sigma factor SigA OS=Staphylococcus aureus (strain NCTC 8325) OX=93061 GN=sigA PE=1 SV=1	TRUE	1	8.0403e+09			42.17	368		1	P0A0J0	RNA polymerase sigma factor SigA OS=Staphylococcus aureus (strain NCTC 8325) OX=93061 GN=sigA PE=1 SV=1				18	19	19	17	21	21		18	19	19	17	21	21		18	19	19	17	21	21			323.31	0		18-18-18	19-19-19	19-19-19	17-17-17	21-21-21	21-21-21		47.3
944	Q2FZ48	Signal recognition particle receptor FtsY OS=Staphylococcus aureus (strain NCTC 8325) OX=93061 GN=ftsY PE=3 SV=1	TRUE	1	8.0393e+09			46.59	416		1	Q2FZ48	Signal recognition particle receptor FtsY OS=Staphylococcus aureus (strain NCTC 8325) OX=93061 GN=ftsY PE=3 SV=1				16	16	14	16	15	15		16	16	14	16	15	15		16	16	14	16	15	15			323.31	0		16-16-16	16-16-16	14-14-14	16-16-16	15-15-15	15-15-15		54.6
515	Q2FX11	Uncharacterized protein OS=Staphylococcus aureus (strain NCTC 8325) OX=93061 GN=SAOUHSC_02096 PE=4 SV=1	TRUE	1	8.0175e+09			10.322	91		1	Q2FX11	Uncharacterized protein OS=Staphylococcus aureus (strain NCTC 8325) OX=93061 GN=SAOUHSC_02096 PE=4 SV=1				7	7	5	4	5	5		7	7	5	4	5	5		7	7	5	4	5	5			4.2443	0		7-7-7	7-7-7	5-5-5	4-4-4	5-5-5	5-5-5		57.1
410	Q2FWE0	Peptide chain release factor 1 OS=Staphylococcus aureus (strain NCTC 8325) OX=93061 GN=prfA PE=3 SV=1	TRUE	1	7.9548e+09			40.349	358		1	Q2FWE0	Peptide chain release factor 1 OS=Staphylococcus aureus (strain NCTC 8325) OX=93061 GN=prfA PE=3 SV=1				15	14	14	16	17	15		15	14	14	16	17	15		15	14	14	16	17	15			323.31	0		15-15-15	14-14-14	14-14-14	16-16-16	17-17-17	15-15-15		58.4
406	Q2FWD6	Putative aldehyde dehydrogenase OS=Staphylococcus aureus (strain NCTC 8325) OX=93061 GN=SAOUHSC_02363 PE=3 SV=1	TRUE	1	7.9334e+09			51.968	475		1	Q2FWD6	Putative aldehyde dehydrogenase OS=Staphylococcus aureus (strain NCTC 8325) OX=93061 GN=SAOUHSC_02363 PE=3 SV=1				24	24	22	12	11	12		24	24	22	12	11	12		24	24	22	12	11	12			323.31	0		24-24-24	24-24-24	22-22-22	12-12-12	11-11-11	12-12-12		62.3
586	Q2FXJ5	Tyrosine--tRNA ligase OS=Staphylococcus aureus (strain NCTC 8325) OX=93061 GN=tyrS PE=3 SV=1	TRUE	1	7.928e+09			47.597	420		1	Q2FXJ5	Tyrosine--tRNA ligase OS=Staphylococcus aureus (strain NCTC 8325) OX=93061 GN=tyrS PE=3 SV=1				22	20	20	20	17	17		22	20	20	20	17	17		22	20	20	20	17	17			323.31	0		22-22-22	20-20-20	20-20-20	20-20-20	17-17-17	17-17-17		76.4
32	P0A088	Peptide methionine sulfoxide reductase MsrB OS=Staphylococcus aureus (strain NCTC 8325) OX=93061 GN=msrB PE=1 SV=1	TRUE	1	7.8955e+09			16.277	142		1	P0A088	Peptide methionine sulfoxide reductase MsrB OS=Staphylococcus aureus (strain NCTC 8325) OX=93061 GN=msrB PE=1 SV=1				7	7	7	7	7	7		7	7	7	7	7	7		7	7	7	7	7	7			235.31	0		7-7-7	7-7-7	7-7-7	7-7-7	7-7-7	7-7-7		81.7
483	Q2FWW9	ABC transporter domain-containing protein OS=Staphylococcus aureus (strain NCTC 8325) OX=93061 GN=SAOUHSC_02152 PE=4 SV=1	TRUE	1	7.8674e+09			32.952	290		1	Q2FWW9	ABC transporter domain-containing protein OS=Staphylococcus aureus (strain NCTC 8325) OX=93061 GN=SAOUHSC_02152 PE=4 SV=1				19	18	19	8	4	8		19	18	19	8	4	8		19	18	19	8	4	8			266.69	0		19-19-19	18-18-18	19-19-19	8-8-8	4-4-4	8-8-8		73.1
1006	Q2FZD9	Phenylalanine--tRNA ligase alpha subunit OS=Staphylococcus aureus (strain NCTC 8325) OX=93061 GN=pheS PE=3 SV=1	TRUE	1	7.8627e+09			40.106	352		1	Q2FZD9	Phenylalanine--tRNA ligase alpha subunit OS=Staphylococcus aureus (strain NCTC 8325) OX=93061 GN=pheS PE=3 SV=1				10	10	11	11	11	11		10	10	11	11	11	11		10	10	11	11	11	11			323.31	0		10-10-10	10-10-10	11-11-11	11-11-11	11-11-11	11-11-11		37.8
971	Q2FZ78	Pseudouridine synthase OS=Staphylococcus aureus (strain NCTC 8325) OX=93061 GN=SAOUHSC_01163 PE=3 SV=1	TRUE	1	7.8135e+09			34.604	305		1	Q2FZ78	Pseudouridine synthase OS=Staphylococcus aureus (strain NCTC 8325) OX=93061 GN=SAOUHSC_01163 PE=3 SV=1				20	20	20	11	13	8		20	20	20	11	13	8		20	20	20	11	13	8			218.7	0		20-20-20	20-20-20	20-20-20	11-11-11	13-13-13	8-8-8		75.4
641	Q2FXR4	Glutamate-1-semialdehyde 2,1-aminomutase 1 OS=Staphylococcus aureus (strain NCTC 8325) OX=93061 GN=hemL1 PE=3 SV=1	TRUE	1	7.7604e+09			46.388	428		1	Q2FXR4	Glutamate-1-semialdehyde 2,1-aminomutase 1 OS=Staphylococcus aureus (strain NCTC 8325) OX=93061 GN=hemL1 PE=3 SV=1				17	18	17	12	11	8		17	18	17	12	11	8		17	18	17	12	11	8			323.31	0		17-17-17	18-18-18	17-17-17	12-12-12	11-11-11	8-8-8		61.4
968	Q2FZ75	Aspartate carbamoyltransferase OS=Staphylococcus aureus (strain NCTC 8325) OX=93061 GN=pyrB PE=3 SV=1	TRUE	1	7.7558e+09			33.257	293		1	Q2FZ75	Aspartate carbamoyltransferase OS=Staphylococcus aureus (strain NCTC 8325) OX=93061 GN=pyrB PE=3 SV=1				13	13	12	12	13	13		13	13	12	12	13	13		13	13	12	12	13	13			71.525	0		13-13-13	13-13-13	12-12-12	12-12-12	13-13-13	13-13-13		49.5
179	Q2FVB2	Fructose-1,6-bisphosphatase class 3 OS=Staphylococcus aureus (strain NCTC 8325) OX=93061 GN=fbp PE=3 SV=1	TRUE	1	7.7282e+09			76.174	654		1	Q2FVB2	Fructose-1,6-bisphosphatase class 3 OS=Staphylococcus aureus (strain NCTC 8325) OX=93061 GN=fbp PE=3 SV=1				25	25	26	29	28	28		25	25	26	29	28	28		25	25	26	29	28	28			301.98	0		25-25-25	25-25-25	26-26-26	29-29-29	28-28-28	28-28-28		46.6
975	Q2FZ83	Uncharacterized protein OS=Staphylococcus aureus (strain NCTC 8325) OX=93061 GN=SAOUHSC_01158 PE=4 SV=1	TRUE	1	7.6825e+09			23.514	205		1	Q2FZ83	Uncharacterized protein OS=Staphylococcus aureus (strain NCTC 8325) OX=93061 GN=SAOUHSC_01158 PE=4 SV=1				9	9	7	8	8	8		9	9	7	8	8	8		9	9	7	8	8	8			307.83	0		9-9-9	9-9-9	7-7-7	8-8-8	8-8-8	8-8-8		46.8
732	Q2FY27	Glucokinase, putative OS=Staphylococcus aureus (strain NCTC 8325) OX=93061 GN=SAOUHSC_01646 PE=4 SV=1	TRUE	1	7.6654e+09			35.077	328		1	Q2FY27	Glucokinase, putative OS=Staphylococcus aureus (strain NCTC 8325) OX=93061 GN=SAOUHSC_01646 PE=4 SV=1				14	14	13	13	13	12		14	14	13	13	13	12		14	14	13	13	13	12			244.95	0		14-14-14	14-14-14	13-13-13	13-13-13	13-13-13	12-12-12		79
640	Q2FXR3	Delta-aminolevulinic acid dehydratase OS=Staphylococcus aureus (strain NCTC 8325) OX=93061 GN=hemB PE=3 SV=1	TRUE	1	7.51e+09			36.582	324		1	Q2FXR3	Delta-aminolevulinic acid dehydratase OS=Staphylococcus aureus (strain NCTC 8325) OX=93061 GN=hemB PE=3 SV=1				18	16	15	20	19	20		18	16	15	20	19	20		18	16	15	20	19	20			323.31	0		18-18-18	16-16-16	15-15-15	20-20-20	19-19-19	20-20-20		67.3
1340	Q2G0S7	Pur operon repressor OS=Staphylococcus aureus (strain NCTC 8325) OX=93061 GN=SAOUHSC_00467 PE=4 SV=1	TRUE	1	7.4631e+09			30.395	274		1	Q2G0S7	Pur operon repressor OS=Staphylococcus aureus (strain NCTC 8325) OX=93061 GN=SAOUHSC_00467 PE=4 SV=1				16	17	16	8	10	8		16	17	16	8	10	8		16	17	16	8	10	8			269.21	0		16-16-16	17-17-17	16-16-16	8-8-8	10-10-10	8-8-8		74.5
1520	Q2G1T9	DNA-directed RNA polymerase subunit omega OS=Staphylococcus aureus (strain NCTC 8325) OX=93061 GN=rpoZ PE=3 SV=1	TRUE	1	7.4314e+09			8.1501	72		1	Q2G1T9	DNA-directed RNA polymerase subunit omega OS=Staphylococcus aureus (strain NCTC 8325) OX=93061 GN=rpoZ PE=3 SV=1				8	8	8	7	7	7		8	8	8	7	7	7		8	8	8	7	7	7			102.86	0		8-8-8	8-8-8	8-8-8	7-7-7	7-7-7	7-7-7		95.8
372	Q2FW86	Iron-sulfur cluster carrier protein OS=Staphylococcus aureus (strain NCTC 8325) OX=93061 GN=SAOUHSC_02417 PE=3 SV=1	TRUE	1	7.3926e+09			31.789	295		1	Q2FW86	Iron-sulfur cluster carrier protein OS=Staphylococcus aureus (strain NCTC 8325) OX=93061 GN=SAOUHSC_02417 PE=3 SV=1				12	12	11	8	8	8		12	12	11	8	8	8		12	12	11	8	8	8			236.03	0		12-12-12	12-12-12	11-11-11	8-8-8	8-8-8	8-8-8		58.6
942	Q2FZ46	Signal recognition particle protein OS=Staphylococcus aureus (strain NCTC 8325) OX=93061 GN=ffh PE=3 SV=1	TRUE	1	7.392e+09			50.705	455		1	Q2FZ46	Signal recognition particle protein OS=Staphylococcus aureus (strain NCTC 8325) OX=93061 GN=ffh PE=3 SV=1				18	16	17	16	17	16		18	16	17	16	17	16		18	16	17	16	17	16			323.31	0		18-18-18	16-16-16	17-17-17	16-16-16	17-17-17	16-16-16		53
1085	Q2FZQ7	Tryptophan--tRNA ligase OS=Staphylococcus aureus (strain NCTC 8325) OX=93061 GN=trpS PE=3 SV=1	TRUE	1	7.3827e+09			36.909	329		1	Q2FZQ7	Tryptophan--tRNA ligase OS=Staphylococcus aureus (strain NCTC 8325) OX=93061 GN=trpS PE=3 SV=1				19	17	18	17	16	13		19	17	18	17	16	13		19	17	18	17	16	13			323.31	0		19-19-19	17-17-17	18-18-18	17-17-17	16-16-16	13-13-13		69.3
315	Q2FVZ4	Lipid II:glycine glycyltransferase OS=Staphylococcus aureus (strain NCTC 8325) OX=93061 GN=femX PE=1 SV=1	TRUE	1	7.3533e+09			48.521	421		1	Q2FVZ4	Lipid II:glycine glycyltransferase OS=Staphylococcus aureus (strain NCTC 8325) OX=93061 GN=femX PE=1 SV=1				21	19	22	13	10	8		21	19	22	13	10	8		21	19	22	13	10	8			323.31	0		21-21-21	19-19-19	22-22-22	13-13-13	10-10-10	8-8-8		61.3
622	Q2FXN9	DNA polymerase I OS=Staphylococcus aureus (strain NCTC 8325) OX=93061 GN=polA PE=3 SV=1	TRUE	1	7.3096e+09			99.194	876		1	Q2FXN9	DNA polymerase I OS=Staphylococcus aureus (strain NCTC 8325) OX=93061 GN=polA PE=3 SV=1				33	35	34	37	35	34		33	35	34	37	35	34		33	35	34	37	35	34			323.31	0		33-33-33	35-35-35	34-34-34	37-37-37	35-35-35	34-34-34		49.5
435	Q2FWH3	D-alanine--D-alanine ligase OS=Staphylococcus aureus (strain NCTC 8325) OX=93061 GN=ddl PE=3 SV=1	TRUE	1	7.2205e+09			40.23	356		1	Q2FWH3	D-alanine--D-alanine ligase OS=Staphylococcus aureus (strain NCTC 8325) OX=93061 GN=ddl PE=3 SV=1				19	19	19	12	14	12		19	19	19	12	14	12		19	19	19	12	14	12			307.57	0		19-19-19	19-19-19	19-19-19	12-12-12	14-14-14	12-12-12		52.2
1291	Q2G0L5	Serine-aspartate repeat-containing protein C OS=Staphylococcus aureus (strain NCTC 8325) OX=93061 GN=sdrC PE=3 SV=1	TRUE	1	7.2e+09			107.79	995		1	Q2G0L5	Serine-aspartate repeat-containing protein C OS=Staphylococcus aureus (strain NCTC 8325) OX=93061 GN=sdrC PE=3 SV=1				30	29	27	28	27	26		27	26	24	26	25	24		27	26	24	26	25	24			323.31	0		30-27-27	29-26-26	27-24-24	28-26-26	27-25-25	26-24-24		36.2
1123	Q2FZW4	D-alanyl carrier protein OS=Staphylococcus aureus (strain NCTC 8325) OX=93061 GN=dltC PE=3 SV=1	TRUE	1	7.1787e+09			9.0631	78		1	Q2FZW4	D-alanyl carrier protein OS=Staphylococcus aureus (strain NCTC 8325) OX=93061 GN=dltC PE=3 SV=1				3	3	3	4	4	4		3	3	3	4	4	4		3	3	3	4	4	4			154.49	0		3-3-3	3-3-3	3-3-3	4-4-4	4-4-4	4-4-4		59
165	Q2FV87	PTS system glucoside-specific EIICBA component OS=Staphylococcus aureus (strain NCTC 8325) OX=93061 GN=glcB PE=3 SV=1	TRUE	1	7.1278e+09			74.415	688		1	Q2FV87	PTS system glucoside-specific EIICBA component OS=Staphylococcus aureus (strain NCTC 8325) OX=93061 GN=glcB PE=3 SV=1				19	19	19	9	7	7		18	18	18	8	7	7		18	18	18	8	7	7			213.3	0		19-18-18	19-18-18	19-18-18	9-8-8	7-7-7	7-7-7		27.8
423	Q2FWF5	3-hydroxyacyl-[acyl-carrier-protein] dehydratase FabZ OS=Staphylococcus aureus (strain NCTC 8325) OX=93061 GN=fabZ PE=3 SV=1	TRUE	1	7.1083e+09			16.081	146		1	Q2FWF5	3-hydroxyacyl-[acyl-carrier-protein] dehydratase FabZ OS=Staphylococcus aureus (strain NCTC 8325) OX=93061 GN=fabZ PE=3 SV=1				7	7	7	4	3	3		7	7	7	4	3	3		7	7	7	4	3	3			45.799	0		7-7-7	7-7-7	7-7-7	4-4-4	3-3-3	3-3-3		50.7
851	Q2FYQ2	Uncharacterized protein OS=Staphylococcus aureus (strain NCTC 8325) OX=93061 GN=SAOUHSC_01383 PE=3 SV=1	TRUE	1	7.0422e+09			69.284	604		1	Q2FYQ2	Uncharacterized protein OS=Staphylococcus aureus (strain NCTC 8325) OX=93061 GN=SAOUHSC_01383 PE=3 SV=1				17	18	18	23	24	23		17	18	18	23	24	23		17	18	18	23	24	23			323.31	0		17-17-17	18-18-18	18-18-18	23-23-23	24-24-24	23-23-23		37.3
1116	Q2FZV6	CYTOSOL_AP domain-containing protein OS=Staphylococcus aureus (strain NCTC 8325) OX=93061 GN=SAOUHSC_00879 PE=3 SV=1	TRUE	1	7.0411e+09			54.128	491		1	Q2FZV6	CYTOSOL_AP domain-containing protein OS=Staphylococcus aureus (strain NCTC 8325) OX=93061 GN=SAOUHSC_00879 PE=3 SV=1				15	15	15	16	16	11		15	15	15	16	16	11		15	15	15	16	16	11			272.77	0		15-15-15	15-15-15	15-15-15	16-16-16	16-16-16	11-11-11		47.3
1119	Q2FZW0	Pyr_redox_2 domain-containing protein OS=Staphylococcus aureus (strain NCTC 8325) OX=93061 GN=SAOUHSC_00875 PE=4 SV=1	TRUE	1	6.9901e+09			39.399	354		1	Q2FZW0	Pyr_redox_2 domain-containing protein OS=Staphylococcus aureus (strain NCTC 8325) OX=93061 GN=SAOUHSC_00875 PE=4 SV=1				21	20	20	4	7	6		21	20	20	4	7	6		21	20	20	4	7	6			305.18	0		21-21-21	20-20-20	20-20-20	4-4-4	7-7-7	6-6-6		76.3
950	Q2FZ55	Phosphate acyltransferase OS=Staphylococcus aureus (strain NCTC 8325) OX=93061 GN=plsX PE=3 SV=1	TRUE	1	6.9859e+09			35.43	328		1	Q2FZ55	Phosphate acyltransferase OS=Staphylococcus aureus (strain NCTC 8325) OX=93061 GN=plsX PE=3 SV=1				16	16	16	11	9	10		16	16	16	11	9	10		16	16	16	11	9	10			323.31	0		16-16-16	16-16-16	16-16-16	11-11-11	9-9-9	10-10-10		53.7
168	Q2FV90	Abhydrolase_3 domain-containing protein OS=Staphylococcus aureus (strain NCTC 8325) OX=93061 GN=SAOUHSC_02844 PE=4 SV=1	TRUE	1	6.9817e+09			36.847	322		1	Q2FV90	Abhydrolase_3 domain-containing protein OS=Staphylococcus aureus (strain NCTC 8325) OX=93061 GN=SAOUHSC_02844 PE=4 SV=1				14	15	14	7	4	2		14	15	14	7	4	2		14	15	14	7	4	2			323.31	0		14-14-14	15-15-15	14-14-14	7-7-7	4-4-4	2-2-2		66.5
1617	Q2G280	Thioredoxin domain-containing protein OS=Staphylococcus aureus (strain NCTC 8325) OX=93061 GN=SAOUHSC_01999 PE=4 SV=1	TRUE	1	6.908e+09			17.26	151		1	Q2G280	Thioredoxin domain-containing protein OS=Staphylococcus aureus (strain NCTC 8325) OX=93061 GN=SAOUHSC_01999 PE=4 SV=1				12	12	12	11	12	12		12	12	12	11	12	12		12	12	12	11	12	12			274.22	0		12-12-12	12-12-12	12-12-12	11-11-11	12-12-12	12-12-12		81.5
1604	Q2G261	Superoxide dismutase [Mn/Fe] 2 OS=Staphylococcus aureus (strain NCTC 8325) OX=93061 GN=sodM PE=1 SV=1	TRUE	1	6.8479e+09			23.041	199		1	Q2G261	Superoxide dismutase [Mn/Fe] 2 OS=Staphylococcus aureus (strain NCTC 8325) OX=93061 GN=sodM PE=1 SV=1				10	8	9	9	10	10		10	8	9	9	10	10		10	8	9	9	10	10			283.47	0		10-10-10	8-8-8	9-9-9	9-9-9	10-10-10	10-10-10		66.3
984	Q2FZ94	Penicillin-binding protein 1 OS=Staphylococcus aureus (strain NCTC 8325) OX=93061 GN=SAOUHSC_01145 PE=4 SV=1	TRUE	1	6.8281e+09			82.708	744		1	Q2FZ94	Penicillin-binding protein 1 OS=Staphylococcus aureus (strain NCTC 8325) OX=93061 GN=SAOUHSC_01145 PE=4 SV=1				27	28	27	10	12	12		27	28	27	10	12	12		27	28	27	10	12	12			276.2	0		27-27-27	28-28-28	27-27-27	10-10-10	12-12-12	12-12-12		42.2
258	Q2FVQ5	Probable malate:quinone oxidoreductase OS=Staphylococcus aureus (strain NCTC 8325) OX=93061 GN=mqo PE=3 SV=1	TRUE	1	6.8234e+09			54.813	492		1	Q2FVQ5	Probable malate:quinone oxidoreductase OS=Staphylococcus aureus (strain NCTC 8325) OX=93061 GN=mqo PE=3 SV=1				26	28	28	12	13	13		26	28	28	12	13	13		26	28	28	12	13	13			323.31	0		26-26-26	28-28-28	28-28-28	12-12-12	13-13-13	13-13-13		62.8
970	Q2FZ77	Bifunctional protein PyrR OS=Staphylococcus aureus (strain NCTC 8325) OX=93061 GN=pyrR PE=3 SV=1	TRUE	1	6.8037e+09			19.855	175		1	Q2FZ77	Bifunctional protein PyrR OS=Staphylococcus aureus (strain NCTC 8325) OX=93061 GN=pyrR PE=3 SV=1				11	11	11	9	8	9		11	11	11	9	8	9		11	11	11	9	8	9			164.55	0		11-11-11	11-11-11	11-11-11	9-9-9	8-8-8	9-9-9		69.1
1733	Q2G2S0	Adenylosuccinate lyase OS=Staphylococcus aureus (strain NCTC 8325) OX=93061 GN=purB PE=3 SV=1	TRUE	1	6.7602e+09			49.603	431		1	Q2G2S0	Adenylosuccinate lyase OS=Staphylococcus aureus (strain NCTC 8325) OX=93061 GN=purB PE=3 SV=1				25	26	25	20	19	22		25	26	25	20	19	22		25	26	25	20	19	22			323.31	0		25-25-25	26-26-26	25-25-25	20-20-20	19-19-19	22-22-22		62.6
124	Q2FV14	Acetyl-CoA synthetase, putative OS=Staphylococcus aureus (strain NCTC 8325) OX=93061 GN=SAOUHSC_02929 PE=4 SV=1	TRUE	1	6.7333e+09			59.748	532		1	Q2FV14	Acetyl-CoA synthetase, putative OS=Staphylococcus aureus (strain NCTC 8325) OX=93061 GN=SAOUHSC_02929 PE=4 SV=1				26	26	25	22	19	20		26	26	25	22	19	20		26	26	25	22	19	20			305.84	0		26-26-26	26-26-26	25-25-25	22-22-22	19-19-19	20-20-20		59
697	Q2FXY2	CRM domain-containing protein OS=Staphylococcus aureus (strain NCTC 8325) OX=93061 GN=SAOUHSC_01698 PE=4 SV=1	TRUE	1	6.6913e+09			11.048	96		1	Q2FXY2	CRM domain-containing protein OS=Staphylococcus aureus (strain NCTC 8325) OX=93061 GN=SAOUHSC_01698 PE=4 SV=1				6	6	6	6	6	6		6	6	6	6	6	6		6	6	6	6	6	6			103.79	0		6-6-6	6-6-6	6-6-6	6-6-6	6-6-6	6-6-6		72.9
930	Q2FZ28	ATP-dependent protease ATPase subunit HslU OS=Staphylococcus aureus (strain NCTC 8325) OX=93061 GN=hslU PE=3 SV=1	TRUE	1	6.6794e+09			52.314	467		1	Q2FZ28	ATP-dependent protease ATPase subunit HslU OS=Staphylococcus aureus (strain NCTC 8325) OX=93061 GN=hslU PE=3 SV=1				22	22	24	13	10	15		22	22	24	13	10	15		22	22	24	13	10	15			323.31	0		22-22-22	22-22-22	24-24-24	13-13-13	10-10-10	15-15-15		55.5
966	Q2FZ73	Carbamoyl-phosphate synthase small chain OS=Staphylococcus aureus (strain NCTC 8325) OX=93061 GN=carA PE=3 SV=1	TRUE	1	6.643e+09			40.393	366		1	Q2FZ73	Carbamoyl-phosphate synthase small chain OS=Staphylococcus aureus (strain NCTC 8325) OX=93061 GN=carA PE=3 SV=1				12	12	13	10	10	9		12	12	13	10	10	9		12	12	13	10	10	9			297.01	0		12-12-12	12-12-12	13-13-13	10-10-10	10-10-10	9-9-9		36.6
499	Q2FWY8	Aspartyl/glutamyl-tRNA(Asn/Gln) amidotransferase subunit C OS=Staphylococcus aureus (strain NCTC 8325) OX=93061 GN=gatC PE=3 SV=1	TRUE	1	6.6394e+09			11.267	100		1	Q2FWY8	Aspartyl/glutamyl-tRNA(Asn/Gln) amidotransferase subunit C OS=Staphylococcus aureus (strain NCTC 8325) OX=93061 GN=gatC PE=3 SV=1				6	6	6	6	6	6		6	6	6	6	6	6		6	6	6	6	6	6			227.18	0		6-6-6	6-6-6	6-6-6	6-6-6	6-6-6	6-6-6		85
954	Q2FZ60	50S ribosomal protein L28 OS=Staphylococcus aureus (strain NCTC 8325) OX=93061 GN=rpmB PE=1 SV=1	TRUE	1	6.545e+09			6.9771	62		1	Q2FZ60	50S ribosomal protein L28 OS=Staphylococcus aureus (strain NCTC 8325) OX=93061 GN=rpmB PE=1 SV=1				5	4	5	4	3	3		5	4	5	4	3	3		5	4	5	4	3	3			2.7901	0		5-5-5	4-4-4	5-5-5	4-4-4	3-3-3	3-3-3		38.7
1227	Q2G0B9	Uncharacterized protein OS=Staphylococcus aureus (strain NCTC 8325) OX=93061 GN=SAOUHSC_00686 PE=4 SV=1	TRUE	1	6.5414e+09			11.324	99		1	Q2G0B9	Uncharacterized protein OS=Staphylococcus aureus (strain NCTC 8325) OX=93061 GN=SAOUHSC_00686 PE=4 SV=1				7	7	7	6	5	6		7	7	7	6	5	6		7	7	7	6	5	6			323.31	0		7-7-7	7-7-7	7-7-7	6-6-6	5-5-5	6-6-6		85.9
617	Q2FXN3	Uncharacterized protein OS=Staphylococcus aureus (strain NCTC 8325) OX=93061 GN=SAOUHSC_01802 PE=3 SV=1	TRUE	1	6.5375e+09			32.392	285		1	Q2FXN3	Uncharacterized protein OS=Staphylococcus aureus (strain NCTC 8325) OX=93061 GN=SAOUHSC_01802 PE=3 SV=1				13	13	14	12	12	12		13	13	14	12	12	12		13	13	14	12	12	12			243.13	0		13-13-13	13-13-13	14-14-14	12-12-12	12-12-12	12-12-12		63.5
723	Q2FY16	Probable endonuclease 4 OS=Staphylococcus aureus (strain NCTC 8325) OX=93061 GN=nfo PE=3 SV=1	TRUE	1	6.5223e+09			33.158	296		1	Q2FY16	Probable endonuclease 4 OS=Staphylococcus aureus (strain NCTC 8325) OX=93061 GN=nfo PE=3 SV=1				14	11	14	14	14	12		14	11	14	14	14	12		14	11	14	14	14	12			227.93	0		14-14-14	11-11-11	14-14-14	14-14-14	14-14-14	12-12-12		57.1
581	Q2FXI8	Phenylalanine--tRNA ligase beta subunit OS=Staphylococcus aureus (strain NCTC 8325) OX=93061 GN=SAOUHSC_01858 PE=3 SV=1	TRUE	1	6.4725e+09			21.69	198		1	Q2FXI8	Phenylalanine--tRNA ligase beta subunit OS=Staphylococcus aureus (strain NCTC 8325) OX=93061 GN=SAOUHSC_01858 PE=3 SV=1				16	15	15	14	14	14		16	15	15	14	14	14		16	15	15	14	14	14			274.13	0		16-16-16	15-15-15	15-15-15	14-14-14	14-14-14	14-14-14		92.9
1108	Q2FZU7	Oxidored_FMN domain-containing protein OS=Staphylococcus aureus (strain NCTC 8325) OX=93061 GN=SAOUHSC_00893 PE=4 SV=1	TRUE	1	6.4498e+09			42.109	375		1	Q2FZU7	Oxidored_FMN domain-containing protein OS=Staphylococcus aureus (strain NCTC 8325) OX=93061 GN=SAOUHSC_00893 PE=4 SV=1				14	14	15	18	18	17		14	14	15	18	18	17		14	14	15	18	18	17			228.53	0		14-14-14	14-14-14	15-15-15	18-18-18	18-18-18	17-17-17		52.5
394	Q2FWC3	S-ribosylhomocysteine lyase OS=Staphylococcus aureus (strain NCTC 8325) OX=93061 GN=luxS PE=3 SV=1	TRUE	1	6.4281e+09			17.514	156		1	Q2FWC3	S-ribosylhomocysteine lyase OS=Staphylococcus aureus (strain NCTC 8325) OX=93061 GN=luxS PE=3 SV=1				7	7	7	7	7	7		7	7	7	7	7	7		7	7	7	7	7	7			118.26	0		7-7-7	7-7-7	7-7-7	7-7-7	7-7-7	7-7-7		48.1
1251	Q2G0F3	AB hydrolase-1 domain-containing protein OS=Staphylococcus aureus (strain NCTC 8325) OX=93061 GN=SAOUHSC_00616 PE=4 SV=1	TRUE	1	6.4223e+09			30.925	266		1	Q2G0F3	AB hydrolase-1 domain-containing protein OS=Staphylococcus aureus (strain NCTC 8325) OX=93061 GN=SAOUHSC_00616 PE=4 SV=1				14	13	14	8	8	8		14	13	14	8	8	8		14	13	14	8	8	8			293.03	0		14-14-14	13-13-13	14-14-14	8-8-8	8-8-8	8-8-8		65.4
858	Q2FYS0	Uncharacterized protein OS=Staphylococcus aureus (strain NCTC 8325) OX=93061 GN=SAOUHSC_01365 PE=3 SV=1	TRUE	1	6.3754e+09			37.855	343		1	Q2FYS0	Uncharacterized protein OS=Staphylococcus aureus (strain NCTC 8325) OX=93061 GN=SAOUHSC_01365 PE=3 SV=1				15	14	13	14	14	11		15	14	13	14	14	11		15	14	13	14	14	11			192.25	0		15-15-15	14-14-14	13-13-13	14-14-14	14-14-14	11-11-11		58
135	Q2FV30	Dihydroorotate dehydrogenase (quinone) OS=Staphylococcus aureus (strain NCTC 8325) OX=93061 GN=SAOUHSC_02909 PE=3 SV=1	TRUE	1	6.3436e+09			39.536	354		1	Q2FV30	Dihydroorotate dehydrogenase (quinone) OS=Staphylococcus aureus (strain NCTC 8325) OX=93061 GN=SAOUHSC_02909 PE=3 SV=1				16	15	15	9	8	8		16	15	15	9	8	8		16	15	15	9	8	8			323.31	0		16-16-16	15-15-15	15-15-15	9-9-9	8-8-8	8-8-8		55.6
506	Q2FWZ9	UDP-N-acetylmuramyl tripeptide synthetase, putative OS=Staphylococcus aureus (strain NCTC 8325) OX=93061 GN=SAOUHSC_02107 PE=4 SV=1	TRUE	1	6.3154e+09			49.266	437		1	Q2FWZ9	UDP-N-acetylmuramyl tripeptide synthetase, putative OS=Staphylococcus aureus (strain NCTC 8325) OX=93061 GN=SAOUHSC_02107 PE=4 SV=1				25	24	25	7	8	7		25	24	25	7	8	7		25	24	25	7	8	7			323.31	0		25-25-25	24-24-24	25-25-25	7-7-7	8-8-8	7-7-7		67.7
632	Q2FXQ0	50S ribosomal protein L35 OS=Staphylococcus aureus (strain NCTC 8325) OX=93061 GN=rpmI PE=1 SV=1	TRUE	1	6.2991e+09			7.6972	66		1	Q2FXQ0	50S ribosomal protein L35 OS=Staphylococcus aureus (strain NCTC 8325) OX=93061 GN=rpmI PE=1 SV=1				1	1	1	1	1	1		1	1	1	1	1	1		1	1	1	1	1	1			28.197	0		1-1-1	1-1-1	1-1-1	1-1-1	1-1-1	1-1-1		15.2
1740	Q2G2T3	50S ribosomal protein L9 OS=Staphylococcus aureus (strain NCTC 8325) OX=93061 GN=rplI PE=3 SV=1	TRUE	1	6.2906e+09			16.639	150		1	Q2G2T3	50S ribosomal protein L9 OS=Staphylococcus aureus (strain NCTC 8325) OX=93061 GN=rplI PE=3 SV=1				12	12	13	9	9	8		12	12	13	9	9	8		12	12	13	9	9	8			42.325	0		12-12-12	12-12-12	13-13-13	9-9-9	9-9-9	8-8-8		69.3
1234	Q2G0D1	HTH-type transcriptional regulator SarX OS=Staphylococcus aureus (strain NCTC 8325) OX=93061 GN=sarX PE=1 SV=2	TRUE	1	6.2837e+09			14.178	119		1	Q2G0D1	HTH-type transcriptional regulator SarX OS=Staphylococcus aureus (strain NCTC 8325) OX=93061 GN=sarX PE=1 SV=2				8	8	8	9	8	8		8	8	8	9	8	8		8	8	8	9	8	8			55.293	0		8-8-8	8-8-8	8-8-8	9-9-9	8-8-8	8-8-8		52.9
1253	Q2G0F6	Fe/B12 periplasmic-binding domain-containing protein OS=Staphylococcus aureus (strain NCTC 8325) OX=93061 GN=SAOUHSC_00613 PE=4 SV=1	TRUE	1	6.2433e+09			31.088	275		1	Q2G0F6	Fe/B12 periplasmic-binding domain-containing protein OS=Staphylococcus aureus (strain NCTC 8325) OX=93061 GN=SAOUHSC_00613 PE=4 SV=1				17	19	17	13	9	9		17	19	17	13	9	9		17	19	17	13	9	9			323.31	0		17-17-17	19-19-19	17-17-17	13-13-13	9-9-9	9-9-9		57.5
728	Q2FYU6	50S ribosomal protein L33 1 OS=Staphylococcus aureus (strain NCTC 8325) OX=93061 GN=rpmG1 PE=1 SV=1	TRUE	2	6.2238e+09			5.9318	49		2	Q2FYU6;Q2FY22	50S ribosomal protein L33 1 OS=Staphylococcus aureus (strain NCTC 8325) OX=93061 GN=rpmG1 PE=1 SV=1;50S ribosomal protein L33 2 OS=Staphylococcus aureus (strain NCTC 8325) OX=93061 GN=rpmG2 PE=1 SV=1				1	2	1	1	1	1		1	2	1	1	1	1		1	2	1	1	1	1			23.04	0		1-1-1	2-2-2	1-1-1	1-1-1	1-1-1	1-1-1		26.5
369	Q2FW81	Probable uridylyltransferase SAOUHSC_02423 OS=Staphylococcus aureus (strain NCTC 8325) OX=93061 GN=SAOUHSC_02423 PE=3 SV=1	TRUE	1	6.2157e+09			44.893	395		1	Q2FW81	Probable uridylyltransferase SAOUHSC_02423 OS=Staphylococcus aureus (strain NCTC 8325) OX=93061 GN=SAOUHSC_02423 PE=3 SV=1				20	20	22	20	21	20		20	20	22	20	21	20		20	20	22	20	21	20			323.31	0		20-20-20	20-20-20	22-22-22	20-20-20	21-21-21	20-20-20		50.9
1157	Q2G019	DUF5067 domain-containing protein OS=Staphylococcus aureus (strain NCTC 8325) OX=93061 GN=SAOUHSC_00808 PE=1 SV=1	TRUE	1	6.2142e+09			28.419	242		1	Q2G019	DUF5067 domain-containing protein OS=Staphylococcus aureus (strain NCTC 8325) OX=93061 GN=SAOUHSC_00808 PE=1 SV=1				22	21	22	12	13	14		22	21	22	12	13	14		22	21	22	12	13	14			211.08	0		22-22-22	21-21-21	22-22-22	12-12-12	13-13-13	14-14-14		61.2
799	Q2FYG5	Menaquinone biosynthesis methyltransferase, putative OS=Staphylococcus aureus (strain NCTC 8325) OX=93061 GN=SAOUHSC_01487 PE=3 SV=1	TRUE	1	6.1743e+09			22.371	200		1	Q2FYG5	Menaquinone biosynthesis methyltransferase, putative OS=Staphylococcus aureus (strain NCTC 8325) OX=93061 GN=SAOUHSC_01487 PE=3 SV=1				12	12	11	6	7	5		12	12	11	6	7	5		12	12	11	6	7	5			321.74	0		12-12-12	12-12-12	11-11-11	6-6-6	7-7-7	5-5-5		81
382	Q2FWA2	Uncharacterized protein OS=Staphylococcus aureus (strain NCTC 8325) OX=93061 GN=SAOUHSC_02396 PE=4 SV=1	TRUE	1	6.0575e+09			32.298	285		1	Q2FWA2	Uncharacterized protein OS=Staphylococcus aureus (strain NCTC 8325) OX=93061 GN=SAOUHSC_02396 PE=4 SV=1				12	15	14	15	16	14		12	15	14	15	16	14		12	15	14	15	16	14			323.31	0		12-12-12	15-15-15	14-14-14	15-15-15	16-16-16	14-14-14		56.1
1011	Q2FZF1	50S ribosomal protein L32 OS=Staphylococcus aureus (strain NCTC 8325) OX=93061 GN=rpmF PE=1 SV=2	TRUE	1	6.0492e+09			6.6407	58		1	Q2FZF1	50S ribosomal protein L32 OS=Staphylococcus aureus (strain NCTC 8325) OX=93061 GN=rpmF PE=1 SV=2				1	2	2	1	1	1		1	2	2	1	1	1		1	2	2	1	1	1			27.029	0		1-1-1	2-2-2	2-2-2	1-1-1	1-1-1	1-1-1		22.4
1586	Q2G236	NH(3)-dependent NAD(+) synthetase OS=Staphylococcus aureus (strain NCTC 8325) OX=93061 GN=nadE PE=3 SV=1	TRUE	1	6.0434e+09			30.696	273		1	Q2G236	NH(3)-dependent NAD(+) synthetase OS=Staphylococcus aureus (strain NCTC 8325) OX=93061 GN=nadE PE=3 SV=1				15	16	15	18	18	17		15	16	15	18	18	17		15	16	15	18	18	17			323.31	0		15-15-15	16-16-16	15-15-15	18-18-18	18-18-18	17-17-17		72.9
1490	Q2G1K9	Aldehyde-alcohol dehydrogenase OS=Staphylococcus aureus (strain NCTC 8325) OX=93061 GN=SAOUHSC_00113 PE=3 SV=1	TRUE	1	5.981e+09			94.944	869		1	Q2G1K9	Aldehyde-alcohol dehydrogenase OS=Staphylococcus aureus (strain NCTC 8325) OX=93061 GN=SAOUHSC_00113 PE=3 SV=1				42	39	39	19	22	20		42	39	39	19	22	20		42	39	39	19	22	20			323.31	0		42-42-42	39-39-39	39-39-39	19-19-19	22-22-22	20-20-20		70.1
1738	Q2G2T1	HD domain-containing protein OS=Staphylococcus aureus (strain NCTC 8325) OX=93061 GN=SAOUHSC_01973 PE=4 SV=1	TRUE	1	5.9342e+09			35.778	313		1	Q2G2T1	HD domain-containing protein OS=Staphylococcus aureus (strain NCTC 8325) OX=93061 GN=SAOUHSC_01973 PE=4 SV=1				11	9	10	12	11	12		11	9	10	12	11	12		11	9	10	12	11	12			98.974	0		11-11-11	9-9-9	10-10-10	12-12-12	11-11-11	12-12-12		39.9
818	Q2FYJ2	Alanine dehydrogenase 1 OS=Staphylococcus aureus (strain NCTC 8325) OX=93061 GN=ald1 PE=3 SV=1	TRUE	1	5.9057e+09			40.224	372		1	Q2FYJ2	Alanine dehydrogenase 1 OS=Staphylococcus aureus (strain NCTC 8325) OX=93061 GN=ald1 PE=3 SV=1				17	15	15	14	15	14		17	15	15	14	15	14		17	15	15	14	15	14			283.32	0		17-17-17	15-15-15	15-15-15	14-14-14	15-15-15	14-14-14		51.1
1576	Q2G223	Mannose-6-phosphate isomerase OS=Staphylococcus aureus (strain NCTC 8325) OX=93061 GN=SAOUHSC_02976 PE=3 SV=1	TRUE	1	5.8613e+09			35.395	312		1	Q2G223	Mannose-6-phosphate isomerase OS=Staphylococcus aureus (strain NCTC 8325) OX=93061 GN=SAOUHSC_02976 PE=3 SV=1				10	10	8	11	10	10		10	10	8	11	10	10		10	10	8	11	10	10			122.5	0		10-10-10	10-10-10	8-8-8	11-11-11	10-10-10	10-10-10		63.5
145	Q2FV52	Probable transglycosylase IsaA OS=Staphylococcus aureus (strain NCTC 8325) OX=93061 GN=isaA PE=1 SV=1	TRUE	1	5824000000			24.203	233		1	Q2FV52	Probable transglycosylase IsaA OS=Staphylococcus aureus (strain NCTC 8325) OX=93061 GN=isaA PE=1 SV=1				5	5	5	5	5	5		5	5	5	5	5	5		5	5	5	5	5	5			186.64	0		5-5-5	5-5-5	5-5-5	5-5-5	5-5-5	5-5-5		39.9
983	Q2FZ92	UDP-N-acetylmuramoylalanine--D-glutamate ligase OS=Staphylococcus aureus (strain NCTC 8325) OX=93061 GN=murD PE=3 SV=1	TRUE	1	5763100000			49.843	449		1	Q2FZ92	UDP-N-acetylmuramoylalanine--D-glutamate ligase OS=Staphylococcus aureus (strain NCTC 8325) OX=93061 GN=murD PE=3 SV=1				19	19	18	20	18	20		19	19	18	20	18	20		19	19	18	20	18	20			263.86	0		19-19-19	19-19-19	18-18-18	20-20-20	18-18-18	20-20-20		59.9
1707	Q2G2M6	Cysteine--tRNA ligase OS=Staphylococcus aureus (strain NCTC 8325) OX=93061 GN=cysS PE=3 SV=1	TRUE	1	5586900000			53.685	466		1	Q2G2M6	Cysteine--tRNA ligase OS=Staphylococcus aureus (strain NCTC 8325) OX=93061 GN=cysS PE=3 SV=1				16	17	20	20	20	20		16	17	20	20	20	20		16	17	20	20	20	20			299.44	0		16-16-16	17-17-17	20-20-20	20-20-20	20-20-20	20-20-20		47.9
1189	Q2G064	Peptidase T OS=Staphylococcus aureus (strain NCTC 8325) OX=93061 GN=pepT PE=3 SV=1	TRUE	1	5568800000			45.847	408		1	Q2G064	Peptidase T OS=Staphylococcus aureus (strain NCTC 8325) OX=93061 GN=pepT PE=3 SV=1				15	14	15	13	13	14		15	14	15	13	13	14		15	14	15	13	13	14			103.08	0		15-15-15	14-14-14	15-15-15	13-13-13	13-13-13	14-14-14		50.2
1279	Q2G0J8	Phos_pyr_kin domain-containing protein OS=Staphylococcus aureus (strain NCTC 8325) OX=93061 GN=SAOUHSC_00562 PE=4 SV=1	TRUE	1	5441900000			29.857	276		1	Q2G0J8	Phos_pyr_kin domain-containing protein OS=Staphylococcus aureus (strain NCTC 8325) OX=93061 GN=SAOUHSC_00562 PE=4 SV=1				11	9	11	10	10	10		11	9	11	10	10	10		11	9	11	10	10	10			282.12	0		11-11-11	9-9-9	11-11-11	10-10-10	10-10-10	10-10-10		55.1
987	Q2FZA1	Uncharacterized N-acetyltransferase SAOUHSC_01138 OS=Staphylococcus aureus (strain NCTC 8325) OX=93061 GN=SAOUHSC_01138 PE=3 SV=1	TRUE	1	5393000000			17.002	146		1	Q2FZA1	Uncharacterized N-acetyltransferase SAOUHSC_01138 OS=Staphylococcus aureus (strain NCTC 8325) OX=93061 GN=SAOUHSC_01138 PE=3 SV=1				8	7	8	7	6	7		8	7	8	7	6	7		8	7	8	7	6	7			50.043	0		8-8-8	7-7-7	8-8-8	7-7-7	6-6-6	7-7-7		66.4
497	Q2FWY6	Uncharacterized protein OS=Staphylococcus aureus (strain NCTC 8325) OX=93061 GN=SAOUHSC_02121 PE=4 SV=1	TRUE	1	5367800000			45.38	399		1	Q2FWY6	Uncharacterized protein OS=Staphylococcus aureus (strain NCTC 8325) OX=93061 GN=SAOUHSC_02121 PE=4 SV=1				17	16	18	10	10	10		17	16	18	10	10	10		17	16	18	10	10	10			323.31	0		17-17-17	16-16-16	18-18-18	10-10-10	10-10-10	10-10-10		57.6
836	Q2FYM3	VOC domain-containing protein OS=Staphylococcus aureus (strain NCTC 8325) OX=93061 GN=SAOUHSC_01415 PE=4 SV=1	TRUE	1	5355600000			30.084	269		1	Q2FYM3	VOC domain-containing protein OS=Staphylococcus aureus (strain NCTC 8325) OX=93061 GN=SAOUHSC_01415 PE=4 SV=1				11	11	11	11	11	11		11	11	11	11	11	11		11	11	11	11	11	11			231.78	0		11-11-11	11-11-11	11-11-11	11-11-11	11-11-11	11-11-11		63.9
744	Q2FY42	Biotin carboxyl carrier protein of acetyl-CoA carboxylase OS=Staphylococcus aureus (strain NCTC 8325) OX=93061 GN=SAOUHSC_01624 PE=4 SV=1	TRUE	1	5351900000			17.121	154		1	Q2FY42	Biotin carboxyl carrier protein of acetyl-CoA carboxylase OS=Staphylococcus aureus (strain NCTC 8325) OX=93061 GN=SAOUHSC_01624 PE=4 SV=1				5	5	5	5	6	6		5	5	5	5	6	6		5	5	5	5	6	6			76.095	0		5-5-5	5-5-5	5-5-5	5-5-5	6-6-6	6-6-6		42.2
191	Q2FVE7	Metal-staphylopine-binding protein CntA OS=Staphylococcus aureus (strain NCTC 8325) OX=93061 GN=cntA PE=1 SV=1	TRUE	1	5312800000			60.076	532		1	Q2FVE7	Metal-staphylopine-binding protein CntA OS=Staphylococcus aureus (strain NCTC 8325) OX=93061 GN=cntA PE=1 SV=1				32	32	34	15	12	11		32	32	34	15	12	11		32	32	34	15	12	11			323.31	0		32-32-32	32-32-32	34-34-34	15-15-15	12-12-12	11-11-11		63
194	Q2FVF5	Uncharacterized protein OS=Staphylococcus aureus (strain NCTC 8325) OX=93061 GN=SAOUHSC_02759 PE=4 SV=1	TRUE	1	5284600000			17.311	151		1	Q2FVF5	Uncharacterized protein OS=Staphylococcus aureus (strain NCTC 8325) OX=93061 GN=SAOUHSC_02759 PE=4 SV=1				7	7	7	5	6	5		7	7	7	5	6	5		7	7	7	5	6	5			86.989	0		7-7-7	7-7-7	7-7-7	5-5-5	6-6-6	5-5-5		37.7
715	Q2FY06	GTPase Era OS=Staphylococcus aureus (strain NCTC 8325) OX=93061 GN=era PE=3 SV=2	TRUE	1	5282100000			34.27	299		1	Q2FY06	GTPase Era OS=Staphylococcus aureus (strain NCTC 8325) OX=93061 GN=era PE=3 SV=2				16	15	14	8	6	8		16	15	14	8	6	8		16	15	14	8	6	8			61.588	0		16-16-16	15-15-15	14-14-14	8-8-8	6-6-6	8-8-8		57.5
188	Q2FVD5	Uncharacterized oxidoreductase SAOUHSC_02778 OS=Staphylococcus aureus (strain NCTC 8325) OX=93061 GN=SAOUHSC_02778 PE=3 SV=1	TRUE	1	5269800000			24.604	231		1	Q2FVD5	Uncharacterized oxidoreductase SAOUHSC_02778 OS=Staphylococcus aureus (strain NCTC 8325) OX=93061 GN=SAOUHSC_02778 PE=3 SV=1				11	11	11	10	11	11		11	11	11	10	11	11		11	11	11	10	11	11			323.31	0		11-11-11	11-11-11	11-11-11	10-10-10	11-11-11	11-11-11		81.4
1135	Q2FZY3	UPF0051 protein SAOUHSC_00851 OS=Staphylococcus aureus (strain NCTC 8325) OX=93061 GN=SAOUHSC_00851 PE=3 SV=1	TRUE	1	5267400000			52.531	465		1	Q2FZY3	UPF0051 protein SAOUHSC_00851 OS=Staphylococcus aureus (strain NCTC 8325) OX=93061 GN=SAOUHSC_00851 PE=3 SV=1				21	23	20	15	19	16		21	23	20	15	19	16		21	23	20	15	19	16			298.29	0		21-21-21	23-23-23	20-20-20	15-15-15	19-19-19	16-16-16		62.8
1674	Q2G2G7	UPF0637 protein SAOUHSC_01054 OS=Staphylococcus aureus (strain NCTC 8325) OX=93061 GN=SAOUHSC_01054 PE=3 SV=1	TRUE	1	5263900000			24.019	204		1	Q2G2G7	UPF0637 protein SAOUHSC_01054 OS=Staphylococcus aureus (strain NCTC 8325) OX=93061 GN=SAOUHSC_01054 PE=3 SV=1				10	10	9	7	9	7		10	10	9	7	9	7		10	10	9	7	9	7			125.13	0		10-10-10	10-10-10	9-9-9	7-7-7	9-9-9	7-7-7		50
679	Q2FXW2	UPF0473 protein SAOUHSC_01719 OS=Staphylococcus aureus (strain NCTC 8325) OX=93061 GN=SAOUHSC_01719 PE=3 SV=1	TRUE	1	5255400000			11.949	102		1	Q2FXW2	UPF0473 protein SAOUHSC_01719 OS=Staphylococcus aureus (strain NCTC 8325) OX=93061 GN=SAOUHSC_01719 PE=3 SV=1				4	4	5	4	4	4		4	4	5	4	4	4		4	4	5	4	4	4			141.44	0		4-4-4	4-4-4	5-5-5	4-4-4	4-4-4	4-4-4		67.6
828	Q2FYK7	Uncharacterized protein OS=Staphylococcus aureus (strain NCTC 8325) OX=93061 GN=SAOUHSC_01433 PE=4 SV=1	TRUE	1	5242700000			30.644	279		1	Q2FYK7	Uncharacterized protein OS=Staphylococcus aureus (strain NCTC 8325) OX=93061 GN=SAOUHSC_01433 PE=4 SV=1				11	11	11	9	10	10		11	11	11	9	10	10		11	11	11	9	10	10			81.203	0		11-11-11	11-11-11	11-11-11	9-9-9	10-10-10	10-10-10		45.2
1281	Q2G0K5	Hydrolase, haloacid dehalogenase-like OS=Staphylococcus aureus (strain NCTC 8325) OX=93061 GN=SAOUHSC_00555 PE=4 SV=1	TRUE	1	5154300000			23.867	215		1	Q2G0K5	Hydrolase, haloacid dehalogenase-like OS=Staphylococcus aureus (strain NCTC 8325) OX=93061 GN=SAOUHSC_00555 PE=4 SV=1				10	11	11	11	12	11		10	11	11	11	12	11		10	11	11	11	12	11			293.13	0		10-10-10	11-11-11	11-11-11	11-11-11	12-12-12	11-11-11		74
648	Q2FXS6	Cell shape-determining protein MreC OS=Staphylococcus aureus (strain NCTC 8325) OX=93061 GN=SAOUHSC_01759 PE=3 SV=1	TRUE	1	5129600000			31.01	280		1	Q2FXS6	Cell shape-determining protein MreC OS=Staphylococcus aureus (strain NCTC 8325) OX=93061 GN=SAOUHSC_01759 PE=3 SV=1				14	14	14	11	9	10		14	14	14	11	9	10		14	14	14	11	9	10			323.31	0		14-14-14	14-14-14	14-14-14	11-11-11	9-9-9	10-10-10		59.6
197	Q2FVF9	Uncharacterized protein OS=Staphylococcus aureus (strain NCTC 8325) OX=93061 GN=SAOUHSC_02755 PE=3 SV=1	TRUE	1	5117300000			39.192	358		1	Q2FVF9	Uncharacterized protein OS=Staphylococcus aureus (strain NCTC 8325) OX=93061 GN=SAOUHSC_02755 PE=3 SV=1				10	11	10	13	13	12		10	11	10	13	13	12		10	11	10	13	13	12			320.47	0		10-10-10	11-11-11	10-10-10	13-13-13	13-13-13	12-12-12		41.9
360	Q2FW66	Alkaline shock protein 23 OS=Staphylococcus aureus (strain NCTC 8325) OX=93061 GN=asp23 PE=3 SV=1	TRUE	1	5076800000			19.191	169		1	Q2FW66	Alkaline shock protein 23 OS=Staphylococcus aureus (strain NCTC 8325) OX=93061 GN=asp23 PE=3 SV=1				8	9	8	8	8	6		8	9	8	8	8	6		8	9	8	8	8	6			323.31	0		8-8-8	9-9-9	8-8-8	8-8-8	8-8-8	6-6-6		63.3
1519	Q2G1T6	UTP--glucose-1-phosphate uridylyltransferase OS=Staphylococcus aureus (strain NCTC 8325) OX=93061 GN=gtaB PE=1 SV=2	TRUE	1	5072700000			32.451	288		1	Q2G1T6	UTP--glucose-1-phosphate uridylyltransferase OS=Staphylococcus aureus (strain NCTC 8325) OX=93061 GN=gtaB PE=1 SV=2				14	15	13	6	7	9		14	15	13	6	7	9		14	15	13	6	7	9			297.78	0		14-14-14	15-15-15	13-13-13	6-6-6	7-7-7	9-9-9		70.5
1070	Q2FZN7	Lipoate--protein ligase OS=Staphylococcus aureus (strain NCTC 8325) OX=93061 GN=SAOUHSC_00963 PE=4 SV=1	TRUE	1	5066300000			37.927	328		1	Q2FZN7	Lipoate--protein ligase OS=Staphylococcus aureus (strain NCTC 8325) OX=93061 GN=SAOUHSC_00963 PE=4 SV=1				12	12	12	11	12	12		12	12	12	11	12	12		12	12	12	11	12	12			323.31	0		12-12-12	12-12-12	12-12-12	11-11-11	12-12-12	12-12-12		60.7
1752	Q2G2U6	Transcriptional regulatory protein WalR OS=Staphylococcus aureus (strain NCTC 8325) OX=93061 GN=walR PE=1 SV=1	TRUE	1	5048300000			27.192	233		1	Q2G2U6	Transcriptional regulatory protein WalR OS=Staphylococcus aureus (strain NCTC 8325) OX=93061 GN=walR PE=1 SV=1				16	15	16	13	14	12		16	15	16	13	14	12		16	15	16	13	14	12			165.5	0		16-16-16	15-15-15	16-16-16	13-13-13	14-14-14	12-12-12		63.1
1680	Q2G2H5	Chromosomal replication initiator protein DnaA OS=Staphylococcus aureus (strain NCTC 8325) OX=93061 GN=dnaA PE=3 SV=1	TRUE	1	5019900000			51.965	453		1	Q2G2H5	Chromosomal replication initiator protein DnaA OS=Staphylococcus aureus (strain NCTC 8325) OX=93061 GN=dnaA PE=3 SV=1				26	28	29	17	14	14		26	28	29	17	14	14		26	28	29	17	14	14			224.15	0		26-26-26	28-28-28	29-29-29	17-17-17	14-14-14	14-14-14		60.9
795	Q2FYG0	GTPase Der OS=Staphylococcus aureus (strain NCTC 8325) OX=93061 GN=der PE=3 SV=1	TRUE	1	4976100000			48.979	436		1	Q2FYG0	GTPase Der OS=Staphylococcus aureus (strain NCTC 8325) OX=93061 GN=der PE=3 SV=1				15	15	15	14	13	10		15	15	15	14	13	10		15	15	15	14	13	10			216.88	0		15-15-15	15-15-15	15-15-15	14-14-14	13-13-13	10-10-10		49.1
444	Q2FWJ5	S1 motif domain-containing protein OS=Staphylococcus aureus (strain NCTC 8325) OX=93061 GN=SAOUHSC_02297 PE=4 SV=1	TRUE	1	4970800000			80.934	716		1	Q2FWJ5	S1 motif domain-containing protein OS=Staphylococcus aureus (strain NCTC 8325) OX=93061 GN=SAOUHSC_02297 PE=4 SV=1				31	32	32	27	23	24		31	32	32	27	23	24		31	32	32	27	23	24			323.31	0		31-31-31	32-32-32	32-32-32	27-27-27	23-23-23	24-24-24		47.3
583	Q2FXJ0	UDP-N-acetylmuramate--L-alanine ligase OS=Staphylococcus aureus (strain NCTC 8325) OX=93061 GN=murC PE=3 SV=1	TRUE	1	4970600000			49.188	437		1	Q2FXJ0	UDP-N-acetylmuramate--L-alanine ligase OS=Staphylococcus aureus (strain NCTC 8325) OX=93061 GN=murC PE=3 SV=1				18	19	20	11	13	13		18	19	20	11	13	13		18	19	20	11	13	13			182.24	0		18-18-18	19-19-19	20-20-20	11-11-11	13-13-13	13-13-13		56.3
1545	Q2G1Y0	DNA ligase OS=Staphylococcus aureus (strain NCTC 8325) OX=93061 GN=ligA PE=3 SV=1	TRUE	1	4950700000			75.08	667		1	Q2G1Y0	DNA ligase OS=Staphylococcus aureus (strain NCTC 8325) OX=93061 GN=ligA PE=3 SV=1				31	31	34	34	32	33		31	31	34	34	32	33		31	31	34	34	32	33			323.31	0		31-31-31	31-31-31	34-34-34	34-34-34	32-32-32	33-33-33		52.9
885	Q2FYV7	Uncharacterized protein OS=Staphylococcus aureus (strain NCTC 8325) OX=93061 GN=SAOUHSC_01317 PE=4 SV=1	TRUE	1	4926500000			32.851	284		1	Q2FYV7	Uncharacterized protein OS=Staphylococcus aureus (strain NCTC 8325) OX=93061 GN=SAOUHSC_01317 PE=4 SV=1				18	21	20	3	5	2		18	21	20	3	5	2		18	21	20	3	5	2			281.63	0		18-18-18	21-21-21	20-20-20	3-3-3	5-5-5	2-2-2		64.1
550	Q2FXE2	Aldo_ket_red domain-containing protein OS=Staphylococcus aureus (strain NCTC 8325) OX=93061 GN=SAOUHSC_01907 PE=4 SV=1	TRUE	1	4891900000			31.471	277		1	Q2FXE2	Aldo_ket_red domain-containing protein OS=Staphylococcus aureus (strain NCTC 8325) OX=93061 GN=SAOUHSC_01907 PE=4 SV=1				13	15	13	18	17	17		13	15	13	18	17	17		13	15	13	18	17	17			168.89	0		13-13-13	15-15-15	13-13-13	18-18-18	17-17-17	17-17-17		52.7
1500	Q2G1N9	L-lactate permease OS=Staphylococcus aureus (strain NCTC 8325) OX=93061 GN=SAOUHSC_00067 PE=3 SV=1	TRUE	1	4891300000			56.19	530		1	Q2G1N9	L-lactate permease OS=Staphylococcus aureus (strain NCTC 8325) OX=93061 GN=SAOUHSC_00067 PE=3 SV=1				8	8	8	5	3	5		7	7	7	4	2	4		7	7	7	4	2	4			59.841	0		8-7-7	8-7-7	8-7-7	5-4-4	3-2-2	5-4-4		18.7
861	Q2FYS4	DNA topoisomerase 4 subunit A OS=Staphylococcus aureus (strain NCTC 8325) OX=93061 GN=parC PE=1 SV=1	TRUE	1	4863600000			90.997	800		1	Q2FYS4	DNA topoisomerase 4 subunit A OS=Staphylococcus aureus (strain NCTC 8325) OX=93061 GN=parC PE=1 SV=1				34	32	33	13	11	12		34	32	33	13	11	12		34	32	33	13	11	12			248.46	0		34-34-34	32-32-32	33-33-33	13-13-13	11-11-11	12-12-12		54.8
767	Q2FY68	Pyrroline-5-carboxylate reductase OS=Staphylococcus aureus (strain NCTC 8325) OX=93061 GN=proC PE=3 SV=1	TRUE	1	4858700000			28.758	261		1	Q2FY68	Pyrroline-5-carboxylate reductase OS=Staphylococcus aureus (strain NCTC 8325) OX=93061 GN=proC PE=3 SV=1				9	10	10	11	10	11		9	10	10	11	10	11		9	10	10	11	10	11			166.64	0		9-9-9	10-10-10	10-10-10	11-11-11	10-10-10	11-11-11		49.4
1179	Q2G045	HPr kinase/phosphorylase OS=Staphylococcus aureus (strain NCTC 8325) OX=93061 GN=hprK PE=3 SV=1	TRUE	1	4843900000			34.481	310		1	Q2G045	HPr kinase/phosphorylase OS=Staphylococcus aureus (strain NCTC 8325) OX=93061 GN=hprK PE=3 SV=1				19	19	17	18	19	16		19	19	17	18	19	16		19	19	17	18	19	16			175.44	0		19-19-19	19-19-19	17-17-17	18-18-18	19-19-19	16-16-16		70.3
933	Q2FZ32	DNA topoisomerase 1 OS=Staphylococcus aureus (strain NCTC 8325) OX=93061 GN=topA PE=3 SV=2	TRUE	1	4832900000			79.112	689		1	Q2FZ32	DNA topoisomerase 1 OS=Staphylococcus aureus (strain NCTC 8325) OX=93061 GN=topA PE=3 SV=2				26	26	25	24	18	20		26	26	25	24	18	20		26	26	25	24	18	20			172.89	0		26-26-26	26-26-26	25-25-25	24-24-24	18-18-18	20-20-20		45.3
625	Q2FXP2	Glyceraldehyde-3-phosphate dehydrogenase OS=Staphylococcus aureus (strain NCTC 8325) OX=93061 GN=SAOUHSC_01794 PE=3 SV=1	TRUE	1	4820300000			36.979	341		1	Q2FXP2	Glyceraldehyde-3-phosphate dehydrogenase OS=Staphylococcus aureus (strain NCTC 8325) OX=93061 GN=SAOUHSC_01794 PE=3 SV=1				15	14	15	7	6	7		15	14	15	7	6	7		15	14	15	7	6	7			208.27	0		15-15-15	14-14-14	15-15-15	7-7-7	6-6-6	7-7-7		61
596	Q2FXK7	GAF domain-containing protein OS=Staphylococcus aureus (strain NCTC 8325) OX=93061 GN=SAOUHSC_01828 PE=4 SV=1	TRUE	1	4804600000			17.11	154		1	Q2FXK7	GAF domain-containing protein OS=Staphylococcus aureus (strain NCTC 8325) OX=93061 GN=SAOUHSC_01828 PE=4 SV=1				9	9	9	8	7	9		9	9	9	8	7	9		9	9	9	8	7	9			90.312	0		9-9-9	9-9-9	9-9-9	8-8-8	7-7-7	9-9-9		54.5
227	Q2FVL8	Assimilatory nitrite reductase [NAD(P)H], large subunit, putative OS=Staphylococcus aureus (strain NCTC 8325) OX=93061 GN=SAOUHSC_02684 PE=3 SV=1	TRUE	1	4800800000			88.656	801		1	Q2FVL8	Assimilatory nitrite reductase [NAD(P)H], large subunit, putative OS=Staphylococcus aureus (strain NCTC 8325) OX=93061 GN=SAOUHSC_02684 PE=3 SV=1				37	37	35	21	15	19		37	37	35	21	15	19		37	37	35	21	15	19			323.31	0		37-37-37	37-37-37	35-35-35	21-21-21	15-15-15	19-19-19		60.4
1477	Q2G1H0	Indolepyruvate decarboxylase, putative OS=Staphylococcus aureus (strain NCTC 8325) OX=93061 GN=SAOUHSC_00153 PE=3 SV=1	TRUE	1	4767600000			60.538	546		1	Q2G1H0	Indolepyruvate decarboxylase, putative OS=Staphylococcus aureus (strain NCTC 8325) OX=93061 GN=SAOUHSC_00153 PE=3 SV=1				17	16	18	17	17	16		17	16	18	17	17	16		17	16	18	17	17	16			244.79	0		17-17-17	16-16-16	18-18-18	17-17-17	17-17-17	16-16-16		43.6
541	Q2FXA5	Protoporphyrinogen oxidase OS=Staphylococcus aureus (strain NCTC 8325) OX=93061 GN=SAOUHSC_01960 PE=3 SV=1	TRUE	1	4767300000			51.983	466		1	Q2FXA5	Protoporphyrinogen oxidase OS=Staphylococcus aureus (strain NCTC 8325) OX=93061 GN=SAOUHSC_01960 PE=3 SV=1				22	24	21	6	6	6		22	24	21	6	6	6		22	24	21	6	6	6			323.31	0		22-22-22	24-24-24	21-21-21	6-6-6	6-6-6	6-6-6		68.9
469	Q2FWN6	Fe/B12 periplasmic-binding domain-containing protein OS=Staphylococcus aureus (strain NCTC 8325) OX=93061 GN=SAOUHSC_02246 PE=4 SV=1	TRUE	1	4728300000			34.843	303		1	Q2FWN6	Fe/B12 periplasmic-binding domain-containing protein OS=Staphylococcus aureus (strain NCTC 8325) OX=93061 GN=SAOUHSC_02246 PE=4 SV=1				10	8	11	2	1	2		10	8	11	2	1	2		10	8	11	2	1	2			28.189	0		10-10-10	8-8-8	11-11-11	2-2-2	1-1-1	2-2-2		40.3
579	Q2FXI6	Thioredoxin domain-containing protein OS=Staphylococcus aureus (strain NCTC 8325) OX=93061 GN=SAOUHSC_01860 PE=4 SV=1	TRUE	1	4694500000			11.855	103		1	Q2FXI6	Thioredoxin domain-containing protein OS=Staphylococcus aureus (strain NCTC 8325) OX=93061 GN=SAOUHSC_01860 PE=4 SV=1				9	9	9	9	9	8		9	9	9	9	9	8		9	9	9	9	9	8			65.985	0		9-9-9	9-9-9	9-9-9	9-9-9	9-9-9	8-8-8		96.1
1039	Q2FZI6	Bifunctional purine biosynthesis protein PurH OS=Staphylococcus aureus (strain NCTC 8325) OX=93061 GN=purH PE=3 SV=1	TRUE	1	4694000000			54.347	492		1	Q2FZI6	Bifunctional purine biosynthesis protein PurH OS=Staphylococcus aureus (strain NCTC 8325) OX=93061 GN=purH PE=3 SV=1				21	22	20	11	10	11		21	22	20	11	10	11		21	22	20	11	10	11			281.51	0		21-21-21	22-22-22	20-20-20	11-11-11	10-10-10	11-11-11		56.9
1444	Q2G1B9	Ribulose-5-phosphate reductase 1 OS=Staphylococcus aureus (strain NCTC 8325) OX=93061 GN=tarJ PE=1 SV=1	TRUE	1	4677200000			38.451	341		1	Q2G1B9	Ribulose-5-phosphate reductase 1 OS=Staphylococcus aureus (strain NCTC 8325) OX=93061 GN=tarJ PE=1 SV=1				9	10	10	9	9	9		9	10	10	9	9	9		8	9	9	8	8	8			282.66	0		9-9-8	10-10-9	10-10-9	9-9-8	9-9-8	9-9-8		47.2
693	Q2FXX8	5-methylthioadenosine/S-adenosylhomocysteine nucleosidase OS=Staphylococcus aureus (strain NCTC 8325) OX=93061 GN=mtnN PE=3 SV=1	TRUE	1	4632500000			24.534	228		1	Q2FXX8	5-methylthioadenosine/S-adenosylhomocysteine nucleosidase OS=Staphylococcus aureus (strain NCTC 8325) OX=93061 GN=mtnN PE=3 SV=1				11	11	11	10	10	10		11	11	11	10	10	10		11	11	11	10	10	10			211.2	0		11-11-11	11-11-11	11-11-11	10-10-10	10-10-10	10-10-10		75.9
838	Q2FYM7	TelA-like protein SAOUHSC_01408 OS=Staphylococcus aureus (strain NCTC 8325) OX=93061 GN=SAOUHSC_01408 PE=3 SV=1	TRUE	1	4627500000			43.407	378		1	Q2FYM7	TelA-like protein SAOUHSC_01408 OS=Staphylococcus aureus (strain NCTC 8325) OX=93061 GN=SAOUHSC_01408 PE=3 SV=1				25	24	25	11	7	9		25	24	25	11	7	9		25	24	25	11	7	9			209.11	0		25-25-25	24-24-24	25-25-25	11-11-11	7-7-7	9-9-9		76.5
1443	Q2G1B8	Teichoic acid ribitol-phosphate polymerase TarL OS=Staphylococcus aureus (strain NCTC 8325) OX=93061 GN=tarL PE=1 SV=1	TRUE	1	4624000000			66.074	562		1	Q2G1B8	Teichoic acid ribitol-phosphate polymerase TarL OS=Staphylococcus aureus (strain NCTC 8325) OX=93061 GN=tarL PE=1 SV=1				27	24	28	10	9	7		17	15	18	7	6	4		17	15	18	7	6	4			323.31	0		27-17-17	24-15-15	28-18-18	10-7-7	9-6-6	7-4-4		58.9
1324	Q2G0Q9	33 kDa chaperonin OS=Staphylococcus aureus (strain NCTC 8325) OX=93061 GN=hslO PE=3 SV=1	TRUE	1	4599100000			31.822	293		1	Q2G0Q9	33 kDa chaperonin OS=Staphylococcus aureus (strain NCTC 8325) OX=93061 GN=hslO PE=3 SV=1				15	14	15	16	16	14		15	14	15	16	16	14		15	14	15	16	16	14			238.01	0		15-15-15	14-14-14	15-15-15	16-16-16	16-16-16	14-14-14		67.6
755	Q2FY53	Transket_pyr domain-containing protein OS=Staphylococcus aureus (strain NCTC 8325) OX=93061 GN=SAOUHSC_01612 PE=4 SV=1	TRUE	1	4561800000			36.061	327		1	Q2FY53	Transket_pyr domain-containing protein OS=Staphylococcus aureus (strain NCTC 8325) OX=93061 GN=SAOUHSC_01612 PE=4 SV=1				15	14	14	8	8	8		15	14	14	8	8	8		15	14	14	8	8	8			253.13	0		15-15-15	14-14-14	14-14-14	8-8-8	8-8-8	8-8-8		66.4
546	Q2FXD0	Type I restriction-modification system, M subunit OS=Staphylococcus aureus (strain NCTC 8325) OX=93061 GN=SAOUHSC_01933 PE=4 SV=1	TRUE	1	4547900000			66.903	579		1	Q2FXD0	Type I restriction-modification system, M subunit OS=Staphylococcus aureus (strain NCTC 8325) OX=93061 GN=SAOUHSC_01933 PE=4 SV=1				17	16	16	16	16	16		17	16	16	16	16	16		3	3	3	2	3	4			323.31	0		17-17-3	16-16-3	16-16-3	16-16-2	16-16-3	16-16-4		49.7
1385	Q2G0Z9	Uncharacterized protein OS=Staphylococcus aureus (strain NCTC 8325) OX=93061 GN=SAOUHSC_00362 PE=4 SV=1	TRUE	1	4532500000			23.664	208		1	Q2G0Z9	Uncharacterized protein OS=Staphylococcus aureus (strain NCTC 8325) OX=93061 GN=SAOUHSC_00362 PE=4 SV=1				11	11	11	5	7	7		11	11	11	5	7	7		11	11	11	5	7	7			259.83	0		11-11-11	11-11-11	11-11-11	5-5-5	7-7-7	7-7-7		46.6
305	Q2FVX8	Molybdenum cofactor biosynthesis protein B OS=Staphylococcus aureus (strain NCTC 8325) OX=93061 GN=SAOUHSC_02544 PE=3 SV=1	TRUE	1	4505200000			18.5	168		1	Q2FVX8	Molybdenum cofactor biosynthesis protein B OS=Staphylococcus aureus (strain NCTC 8325) OX=93061 GN=SAOUHSC_02544 PE=3 SV=1				11	10	10	11	11	11		11	10	10	11	11	11		11	10	10	11	11	11			76.692	0		11-11-11	10-10-10	10-10-10	11-11-11	11-11-11	11-11-11		79.8
1349	Q2G0T9	Aamy domain-containing protein OS=Staphylococcus aureus (strain NCTC 8325) OX=93061 GN=SAOUHSC_00438 PE=4 SV=1	TRUE	1	4479300000			63.513	546		1	Q2G0T9	Aamy domain-containing protein OS=Staphylococcus aureus (strain NCTC 8325) OX=93061 GN=SAOUHSC_00438 PE=4 SV=1				17	17	13	22	21	19		17	17	13	22	21	19		17	17	13	22	21	19			309.36	0		17-17-17	17-17-17	13-13-13	22-22-22	21-21-21	19-19-19		44.1
1620	Q2G283	Glutamate-1-semialdehyde 2,1-aminomutase 2 OS=Staphylococcus aureus (strain NCTC 8325) OX=93061 GN=hemL2 PE=3 SV=2	TRUE	1	4443500000			46.755	429		1	Q2G283	Glutamate-1-semialdehyde 2,1-aminomutase 2 OS=Staphylococcus aureus (strain NCTC 8325) OX=93061 GN=hemL2 PE=3 SV=2				19	17	17	17	17	17		19	17	17	17	17	17		19	17	17	17	17	17			323.31	0		19-19-19	17-17-17	17-17-17	17-17-17	17-17-17	17-17-17		63.6
578	Q2FXI5	Uncharacterized protein OS=Staphylococcus aureus (strain NCTC 8325) OX=93061 GN=SAOUHSC_01861 PE=3 SV=1	TRUE	1	4438900000			39.783	358		1	Q2FXI5	Uncharacterized protein OS=Staphylococcus aureus (strain NCTC 8325) OX=93061 GN=SAOUHSC_01861 PE=3 SV=1				14	13	14	14	13	14		14	13	14	14	13	14		14	13	14	14	13	14			269.01	0		14-14-14	13-13-13	14-14-14	14-14-14	13-13-13	14-14-14		62.6
781	Q2FYB6	Conserved hypothetical phage protein OS=Staphylococcus aureus (strain NCTC 8325) OX=93061 GN=SAOUHSC_01548 PE=4 SV=1	TRUE	1	4438700000			7.8062	66		1	Q2FYB6	Conserved hypothetical phage protein OS=Staphylococcus aureus (strain NCTC 8325) OX=93061 GN=SAOUHSC_01548 PE=4 SV=1				1	1	1	1	1	1		1	1	1	1	1	1		1	1	1	1	1	1			0.92557	0.0081019		1-1-1	1-1-1	1-1-1	1-1-1	1-1-1	1-1-1		21.2
1293	Q2G0L8	Uncharacterized protein OS=Staphylococcus aureus (strain NCTC 8325) OX=93061 GN=SAOUHSC_00542 PE=4 SV=1	TRUE	1	4432200000			31.841	289		1	Q2G0L8	Uncharacterized protein OS=Staphylococcus aureus (strain NCTC 8325) OX=93061 GN=SAOUHSC_00542 PE=4 SV=1				14	15	14	13	13	12		14	15	14	13	13	12		14	15	14	13	13	12			232.75	0		14-14-14	15-15-15	14-14-14	13-13-13	13-13-13	12-12-12		74
727	Q2FY21	Penicillin-binding protein 3 OS=Staphylococcus aureus (strain NCTC 8325) OX=93061 GN=SAOUHSC_01652 PE=4 SV=1	TRUE	1	4430600000			77.237	691		1	Q2FY21	Penicillin-binding protein 3 OS=Staphylococcus aureus (strain NCTC 8325) OX=93061 GN=SAOUHSC_01652 PE=4 SV=1				34	36	34	15	17	15		34	36	34	15	17	15		34	36	34	15	17	15			240.17	0		34-34-34	36-36-36	34-34-34	15-15-15	17-17-17	15-15-15		57.7
283	Q2FVU4	PTS system component, putative OS=Staphylococcus aureus (strain NCTC 8325) OX=93061 GN=SAOUHSC_02597 PE=4 SV=1	TRUE	1	4409500000			59.329	534		1	Q2FVU4	PTS system component, putative OS=Staphylococcus aureus (strain NCTC 8325) OX=93061 GN=SAOUHSC_02597 PE=4 SV=1				10	12	12	4	4	3		10	12	12	4	4	3		10	12	12	4	4	3			193.11	0		10-10-10	12-12-12	12-12-12	4-4-4	4-4-4	3-3-3		22.5
819	Q2FYJ3	L-threonine dehydratase catabolic TdcB OS=Staphylococcus aureus (strain NCTC 8325) OX=93061 GN=tdcB PE=3 SV=1	TRUE	1	4407100000			37.305	346		1	Q2FYJ3	L-threonine dehydratase catabolic TdcB OS=Staphylococcus aureus (strain NCTC 8325) OX=93061 GN=tdcB PE=3 SV=1				13	12	14	9	11	9		13	12	14	9	11	9		13	12	14	9	11	9			161.25	0		13-13-13	12-12-12	14-14-14	9-9-9	11-11-11	9-9-9		57.2
747	Q2FY45	Transcription antitermination protein NusB OS=Staphylococcus aureus (strain NCTC 8325) OX=93061 GN=nusB PE=3 SV=1	TRUE	1	4358900000			15.061	129		1	Q2FY45	Transcription antitermination protein NusB OS=Staphylococcus aureus (strain NCTC 8325) OX=93061 GN=nusB PE=3 SV=1				8	7	7	7	8	6		8	7	7	7	8	6		8	7	7	7	8	6			160.08	0		8-8-8	7-7-7	7-7-7	7-7-7	8-8-8	6-6-6		81.4
184	Q2FVC1	Phosphoglucomutase OS=Staphylococcus aureus (strain NCTC 8325) OX=93061 GN=pgcA PE=1 SV=2	TRUE	1	4355400000			62.376	552		1	Q2FVC1	Phosphoglucomutase OS=Staphylococcus aureus (strain NCTC 8325) OX=93061 GN=pgcA PE=1 SV=2				21	19	17	25	22	22		21	19	17	25	22	22		21	19	17	25	22	22			323.31	0		21-21-21	19-19-19	17-17-17	25-25-25	22-22-22	22-22-22		43.8
404	Q2FWD4	UDP-N-acetylglucosamine 1-carboxyvinyltransferase OS=Staphylococcus aureus (strain NCTC 8325) OX=93061 GN=murA PE=3 SV=1	TRUE	1	4342400000			45.074	419		1	Q2FWD4	UDP-N-acetylglucosamine 1-carboxyvinyltransferase OS=Staphylococcus aureus (strain NCTC 8325) OX=93061 GN=murA PE=3 SV=1				18	18	18	15	14	14		18	18	18	15	14	14		18	18	18	15	14	14			211.7	0		18-18-18	18-18-18	18-18-18	15-15-15	14-14-14	14-14-14		60.6
427	Q2FWG2	Hydroxyethylthiazole kinase OS=Staphylococcus aureus (strain NCTC 8325) OX=93061 GN=thiM PE=3 SV=1	TRUE	1	4314400000			28.09	263		1	Q2FWG2	Hydroxyethylthiazole kinase OS=Staphylococcus aureus (strain NCTC 8325) OX=93061 GN=thiM PE=3 SV=1				6	6	7	7	7	7		6	6	7	7	7	7		6	6	7	7	7	7			143.09	0		6-6-6	6-6-6	7-7-7	7-7-7	7-7-7	7-7-7		29.3
173	Q2FVA3	D-lactate dehydrogenase, putative OS=Staphylococcus aureus (strain NCTC 8325) OX=93061 GN=SAOUHSC_02830 PE=3 SV=1	TRUE	1	4307600000			34.803	315		1	Q2FVA3	D-lactate dehydrogenase, putative OS=Staphylococcus aureus (strain NCTC 8325) OX=93061 GN=SAOUHSC_02830 PE=3 SV=1				14	15	14	12	12	12		14	15	14	12	12	12		14	15	14	12	12	12			44.082	0		14-14-14	15-15-15	14-14-14	12-12-12	12-12-12	12-12-12		41
8	O08387	Protein translocase subunit SecY OS=Staphylococcus aureus (strain NCTC 8325) OX=93061 GN=secY PE=3 SV=2	TRUE	1	4.2873e+09			47.147	430		1	O08387	Protein translocase subunit SecY OS=Staphylococcus aureus (strain NCTC 8325) OX=93061 GN=secY PE=3 SV=2				8	8	8	2	1	2		8	8	8	2	1	2		8	8	8	2	1	2			133.09	0		8-8-8	8-8-8	8-8-8	2-2-2	1-1-1	2-2-2		22.8
562	Q2FXG5	Hydrolase_4 domain-containing protein OS=Staphylococcus aureus (strain NCTC 8325) OX=93061 GN=SAOUHSC_01882 PE=4 SV=1	TRUE	1	4.2842e+09			31.865	275		1	Q2FXG5	Hydrolase_4 domain-containing protein OS=Staphylococcus aureus (strain NCTC 8325) OX=93061 GN=SAOUHSC_01882 PE=4 SV=1				14	14	14	10	9	6		14	14	14	10	9	6		14	14	14	10	9	6			159.8	0		14-14-14	14-14-14	14-14-14	10-10-10	9-9-9	6-6-6		68.7
1737	Q2G2T0	Uncharacterized protein OS=Staphylococcus aureus (strain NCTC 8325) OX=93061 GN=SAOUHSC_01969 PE=4 SV=1	TRUE	1	4.2519e+09			13.212	121		1	Q2G2T0	Uncharacterized protein OS=Staphylococcus aureus (strain NCTC 8325) OX=93061 GN=SAOUHSC_01969 PE=4 SV=1				5	5	6	5	6	6		5	5	6	5	6	6		5	5	6	5	6	6			134.3	0		5-5-5	5-5-5	6-6-6	5-5-5	6-6-6	6-6-6		47.1
683	Q2FXW6	Uridine kinase OS=Staphylococcus aureus (strain NCTC 8325) OX=93061 GN=udk PE=3 SV=1	TRUE	1	4.244e+09			23.505	207		1	Q2FXW6	Uridine kinase OS=Staphylococcus aureus (strain NCTC 8325) OX=93061 GN=udk PE=3 SV=1				13	13	14	6	6	6		13	13	14	6	6	6		13	13	14	6	6	6			160.34	0		13-13-13	13-13-13	14-14-14	6-6-6	6-6-6	6-6-6		77.8
31	P0A086	Peptide methionine sulfoxide reductase MsrA 2 OS=Staphylococcus aureus (strain NCTC 8325) OX=93061 GN=msrA2 PE=1 SV=1	TRUE	1	4.2128e+09			20.588	177		1	P0A086	Peptide methionine sulfoxide reductase MsrA 2 OS=Staphylococcus aureus (strain NCTC 8325) OX=93061 GN=msrA2 PE=1 SV=1				12	12	11	8	9	8		12	12	11	8	9	8		12	12	11	8	9	8			85.188	0		12-12-12	12-12-12	11-11-11	8-8-8	9-9-9	8-8-8		59.3
945	Q2FZ49	Chromosome partition protein Smc OS=Staphylococcus aureus (strain NCTC 8325) OX=93061 GN=smc PE=3 SV=1	TRUE	1	4.2077e+09			136.75	1188		1	Q2FZ49	Chromosome partition protein Smc OS=Staphylococcus aureus (strain NCTC 8325) OX=93061 GN=smc PE=3 SV=1				42	48	45	18	13	12		42	48	45	18	13	12		42	48	45	18	13	12			187.58	0		42-42-42	48-48-48	45-45-45	18-18-18	13-13-13	12-12-12		41.8
1075	Q2FZP4	Peptide chain release factor 3 OS=Staphylococcus aureus (strain NCTC 8325) OX=93061 GN=prfC PE=3 SV=1	TRUE	1	4.1646e+09			59.601	520		1	Q2FZP4	Peptide chain release factor 3 OS=Staphylococcus aureus (strain NCTC 8325) OX=93061 GN=prfC PE=3 SV=1				19	18	18	3	4	4		19	18	18	3	4	4		19	18	18	3	4	4			323.31	0		19-19-19	18-18-18	18-18-18	3-3-3	4-4-4	4-4-4		46.9
1532	Q2G1V4	ABC transporter domain-containing protein OS=Staphylococcus aureus (strain NCTC 8325) OX=93061 GN=SAOUHSC_00333 PE=4 SV=1	TRUE	1	4.1568e+09			31.594	280		1	Q2G1V4	ABC transporter domain-containing protein OS=Staphylococcus aureus (strain NCTC 8325) OX=93061 GN=SAOUHSC_00333 PE=4 SV=1				12	13	13	6	6	8		12	13	13	6	6	8		12	13	13	6	6	8			94.175	0		12-12-12	13-13-13	13-13-13	6-6-6	6-6-6	8-8-8		46.1
722	Q2FY15	DEAD-box ATP-dependent RNA helicase CshB OS=Staphylococcus aureus (strain NCTC 8325) OX=93061 GN=cshB PE=3 SV=1	TRUE	1	4.154e+09			51.08	448		1	Q2FY15	DEAD-box ATP-dependent RNA helicase CshB OS=Staphylococcus aureus (strain NCTC 8325) OX=93061 GN=cshB PE=3 SV=1				17	16	16	11	10	12		17	16	16	11	10	12		17	16	16	11	10	12			197.95	0		17-17-17	16-16-16	16-16-16	11-11-11	10-10-10	12-12-12		54.5
1026	Q2FZH1	Uncharacterized protein OS=Staphylococcus aureus (strain NCTC 8325) OX=93061 GN=SAOUHSC_01034 PE=4 SV=1	TRUE	1	4.1112e+09			24.282	220		1	Q2FZH1	Uncharacterized protein OS=Staphylococcus aureus (strain NCTC 8325) OX=93061 GN=SAOUHSC_01034 PE=4 SV=1				8	8	8	6	6	4		8	8	8	6	6	4		8	8	8	6	6	4			125.77	0		8-8-8	8-8-8	8-8-8	6-6-6	6-6-6	4-4-4		60.9
745	Q2FY43	Biotin carboxylase OS=Staphylococcus aureus (strain NCTC 8325) OX=93061 GN=SAOUHSC_01623 PE=4 SV=1	TRUE	1	4.0921e+09			50.049	451		1	Q2FY43	Biotin carboxylase OS=Staphylococcus aureus (strain NCTC 8325) OX=93061 GN=SAOUHSC_01623 PE=4 SV=1				19	17	19	12	10	11		19	17	19	12	10	11		19	17	19	12	10	11			164.99	0		19-19-19	17-17-17	19-19-19	12-12-12	10-10-10	11-11-11		55.2
582	Q2FXI9	FtsK domain-containing protein OS=Staphylococcus aureus (strain NCTC 8325) OX=93061 GN=SAOUHSC_01857 PE=3 SV=1	TRUE	1	4.0567e+09			144.65	1274		1	Q2FXI9	FtsK domain-containing protein OS=Staphylococcus aureus (strain NCTC 8325) OX=93061 GN=SAOUHSC_01857 PE=3 SV=1				37	38	43	12	8	10		37	38	43	12	8	10		37	38	43	12	8	10			323.31	0		37-37-37	38-38-38	43-43-43	12-12-12	8-8-8	10-10-10		47.8
1645	Q2G2C4	Ribitol-5-phosphate cytidylyltransferase 2 OS=Staphylococcus aureus (strain NCTC 8325) OX=93061 GN=tarI PE=1 SV=2	TRUE	1	4.0286e+09			26.574	238		1	Q2G2C4	Ribitol-5-phosphate cytidylyltransferase 2 OS=Staphylococcus aureus (strain NCTC 8325) OX=93061 GN=tarI PE=1 SV=2				14	14	13	12	10	10		11	11	10	9	7	7		11	11	10	9	7	7			53.341	0		14-11-11	14-11-11	13-10-10	12-9-9	10-7-7	10-7-7		64.7
387	Q2FWB5	EVE domain-containing protein OS=Staphylococcus aureus (strain NCTC 8325) OX=93061 GN=SAOUHSC_02383 PE=4 SV=1	TRUE	1	4.0048e+09			52.946	457		1	Q2FWB5	EVE domain-containing protein OS=Staphylococcus aureus (strain NCTC 8325) OX=93061 GN=SAOUHSC_02383 PE=4 SV=1				15	14	14	10	12	11		15	14	14	10	12	11		15	14	14	10	12	11			182.23	0		15-15-15	14-14-14	14-14-14	10-10-10	12-12-12	11-11-11		46.2
704	Q2FXZ3	Chaperone protein DnaJ OS=Staphylococcus aureus (strain NCTC 8325) OX=93061 GN=dnaJ PE=3 SV=1	TRUE	1	3.9971e+09			41.76	379		1	Q2FXZ3	Chaperone protein DnaJ OS=Staphylococcus aureus (strain NCTC 8325) OX=93061 GN=dnaJ PE=3 SV=1				12	15	16	7	7	5		12	15	16	7	7	5		12	15	16	7	7	5			323.31	0		12-12-12	15-15-15	16-16-16	7-7-7	7-7-7	5-5-5		46.2
1131	Q2FZX4	Lipoyl synthase OS=Staphylococcus aureus (strain NCTC 8325) OX=93061 GN=lipA PE=3 SV=1	TRUE	1	3.995e+09			34.885	305		1	Q2FZX4	Lipoyl synthase OS=Staphylococcus aureus (strain NCTC 8325) OX=93061 GN=lipA PE=3 SV=1				15	15	15	12	13	11		15	15	15	12	13	11		15	15	15	12	13	11			280.93	0		15-15-15	15-15-15	15-15-15	12-12-12	13-13-13	11-11-11		55.1
771	Q2FY73	Transcriptional regulator, Fur, putative OS=Staphylococcus aureus (strain NCTC 8325) OX=93061 GN=SAOUHSC_01592 PE=3 SV=1	TRUE	1	3.9742e+09			17.243	149		1	Q2FY73	Transcriptional regulator, Fur, putative OS=Staphylococcus aureus (strain NCTC 8325) OX=93061 GN=SAOUHSC_01592 PE=3 SV=1				10	10	10	9	9	9		10	10	10	9	9	9		10	10	10	9	9	9			195.37	0		10-10-10	10-10-10	10-10-10	9-9-9	9-9-9	9-9-9		63.1
963	Q2FZ70	Orotate phosphoribosyltransferase OS=Staphylococcus aureus (strain NCTC 8325) OX=93061 GN=pyrE PE=3 SV=1	TRUE	1	3.9703e+09			22.042	203		1	Q2FZ70	Orotate phosphoribosyltransferase OS=Staphylococcus aureus (strain NCTC 8325) OX=93061 GN=pyrE PE=3 SV=1				9	9	8	6	6	6		9	9	8	6	6	6		9	9	8	6	6	6			170.64	0		9-9-9	9-9-9	8-8-8	6-6-6	6-6-6	6-6-6		68.5
607	Q2FXM0	UPF0173 metal-dependent hydrolase SAOUHSC_01815 OS=Staphylococcus aureus (strain NCTC 8325) OX=93061 GN=SAOUHSC_01815 PE=3 SV=1	TRUE	1	3.9497e+09			25.25	229		1	Q2FXM0	UPF0173 metal-dependent hydrolase SAOUHSC_01815 OS=Staphylococcus aureus (strain NCTC 8325) OX=93061 GN=SAOUHSC_01815 PE=3 SV=1				7	6	6	7	6	7		7	6	6	7	6	7		7	6	6	7	6	7			241.61	0		7-7-7	6-6-6	6-6-6	7-7-7	6-6-6	7-7-7		49.3
894	Q2FYY8	Uncharacterized protein OS=Staphylococcus aureus (strain NCTC 8325) OX=93061 GN=SAOUHSC_01284 PE=4 SV=1	TRUE	1	3.9029e+09			45.487	412		1	Q2FYY8	Uncharacterized protein OS=Staphylococcus aureus (strain NCTC 8325) OX=93061 GN=SAOUHSC_01284 PE=4 SV=1				13	12	12	11	11	10		13	12	12	11	11	10		13	12	12	11	11	10			88.466	0		13-13-13	12-12-12	12-12-12	11-11-11	11-11-11	10-10-10		33.5
746	Q2FY44	Uncharacterized protein OS=Staphylococcus aureus (strain NCTC 8325) OX=93061 GN=SAOUHSC_01622 PE=4 SV=1	TRUE	1	3.8954e+09			13.273	120		1	Q2FY44	Uncharacterized protein OS=Staphylococcus aureus (strain NCTC 8325) OX=93061 GN=SAOUHSC_01622 PE=4 SV=1				5	5	5	4	3	3		5	5	5	4	3	3		5	5	5	4	3	3			92.068	0		5-5-5	5-5-5	5-5-5	4-4-4	3-3-3	3-3-3		65
1610	Q2G268	Coenzyme A biosynthesis bifunctional protein CoaBC OS=Staphylococcus aureus (strain NCTC 8325) OX=93061 GN=SAOUHSC_01178 PE=3 SV=1	TRUE	1	3.895e+09			44.14	399		1	Q2G268	Coenzyme A biosynthesis bifunctional protein CoaBC OS=Staphylococcus aureus (strain NCTC 8325) OX=93061 GN=SAOUHSC_01178 PE=3 SV=1				21	24	21	6	9	5		21	24	21	6	9	5		21	24	21	6	9	5			218	0		21-21-21	24-24-24	21-21-21	6-6-6	9-9-9	5-5-5		77.4
613	Q2FXM7	Acetyl-coenzyme A carboxylase carboxyl transferase subunit alpha OS=Staphylococcus aureus (strain NCTC 8325) OX=93061 GN=accA PE=1 SV=1	TRUE	1	3.8908e+09			35.07	314		1	Q2FXM7	Acetyl-coenzyme A carboxylase carboxyl transferase subunit alpha OS=Staphylococcus aureus (strain NCTC 8325) OX=93061 GN=accA PE=1 SV=1				16	14	14	12	11	12		16	14	14	12	11	12		16	14	14	12	11	12			145.7	0		16-16-16	14-14-14	14-14-14	12-12-12	11-11-11	12-12-12		76.8
1097	Q2FZT1	Uncharacterized protein OS=Staphylococcus aureus (strain NCTC 8325) OX=93061 GN=SAOUHSC_00909 PE=4 SV=1	TRUE	1	3.8615e+09			31.669	274		1	Q2FZT1	Uncharacterized protein OS=Staphylococcus aureus (strain NCTC 8325) OX=93061 GN=SAOUHSC_00909 PE=4 SV=1				15	15	16	14	11	12		15	15	16	14	11	12		15	15	16	14	11	12			171.57	0		15-15-15	15-15-15	16-16-16	14-14-14	11-11-11	12-12-12		71.9
1552	Q2G1Z0	DhaK domain-containing protein OS=Staphylococcus aureus (strain NCTC 8325) OX=93061 GN=SAOUHSC_00655 PE=4 SV=1	TRUE	1	3.8612e+09			35.018	322		1	Q2G1Z0	DhaK domain-containing protein OS=Staphylococcus aureus (strain NCTC 8325) OX=93061 GN=SAOUHSC_00655 PE=4 SV=1				12	11	10	14	15	15		12	11	10	14	15	15		12	11	10	14	15	15			120.47	0		12-12-12	11-11-11	10-10-10	14-14-14	15-15-15	15-15-15		49.7
823	Q2FYK2	Nfu_N domain-containing protein OS=Staphylococcus aureus (strain NCTC 8325) OX=93061 GN=SAOUHSC_01438 PE=4 SV=1	TRUE	1	3.8521e+09			9.4065	83		1	Q2FYK2	Nfu_N domain-containing protein OS=Staphylococcus aureus (strain NCTC 8325) OX=93061 GN=SAOUHSC_01438 PE=4 SV=1				5	4	5	5	5	4		5	4	5	5	5	4		5	4	5	5	5	4			78.532	0		5-5-5	4-4-4	5-5-5	5-5-5	5-5-5	4-4-4		72.3
612	Q2FXM6	Acetyl-coenzyme A carboxylase carboxyl transferase subunit beta OS=Staphylococcus aureus (strain NCTC 8325) OX=93061 GN=accD PE=1 SV=1	TRUE	1	3.8495e+09			31.871	285		1	Q2FXM6	Acetyl-coenzyme A carboxylase carboxyl transferase subunit beta OS=Staphylococcus aureus (strain NCTC 8325) OX=93061 GN=accD PE=1 SV=1				16	14	14	8	3	6		16	14	14	8	3	6		16	14	14	8	3	6			177.11	0		16-16-16	14-14-14	14-14-14	8-8-8	3-3-3	6-6-6		62.8
1337	Q2G0S3	Bifunctional protein GlmU OS=Staphylococcus aureus (strain NCTC 8325) OX=93061 GN=glmU PE=3 SV=1	TRUE	1	3.8471e+09			48.502	450		1	Q2G0S3	Bifunctional protein GlmU OS=Staphylococcus aureus (strain NCTC 8325) OX=93061 GN=glmU PE=3 SV=1				15	12	14	11	11	12		15	12	14	11	11	12		15	12	14	11	11	12			323.31	0		15-15-15	12-12-12	14-14-14	11-11-11	11-11-11	12-12-12		63.6
1145	Q2FZZ6	Uncharacterized protein OS=Staphylococcus aureus (strain NCTC 8325) OX=93061 GN=SAOUHSC_00838 PE=4 SV=1	TRUE	1	3.8091e+09			33.501	292		1	Q2FZZ6	Uncharacterized protein OS=Staphylococcus aureus (strain NCTC 8325) OX=93061 GN=SAOUHSC_00838 PE=4 SV=1				14	13	12	14	14	11		14	13	12	14	14	11		14	13	12	14	14	11			185.74	0		14-14-14	13-13-13	12-12-12	14-14-14	14-14-14	11-11-11		68.8
442	Q2FWJ3	Serine-protein kinase RsbW OS=Staphylococcus aureus (strain NCTC 8325) OX=93061 GN=rsbW PE=3 SV=2	TRUE	1	3.7699e+09			17.921	159		1	Q2FWJ3	Serine-protein kinase RsbW OS=Staphylococcus aureus (strain NCTC 8325) OX=93061 GN=rsbW PE=3 SV=2				10	8	9	9	10	9		10	8	9	9	10	9		10	8	9	9	10	9			44.433	0		10-10-10	8-8-8	9-9-9	9-9-9	10-10-10	9-9-9		75.5
62	P52078	Uncharacterized protein SAOUHSC_00997 OS=Staphylococcus aureus (strain NCTC 8325) OX=93061 GN=SAOUHSC_00997 PE=3 SV=2	TRUE	1	3.7413e+09			45.685	405		1	P52078	Uncharacterized protein SAOUHSC_00997 OS=Staphylococcus aureus (strain NCTC 8325) OX=93061 GN=SAOUHSC_00997 PE=3 SV=2				15	14	16	14	13	13		15	14	16	14	13	13		15	14	16	14	13	13			218.37	0		15-15-15	14-14-14	16-16-16	14-14-14	13-13-13	13-13-13		42.5
81	Q2FUQ3	tRNA uridine 5-carboxymethylaminomethyl modification enzyme MnmG OS=Staphylococcus aureus (strain NCTC 8325) OX=93061 GN=mnmG PE=3 SV=2	TRUE	1	3.7337e+09			70.115	625		1	Q2FUQ3	tRNA uridine 5-carboxymethylaminomethyl modification enzyme MnmG OS=Staphylococcus aureus (strain NCTC 8325) OX=93061 GN=mnmG PE=3 SV=2				24	23	21	21	23	20		24	23	21	21	23	20		24	23	21	21	23	20			128.22	0		24-24-24	23-23-23	21-21-21	21-21-21	23-23-23	20-20-20		43.5
447	Q2FWK4	Ketol-acid reductoisomerase (NADP(+)) OS=Staphylococcus aureus (strain NCTC 8325) OX=93061 GN=ilvC PE=1 SV=1	TRUE	1	3.7115e+09			36.955	334		1	Q2FWK4	Ketol-acid reductoisomerase (NADP(+)) OS=Staphylococcus aureus (strain NCTC 8325) OX=93061 GN=ilvC PE=1 SV=1				14	14	14	2	3	4		14	14	14	2	3	4		14	14	14	2	3	4			282.58	0		14-14-14	14-14-14	14-14-14	2-2-2	3-3-3	4-4-4		58.1
185	Q2FVC2	Nudix hydrolase domain-containing protein OS=Staphylococcus aureus (strain NCTC 8325) OX=93061 GN=SAOUHSC_02791 PE=4 SV=1	TRUE	1	3.6812e+09			14.894	130		1	Q2FVC2	Nudix hydrolase domain-containing protein OS=Staphylococcus aureus (strain NCTC 8325) OX=93061 GN=SAOUHSC_02791 PE=4 SV=1				9	7	7	8	8	8		9	7	7	8	8	8		9	7	7	8	8	8			35.467	0		9-9-9	7-7-7	7-7-7	8-8-8	8-8-8	8-8-8		71.5
793	Q2FYF5	Cytidylate kinase OS=Staphylococcus aureus (strain NCTC 8325) OX=93061 GN=SAOUHSC_01496 PE=3 SV=1	TRUE	1	3.6796e+09			20.977	183		1	Q2FYF5	Cytidylate kinase OS=Staphylococcus aureus (strain NCTC 8325) OX=93061 GN=SAOUHSC_01496 PE=3 SV=1				9	8	8	9	9	9		9	8	8	9	9	9		9	8	8	9	9	9			308.89	0		9-9-9	8-8-8	8-8-8	9-9-9	9-9-9	9-9-9		59.6
1095	Q2FZS8	Chaperone protein ClpB OS=Staphylococcus aureus (strain NCTC 8325) OX=93061 GN=clpB PE=3 SV=1	TRUE	1	3.6642e+09			98.33	869		1	Q2FZS8	Chaperone protein ClpB OS=Staphylococcus aureus (strain NCTC 8325) OX=93061 GN=clpB PE=3 SV=1				36	34	36	25	25	26		34	32	34	23	23	24		34	32	34	23	23	24			323.31	0		36-34-34	34-32-32	36-34-34	25-23-23	25-23-23	26-24-24		51.9
1527	Q2G1U8	ZinT domain-containing protein OS=Staphylococcus aureus (strain NCTC 8325) OX=93061 GN=SAOUHSC_02690 PE=3 SV=1	TRUE	1	3.6544e+09			59.186	516		1	Q2G1U8	ZinT domain-containing protein OS=Staphylococcus aureus (strain NCTC 8325) OX=93061 GN=SAOUHSC_02690 PE=3 SV=1				20	19	21	14	13	12		20	19	21	14	13	12		20	19	21	14	13	12			104.03	0		20-20-20	19-19-19	21-21-21	14-14-14	13-13-13	12-12-12		48.3
1292	Q2G0L7	FMN-dependent NADPH-azoreductase OS=Staphylococcus aureus (strain NCTC 8325) OX=93061 GN=azo1 PE=3 SV=1	TRUE	1	3.6479e+09			20.911	188		1	Q2G0L7	FMN-dependent NADPH-azoreductase OS=Staphylococcus aureus (strain NCTC 8325) OX=93061 GN=azo1 PE=3 SV=1				7	9	8	7	8	8		7	9	8	7	8	8		7	9	8	7	8	8			323.31	0		7-7-7	9-9-9	8-8-8	7-7-7	8-8-8	8-8-8		68.6
1724	Q2G2Q4	Ribosome-binding factor A OS=Staphylococcus aureus (strain NCTC 8325) OX=93061 GN=rbfA PE=3 SV=1	TRUE	1	3.6386e+09			13.515	116		1	Q2G2Q4	Ribosome-binding factor A OS=Staphylococcus aureus (strain NCTC 8325) OX=93061 GN=rbfA PE=3 SV=1				6	7	6	4	5	4		6	7	6	4	5	4		6	7	6	4	5	4			115.94	0		6-6-6	7-7-7	6-6-6	4-4-4	5-5-5	4-4-4		54.3
429	Q2FWG4	Membrane protein insertase YidC OS=Staphylococcus aureus (strain NCTC 8325) OX=93061 GN=yidC PE=3 SV=1	TRUE	1	3.6099e+09			33.581	290		1	Q2FWG4	Membrane protein insertase YidC OS=Staphylococcus aureus (strain NCTC 8325) OX=93061 GN=yidC PE=3 SV=1				6	6	6	4	3	3		6	6	6	4	3	3		6	6	6	4	3	3			38.652	0		6-6-6	6-6-6	6-6-6	4-4-4	3-3-3	3-3-3		18.3
882	Q2FYV3	Threonine synthase OS=Staphylococcus aureus (strain NCTC 8325) OX=93061 GN=SAOUHSC_01321 PE=3 SV=1	TRUE	1	3.5919e+09			37.869	353		1	Q2FYV3	Threonine synthase OS=Staphylococcus aureus (strain NCTC 8325) OX=93061 GN=SAOUHSC_01321 PE=3 SV=1				12	11	10	14	15	15		12	11	10	14	15	15		12	11	10	14	15	15			164.91	0		12-12-12	11-11-11	10-10-10	14-14-14	15-15-15	15-15-15		44.8
796	Q2FYG1	Glycerol-3-phosphate dehydrogenase [NAD(P)+] OS=Staphylococcus aureus (strain NCTC 8325) OX=93061 GN=gpsA PE=3 SV=1	TRUE	1	3.5489e+09			36.071	332		1	Q2FYG1	Glycerol-3-phosphate dehydrogenase [NAD(P)+] OS=Staphylococcus aureus (strain NCTC 8325) OX=93061 GN=gpsA PE=3 SV=1				15	16	16	6	8	9		15	16	16	6	8	9		15	16	16	6	8	9			323.31	0		15-15-15	16-16-16	16-16-16	6-6-6	8-8-8	9-9-9		66.6
1033	Q2FZH8	Uncharacterized protein OS=Staphylococcus aureus (strain NCTC 8325) OX=93061 GN=SAOUHSC_01026 PE=3 SV=1	TRUE	1	3.5482e+09			44.767	390		1	Q2FZH8	Uncharacterized protein OS=Staphylococcus aureus (strain NCTC 8325) OX=93061 GN=SAOUHSC_01026 PE=3 SV=1				14	14	14	2	4	3		14	14	14	2	4	3		14	14	14	2	4	3			172.16	0		14-14-14	14-14-14	14-14-14	2-2-2	4-4-4	3-3-3		42.6
1195	Q2G072	ABC transporter domain-containing protein OS=Staphylococcus aureus (strain NCTC 8325) OX=93061 GN=SAOUHSC_00748 PE=4 SV=1	TRUE	1	3.5342e+09			28.834	253		1	Q2G072	ABC transporter domain-containing protein OS=Staphylococcus aureus (strain NCTC 8325) OX=93061 GN=SAOUHSC_00748 PE=4 SV=1				3	2	2	1	1	1		3	2	2	1	1	1		3	2	2	1	1	1			24.036	0		3-3-3	2-2-2	2-2-2	1-1-1	1-1-1	1-1-1		20.6
1137	Q2FZY5	Cysteine desulfurase OS=Staphylococcus aureus (strain NCTC 8325) OX=93061 GN=SAOUHSC_00849 PE=3 SV=1	TRUE	1	3.5092e+09			46.618	416		1	Q2FZY5	Cysteine desulfurase OS=Staphylococcus aureus (strain NCTC 8325) OX=93061 GN=SAOUHSC_00849 PE=3 SV=1				14	15	14	16	16	14		14	15	14	16	16	14		14	15	14	16	16	14			208.42	0		14-14-14	15-15-15	14-14-14	16-16-16	16-16-16	14-14-14		45
849	Q2FYP3	Conserved virulence factor B OS=Staphylococcus aureus (strain NCTC 8325) OX=93061 GN=cvfB PE=1 SV=1	TRUE	1	3.5084e+09			34.198	300		1	Q2FYP3	Conserved virulence factor B OS=Staphylococcus aureus (strain NCTC 8325) OX=93061 GN=cvfB PE=1 SV=1				14	14	13	10	12	11		14	14	13	10	12	11		14	14	13	10	12	11			107.43	0		14-14-14	14-14-14	13-13-13	10-10-10	12-12-12	11-11-11		61.3
1784	Q53727	ATP-dependent DNA helicase PcrA OS=Staphylococcus aureus (strain NCTC 8325) OX=93061 GN=pcrA PE=1 SV=3	TRUE	1	3.4975e+09			84.073	730		1	Q53727	ATP-dependent DNA helicase PcrA OS=Staphylococcus aureus (strain NCTC 8325) OX=93061 GN=pcrA PE=1 SV=3				32	33	33	6	2	4		32	33	33	6	2	4		32	33	33	6	2	4			323.31	0		32-32-32	33-33-33	33-33-33	6-6-6	2-2-2	4-4-4		50.1
397	Q2FWC6	Uncharacterized protein OS=Staphylococcus aureus (strain NCTC 8325) OX=93061 GN=SAOUHSC_02372 PE=4 SV=1	TRUE	1	3.4914e+09			25.855	223		1	Q2FWC6	Uncharacterized protein OS=Staphylococcus aureus (strain NCTC 8325) OX=93061 GN=SAOUHSC_02372 PE=4 SV=1				9	8	9	7	6	7		9	8	9	7	6	7		9	8	9	7	6	7			35.878	0		9-9-9	8-8-8	9-9-9	7-7-7	6-6-6	7-7-7		41.3
677	Q2FXW0	UPF0297 protein SAOUHSC_01721 OS=Staphylococcus aureus (strain NCTC 8325) OX=93061 GN=SAOUHSC_01721 PE=3 SV=1	TRUE	1	3.4627e+09			10.303	86		1	Q2FXW0	UPF0297 protein SAOUHSC_01721 OS=Staphylococcus aureus (strain NCTC 8325) OX=93061 GN=SAOUHSC_01721 PE=3 SV=1				4	4	4	3	3	3		4	4	4	3	3	3		4	4	4	3	3	3			52.208	0		4-4-4	4-4-4	4-4-4	3-3-3	3-3-3	3-3-3		64
540	Q2FXA4	Ferrochelatase OS=Staphylococcus aureus (strain NCTC 8325) OX=93061 GN=hemH PE=3 SV=1	TRUE	1	3.4515e+09			35.07	307		1	Q2FXA4	Ferrochelatase OS=Staphylococcus aureus (strain NCTC 8325) OX=93061 GN=hemH PE=3 SV=1				14	13	14	15	16	15		14	13	14	15	16	15		14	13	14	15	16	15			206.86	0		14-14-14	13-13-13	14-14-14	15-15-15	16-16-16	15-15-15		57.3
791	Q2FYF3	Uncharacterized protein OS=Staphylococcus aureus (strain NCTC 8325) OX=93061 GN=SAOUHSC_01499 PE=4 SV=1	TRUE	1	3.399e+09			36.736	328		1	Q2FYF3	Uncharacterized protein OS=Staphylococcus aureus (strain NCTC 8325) OX=93061 GN=SAOUHSC_01499 PE=4 SV=1				10	11	10	12	12	11		10	11	10	12	12	11		10	11	10	12	12	11			203.42	0		10-10-10	11-11-11	10-10-10	12-12-12	12-12-12	11-11-11		45.1
253	Q2FVQ0	PKS_ER domain-containing protein OS=Staphylococcus aureus (strain NCTC 8325) OX=93061 GN=SAOUHSC_02652 PE=4 SV=1	TRUE	1	3.3909e+09			32.865	300		1	Q2FVQ0	PKS_ER domain-containing protein OS=Staphylococcus aureus (strain NCTC 8325) OX=93061 GN=SAOUHSC_02652 PE=4 SV=1				15	15	15	6	7	9		15	15	15	6	7	9		15	15	15	6	7	9			227.49	0		15-15-15	15-15-15	15-15-15	6-6-6	7-7-7	9-9-9		76.3
1261	Q2G0G6	Aldo_ket_red domain-containing protein OS=Staphylococcus aureus (strain NCTC 8325) OX=93061 GN=SAOUHSC_00603 PE=4 SV=1	TRUE	1	3.3898e+09			35.459	312		1	Q2G0G6	Aldo_ket_red domain-containing protein OS=Staphylococcus aureus (strain NCTC 8325) OX=93061 GN=SAOUHSC_00603 PE=4 SV=1				13	14	15	14	13	12		13	14	15	14	13	12		13	14	15	14	13	12			240.31	0		13-13-13	14-14-14	15-15-15	14-14-14	13-13-13	12-12-12		45.8
1580	Q2G229	Uncharacterized protein OS=Staphylococcus aureus (strain NCTC 8325) OX=93061 GN=SAOUHSC_00452 PE=1 SV=1	TRUE	1	3.3657e+09			11.838	109		1	Q2G229	Uncharacterized protein OS=Staphylococcus aureus (strain NCTC 8325) OX=93061 GN=SAOUHSC_00452 PE=1 SV=1				5	5	4	4	5	5		5	5	4	4	5	5		5	5	4	4	5	5			238.26	0		5-5-5	5-5-5	4-4-4	4-4-4	5-5-5	5-5-5		53.2
1515	Q2G1S3	Adenylosuccinate synthetase OS=Staphylococcus aureus (strain NCTC 8325) OX=93061 GN=purA PE=3 SV=1	TRUE	1	3.3574e+09			47.578	427		1	Q2G1S3	Adenylosuccinate synthetase OS=Staphylococcus aureus (strain NCTC 8325) OX=93061 GN=purA PE=3 SV=1				18	20	17	19	17	17		18	20	17	19	17	17		18	20	17	19	17	17			312.86	0		18-18-18	20-20-20	17-17-17	19-19-19	17-17-17	17-17-17		58.8
1439	Q2G1A9	6-phospho-beta-glucosidase, putative OS=Staphylococcus aureus (strain NCTC 8325) OX=93061 GN=SAOUHSC_00236 PE=3 SV=1	TRUE	1	3.3527e+09			54.708	478		1	Q2G1A9	6-phospho-beta-glucosidase, putative OS=Staphylococcus aureus (strain NCTC 8325) OX=93061 GN=SAOUHSC_00236 PE=3 SV=1				12	11	13	14	14	14		12	11	13	14	14	14		12	11	13	14	14	14			114.79	0		12-12-12	11-11-11	13-13-13	14-14-14	14-14-14	14-14-14		35.6
1627	Q2G297	HD domain-containing protein OS=Staphylococcus aureus (strain NCTC 8325) OX=93061 GN=SAOUHSC_01696 PE=4 SV=1	TRUE	1	3.3333e+09			22.463	194		1	Q2G297	HD domain-containing protein OS=Staphylococcus aureus (strain NCTC 8325) OX=93061 GN=SAOUHSC_01696 PE=4 SV=1				11	10	10	10	10	10		11	10	10	10	10	10		11	10	10	10	10	10			51.228	0		11-11-11	10-10-10	10-10-10	10-10-10	10-10-10	10-10-10		50.5
560	Q2FXG2	6,7-dimethyl-8-ribityllumazine synthase OS=Staphylococcus aureus (strain NCTC 8325) OX=93061 GN=ribH PE=3 SV=1	TRUE	1	3.3003e+09			16.396	154		1	Q2FXG2	6,7-dimethyl-8-ribityllumazine synthase OS=Staphylococcus aureus (strain NCTC 8325) OX=93061 GN=ribH PE=3 SV=1				7	7	7	7	6	5		7	7	7	7	6	5		7	7	7	7	6	5			252	0		7-7-7	7-7-7	7-7-7	7-7-7	6-6-6	5-5-5		73.4
1297	Q2G0M2	Haloacid dehalogenase-like hydrolase, putative OS=Staphylococcus aureus (strain NCTC 8325) OX=93061 GN=SAOUHSC_00538 PE=4 SV=1	TRUE	1	3.291e+09			24.992	227		1	Q2G0M2	Haloacid dehalogenase-like hydrolase, putative OS=Staphylococcus aureus (strain NCTC 8325) OX=93061 GN=SAOUHSC_00538 PE=4 SV=1				11	11	11	11	11	10		11	11	11	11	11	10		11	11	11	11	11	10			155.44	0		11-11-11	11-11-11	11-11-11	11-11-11	11-11-11	10-10-10		74
873	Q2FYT9	UPF0291 protein SAOUHSC_01336 OS=Staphylococcus aureus (strain NCTC 8325) OX=93061 GN=SAOUHSC_01336 PE=3 SV=1	TRUE	1	3.2838e+09			9.2033	79		1	Q2FYT9	UPF0291 protein SAOUHSC_01336 OS=Staphylococcus aureus (strain NCTC 8325) OX=93061 GN=SAOUHSC_01336 PE=3 SV=1				4	4	4	4	4	4		4	4	4	4	4	4		4	4	4	4	4	4			24.568	0		4-4-4	4-4-4	4-4-4	4-4-4	4-4-4	4-4-4		49.4
862	Q2FYS5	DNA topoisomerase 4 subunit B OS=Staphylococcus aureus (strain NCTC 8325) OX=93061 GN=parE PE=3 SV=1	TRUE	1	3.2792e+09			74.363	663		1	Q2FYS5	DNA topoisomerase 4 subunit B OS=Staphylococcus aureus (strain NCTC 8325) OX=93061 GN=parE PE=3 SV=1				29	31	29	11	12	13		29	31	29	11	12	13		29	31	29	11	12	13			203.64	0		29-29-29	31-31-31	29-29-29	11-11-11	12-12-12	13-13-13		49
1024	Q2FZG8	UPF0356 protein SAOUHSC_01036 OS=Staphylococcus aureus (strain NCTC 8325) OX=93061 GN=SAOUHSC_01036 PE=3 SV=1	TRUE	1	3.2779e+09			8.7516	72		1	Q2FZG8	UPF0356 protein SAOUHSC_01036 OS=Staphylococcus aureus (strain NCTC 8325) OX=93061 GN=SAOUHSC_01036 PE=3 SV=1				5	4	5	5	5	4		5	4	5	5	5	4		5	4	5	5	5	4			91.358	0		5-5-5	4-4-4	5-5-5	5-5-5	5-5-5	4-4-4		68.1
375	Q2FW93	Uncharacterized protein OS=Staphylococcus aureus (strain NCTC 8325) OX=93061 GN=SAOUHSC_02406 PE=4 SV=1	TRUE	1	3.2686e+09			34.624	310		1	Q2FW93	Uncharacterized protein OS=Staphylococcus aureus (strain NCTC 8325) OX=93061 GN=SAOUHSC_02406 PE=4 SV=1				13	13	14	7	6	7		13	13	14	7	6	7		13	13	14	7	6	7			252.98	0		13-13-13	13-13-13	14-14-14	7-7-7	6-6-6	7-7-7		47.4
802	Q2FYG9	Chorismate synthase OS=Staphylococcus aureus (strain NCTC 8325) OX=93061 GN=aroC PE=3 SV=1	TRUE	1	3.2304e+09			43.046	388		1	Q2FYG9	Chorismate synthase OS=Staphylococcus aureus (strain NCTC 8325) OX=93061 GN=aroC PE=3 SV=1				16	18	16	10	10	10		16	18	16	10	10	10		16	18	16	10	10	10			198.45	0		16-16-16	18-18-18	16-16-16	10-10-10	10-10-10	10-10-10		62.4
533	Q2FX95	PseudoU_synth_2 domain-containing protein OS=Staphylococcus aureus (strain NCTC 8325) OX=93061 GN=SAOUHSC_01982 PE=4 SV=1	TRUE	1	3.2204e+09			31.44	273		1	Q2FX95	PseudoU_synth_2 domain-containing protein OS=Staphylococcus aureus (strain NCTC 8325) OX=93061 GN=SAOUHSC_01982 PE=4 SV=1				15	15	16	8	8	9		15	15	16	8	8	9		15	15	16	8	8	9			55.352	0		15-15-15	15-15-15	16-16-16	8-8-8	8-8-8	9-9-9		62.6
904	Q2FYZ9	DNA mismatch repair protein MutS OS=Staphylococcus aureus (strain NCTC 8325) OX=93061 GN=mutS PE=3 SV=2	TRUE	1	3.1795e+09			99.902	872		1	Q2FYZ9	DNA mismatch repair protein MutS OS=Staphylococcus aureus (strain NCTC 8325) OX=93061 GN=mutS PE=3 SV=2				34	36	34	7	7	8		34	36	34	7	7	8		34	36	34	7	7	8			144.43	0		34-34-34	36-36-36	34-34-34	7-7-7	7-7-7	8-8-8		46.4
1585	Q2G235	Nicotinate phosphoribosyltransferase OS=Staphylococcus aureus (strain NCTC 8325) OX=93061 GN=SAOUHSC_02133 PE=3 SV=1	TRUE	1	3.1728e+09			54.796	480		1	Q2G235	Nicotinate phosphoribosyltransferase OS=Staphylococcus aureus (strain NCTC 8325) OX=93061 GN=SAOUHSC_02133 PE=3 SV=1				22	22	21	19	21	20		22	22	21	19	21	20		22	22	21	19	21	20			263.69	0		22-22-22	22-22-22	21-21-21	19-19-19	21-21-21	20-20-20		55
1248	Q2G0E9	DhaL domain-containing protein OS=Staphylococcus aureus (strain NCTC 8325) OX=93061 GN=SAOUHSC_00656 PE=4 SV=1	TRUE	1	3.1703e+09			21.261	194		1	Q2G0E9	DhaL domain-containing protein OS=Staphylococcus aureus (strain NCTC 8325) OX=93061 GN=SAOUHSC_00656 PE=4 SV=1				8	10	8	9	10	12		8	10	8	9	10	12		8	10	8	9	10	12			155.79	0		8-8-8	10-10-10	8-8-8	9-9-9	10-10-10	12-12-12		36.1
255	Q2FVQ2	Uncharacterized lipoprotein SAOUHSC_02650 OS=Staphylococcus aureus (strain NCTC 8325) OX=93061 GN=SAOUHSC_02650 PE=3 SV=1	TRUE	1	3.1574e+09			23.362	209		1	Q2FVQ2	Uncharacterized lipoprotein SAOUHSC_02650 OS=Staphylococcus aureus (strain NCTC 8325) OX=93061 GN=SAOUHSC_02650 PE=3 SV=1				4	4	4	2	2	2		4	4	4	2	2	2		4	4	4	2	2	2			174.45	0		4-4-4	4-4-4	4-4-4	2-2-2	2-2-2	2-2-2		30.6
993	Q2FZC2	efb-c domain-containing protein OS=Staphylococcus aureus (strain NCTC 8325) OX=93061 GN=SAOUHSC_01110 PE=4 SV=1	TRUE	1	3.1419e+09			12.597	109		1	Q2FZC2	efb-c domain-containing protein OS=Staphylococcus aureus (strain NCTC 8325) OX=93061 GN=SAOUHSC_01110 PE=4 SV=1				4	4	4	3	3	3		4	4	4	3	3	3		4	4	4	3	3	3			90.149	0		4-4-4	4-4-4	4-4-4	3-3-3	3-3-3	3-3-3		27.5
64	P60393	Ribosomal RNA small subunit methyltransferase H OS=Staphylococcus aureus (strain NCTC 8325) OX=93061 GN=rsmH PE=3 SV=1	TRUE	1	3.1288e+09			35.681	311		1	P60393	Ribosomal RNA small subunit methyltransferase H OS=Staphylococcus aureus (strain NCTC 8325) OX=93061 GN=rsmH PE=3 SV=1				10	9	10	7	7	7		10	9	10	7	7	7		10	9	10	7	7	7			200.25	0		10-10-10	9-9-9	10-10-10	7-7-7	7-7-7	7-7-7		48.6
1546	Q2G1Y1	Uncharacterized protein OS=Staphylococcus aureus (strain NCTC 8325) OX=93061 GN=SAOUHSC_02125 PE=4 SV=1	TRUE	1	3.1123e+09			11.519	100		1	Q2G1Y1	Uncharacterized protein OS=Staphylococcus aureus (strain NCTC 8325) OX=93061 GN=SAOUHSC_02125 PE=4 SV=1				4	4	4	3	2	2		4	4	4	3	2	2		4	4	4	3	2	2			175.18	0		4-4-4	4-4-4	4-4-4	3-3-3	2-2-2	2-2-2		75
688	Q2FXX1	Acetyl-CoA carboxylase, biotin carboxylase, putative OS=Staphylococcus aureus (strain NCTC 8325) OX=93061 GN=SAOUHSC_01709 PE=4 SV=1	TRUE	1	3.1101e+09			50.224	453		1	Q2FXX1	Acetyl-CoA carboxylase, biotin carboxylase, putative OS=Staphylococcus aureus (strain NCTC 8325) OX=93061 GN=SAOUHSC_01709 PE=4 SV=1				15	13	14	8	7	6		15	13	14	8	7	6		15	13	14	8	7	6			195.6	0		15-15-15	13-13-13	14-14-14	8-8-8	7-7-7	6-6-6		50.8
769	Q2FY71	Aldo_ket_red domain-containing protein OS=Staphylococcus aureus (strain NCTC 8325) OX=93061 GN=SAOUHSC_01594 PE=4 SV=1	TRUE	1	3.0984e+09			33.505	302		1	Q2FY71	Aldo_ket_red domain-containing protein OS=Staphylococcus aureus (strain NCTC 8325) OX=93061 GN=SAOUHSC_01594 PE=4 SV=1				14	15	13	9	8	6		14	15	13	9	8	6		14	15	13	9	8	6			289.58	0		14-14-14	15-15-15	13-13-13	9-9-9	8-8-8	6-6-6		64.6
668	Q2FXV0	Uncharacterized protein OS=Staphylococcus aureus (strain NCTC 8325) OX=93061 GN=SAOUHSC_01732 PE=4 SV=1	TRUE	1	3.0933e+09			12.768	116		1	Q2FXV0	Uncharacterized protein OS=Staphylococcus aureus (strain NCTC 8325) OX=93061 GN=SAOUHSC_01732 PE=4 SV=1				5	5	5	4	5	4		5	5	5	4	5	4		5	5	5	4	5	4			181.2	0		5-5-5	5-5-5	5-5-5	4-4-4	5-5-5	4-4-4		55.2
1665	Q2G2F5	Epimerase_2 domain-containing protein OS=Staphylococcus aureus (strain NCTC 8325) OX=93061 GN=SAOUHSC_02352 PE=3 SV=1	TRUE	1	3.0923e+09			42.412	375		1	Q2G2F5	Epimerase_2 domain-containing protein OS=Staphylococcus aureus (strain NCTC 8325) OX=93061 GN=SAOUHSC_02352 PE=3 SV=1				15	16	16	3	4	4		15	16	16	3	4	4		15	16	16	3	4	4			156.64	0		15-15-15	16-16-16	16-16-16	3-3-3	4-4-4	4-4-4		53.1
932	Q2FZ31	Methylenetetrahydrofolate--tRNA-(uracil-5-)-methyltransferase TrmFO OS=Staphylococcus aureus (strain NCTC 8325) OX=93061 GN=trmFO PE=3 SV=1	TRUE	1	3.0535e+09			48.371	435		1	Q2FZ31	Methylenetetrahydrofolate--tRNA-(uracil-5-)-methyltransferase TrmFO OS=Staphylococcus aureus (strain NCTC 8325) OX=93061 GN=trmFO PE=3 SV=1				23	21	21	5	4	5		23	21	21	5	4	5		23	21	21	5	4	5			277.55	0		23-23-23	21-21-21	21-21-21	5-5-5	4-4-4	5-5-5		71.7
293	Q2FVW0	Uncharacterized protein OS=Staphylococcus aureus (strain NCTC 8325) OX=93061 GN=SAOUHSC_02581 PE=4 SV=1	TRUE	1	3.0489e+09			17.478	157		1	Q2FVW0	Uncharacterized protein OS=Staphylococcus aureus (strain NCTC 8325) OX=93061 GN=SAOUHSC_02581 PE=4 SV=1				7	7	7	5	3	4		7	7	7	5	3	4		7	7	7	5	3	4			109.12	0		7-7-7	7-7-7	7-7-7	5-5-5	3-3-3	4-4-4		40.8
1765	Q2G2W3	Abhydrolase_3 domain-containing protein OS=Staphylococcus aureus (strain NCTC 8325) OX=93061 GN=SAOUHSC_02627 PE=4 SV=1	TRUE	1	3.0333e+09			34.775	300		1	Q2G2W3	Abhydrolase_3 domain-containing protein OS=Staphylococcus aureus (strain NCTC 8325) OX=93061 GN=SAOUHSC_02627 PE=4 SV=1				13	13	12	5	4	6		13	13	12	5	4	6		13	13	12	5	4	6			140.38	0		13-13-13	13-13-13	12-12-12	5-5-5	4-4-4	6-6-6		69.3
268	Q2FVS3	ABC transporter domain-containing protein OS=Staphylococcus aureus (strain NCTC 8325) OX=93061 GN=SAOUHSC_02619 PE=4 SV=1	TRUE	1	2.9931e+09			33.721	299		1	Q2FVS3	ABC transporter domain-containing protein OS=Staphylococcus aureus (strain NCTC 8325) OX=93061 GN=SAOUHSC_02619 PE=4 SV=1				15	16	16	4	3	6		15	16	16	4	3	6		15	16	16	4	3	6			165.41	0		15-15-15	16-16-16	16-16-16	4-4-4	3-3-3	6-6-6		62.5
164	Q2FV86	Pyruvate oxidase, putative OS=Staphylococcus aureus (strain NCTC 8325) OX=93061 GN=SAOUHSC_02849 PE=3 SV=1	TRUE	1	2.9631e+09			63.757	579		1	Q2FV86	Pyruvate oxidase, putative OS=Staphylococcus aureus (strain NCTC 8325) OX=93061 GN=SAOUHSC_02849 PE=3 SV=1				20	20	20	9	8	7		20	20	20	9	8	7		20	20	20	9	8	7			125.17	0		20-20-20	20-20-20	20-20-20	9-9-9	8-8-8	7-7-7		50.4
264	Q2FVR9	Isopentenyl-diphosphate delta-isomerase OS=Staphylococcus aureus (strain NCTC 8325) OX=93061 GN=fni PE=3 SV=1	TRUE	1	2.9483e+09			38.77	349		1	Q2FVR9	Isopentenyl-diphosphate delta-isomerase OS=Staphylococcus aureus (strain NCTC 8325) OX=93061 GN=fni PE=3 SV=1				14	11	15	13	13	13		14	11	15	13	13	13		14	11	15	13	13	13			217.57	0		14-14-14	11-11-11	15-15-15	13-13-13	13-13-13	13-13-13		48.1
754	Q2FY52	E1_dh domain-containing protein OS=Staphylococcus aureus (strain NCTC 8325) OX=93061 GN=SAOUHSC_01613 PE=4 SV=1	TRUE	1	2.938e+09			36.229	330		1	Q2FY52	E1_dh domain-containing protein OS=Staphylococcus aureus (strain NCTC 8325) OX=93061 GN=SAOUHSC_01613 PE=4 SV=1				11	11	11	7	7	6		11	11	11	7	7	6		11	11	11	7	7	6			235.06	0		11-11-11	11-11-11	11-11-11	7-7-7	7-7-7	6-6-6		62.4
1715	Q2G2P2	Globin domain protein OS=Staphylococcus aureus (strain NCTC 8325) OX=93061 GN=SAOUHSC_00204 PE=3 SV=1	TRUE	1	2.9364e+09			42.907	381		1	Q2G2P2	Globin domain protein OS=Staphylococcus aureus (strain NCTC 8325) OX=93061 GN=SAOUHSC_00204 PE=3 SV=1				11	11	11	16	14	14		11	11	11	16	14	14		11	11	11	16	14	14			129.92	0		11-11-11	11-11-11	11-11-11	16-16-16	14-14-14	14-14-14		38.8
536	Q2FX98	HTH cro/C1-type domain-containing protein OS=Staphylococcus aureus (strain NCTC 8325) OX=93061 GN=SAOUHSC_01979 PE=4 SV=1	TRUE	1	2.9269e+09			17.798	154		1	Q2FX98	HTH cro/C1-type domain-containing protein OS=Staphylococcus aureus (strain NCTC 8325) OX=93061 GN=SAOUHSC_01979 PE=4 SV=1				9	9	9	7	7	6		9	9	9	7	7	6		9	9	9	7	7	6			110.66	0		9-9-9	9-9-9	9-9-9	7-7-7	7-7-7	6-6-6		77.3
624	Q2FXP1	Dephospho-CoA kinase OS=Staphylococcus aureus (strain NCTC 8325) OX=93061 GN=coaE PE=3 SV=1	TRUE	1	2912200000			23.592	207		1	Q2FXP1	Dephospho-CoA kinase OS=Staphylococcus aureus (strain NCTC 8325) OX=93061 GN=coaE PE=3 SV=1				12	11	11	10	9	9		12	11	11	10	9	9		12	11	11	10	9	9			143.09	0		12-12-12	11-11-11	11-11-11	10-10-10	9-9-9	9-9-9		58.9
962	Q2FZ68	Methionyl-tRNA formyltransferase OS=Staphylococcus aureus (strain NCTC 8325) OX=93061 GN=fmt PE=3 SV=1	TRUE	1	2893500000			34.211	311		1	Q2FZ68	Methionyl-tRNA formyltransferase OS=Staphylococcus aureus (strain NCTC 8325) OX=93061 GN=fmt PE=3 SV=1				16	15	14	12	12	12		16	15	14	12	12	12		16	15	14	12	12	12			236.68	0		16-16-16	15-15-15	14-14-14	12-12-12	12-12-12	12-12-12		64.3
1193	Q2G069	UDP-N-acetylenolpyruvoylglucosamine reductase OS=Staphylococcus aureus (strain NCTC 8325) OX=93061 GN=murB PE=3 SV=1	TRUE	1	2885400000			33.797	307		1	Q2G069	UDP-N-acetylenolpyruvoylglucosamine reductase OS=Staphylococcus aureus (strain NCTC 8325) OX=93061 GN=murB PE=3 SV=1				13	10	12	7	7	8		13	10	12	7	7	8		13	10	12	7	7	8			157.14	0		13-13-13	10-10-10	12-12-12	7-7-7	7-7-7	8-8-8		63.2
1346	Q2G0T5	DNA polymerase III subunit gamma/tau OS=Staphylococcus aureus (strain NCTC 8325) OX=93061 GN=dnaX PE=3 SV=1	TRUE	1	2875500000			62.458	557		1	Q2G0T5	DNA polymerase III subunit gamma/tau OS=Staphylococcus aureus (strain NCTC 8325) OX=93061 GN=dnaX PE=3 SV=1				21	18	21	16	14	13		21	18	21	16	14	13		21	18	21	16	14	13			293.59	0		21-21-21	18-18-18	21-21-21	16-16-16	14-14-14	13-13-13		51.9
1363	Q2G0V7	Hydrolase_4 domain-containing protein OS=Staphylococcus aureus (strain NCTC 8325) OX=93061 GN=SAOUHSC_00417 PE=4 SV=1	TRUE	1	2864700000			27.443	244		1	Q2G0V7	Hydrolase_4 domain-containing protein OS=Staphylococcus aureus (strain NCTC 8325) OX=93061 GN=SAOUHSC_00417 PE=4 SV=1				13	12	13	6	4	6		13	12	13	6	4	6		13	12	13	6	4	6			101.21	0		13-13-13	12-12-12	13-13-13	6-6-6	4-4-4	6-6-6		76.2
1358	Q2G0V0	Lipoprotein OS=Staphylococcus aureus (strain NCTC 8325) OX=93061 GN=SAOUHSC_00426 PE=3 SV=1	TRUE	1	2852000000			30.456	280		1	Q2G0V0	Lipoprotein OS=Staphylococcus aureus (strain NCTC 8325) OX=93061 GN=SAOUHSC_00426 PE=3 SV=1				18	16	17	10	9	9		18	16	17	10	9	9		17	16	17	10	9	9			284.82	0		18-18-17	16-16-16	17-17-17	10-10-10	9-9-9	9-9-9		67.1
1143	Q2FZZ2	Methionine import ATP-binding protein MetN 2 OS=Staphylococcus aureus (strain NCTC 8325) OX=93061 GN=metN2 PE=3 SV=1	TRUE	1	2839600000			38.209	341		1	Q2FZZ2	Methionine import ATP-binding protein MetN 2 OS=Staphylococcus aureus (strain NCTC 8325) OX=93061 GN=metN2 PE=3 SV=1				13	12	12	7	5	8		13	12	12	7	5	8		13	12	12	7	5	8			186.58	0		13-13-13	12-12-12	12-12-12	7-7-7	5-5-5	8-8-8		63.9
660	Q2FXU0	Adenine phosphoribosyltransferase OS=Staphylococcus aureus (strain NCTC 8325) OX=93061 GN=apt PE=3 SV=1	TRUE	1	2830500000			19.117	172		1	Q2FXU0	Adenine phosphoribosyltransferase OS=Staphylococcus aureus (strain NCTC 8325) OX=93061 GN=apt PE=3 SV=1				9	8	7	8	7	5		9	8	7	8	7	5		9	8	7	8	7	5			132.78	0		9-9-9	8-8-8	7-7-7	8-8-8	7-7-7	5-5-5		60.5
827	Q2FYK6	Dihydrofolate reductase OS=Staphylococcus aureus (strain NCTC 8325) OX=93061 GN=SAOUHSC_01434 PE=3 SV=1	TRUE	1	2824600000			18.251	159		1	Q2FYK6	Dihydrofolate reductase OS=Staphylococcus aureus (strain NCTC 8325) OX=93061 GN=SAOUHSC_01434 PE=3 SV=1				9	8	7	8	9	9		9	8	7	8	9	9		9	8	7	8	9	9			28.852	0		9-9-9	8-8-8	7-7-7	8-8-8	9-9-9	9-9-9		63.5
740	Q2FY37	Octanoyltransferase LipM OS=Staphylococcus aureus (strain NCTC 8325) OX=93061 GN=lipM PE=3 SV=1	TRUE	1	2824100000			31.881	276		1	Q2FY37	Octanoyltransferase LipM OS=Staphylococcus aureus (strain NCTC 8325) OX=93061 GN=lipM PE=3 SV=1				9	10	9	7	7	8		9	10	9	7	7	8		9	10	9	7	7	8			153.43	0		9-9-9	10-10-10	9-9-9	7-7-7	7-7-7	8-8-8		53.3
1521	Q2G1U0	Guanylate kinase OS=Staphylococcus aureus (strain NCTC 8325) OX=93061 GN=gmk PE=3 SV=1	TRUE	1	2823200000			24.037	207		1	Q2G1U0	Guanylate kinase OS=Staphylococcus aureus (strain NCTC 8325) OX=93061 GN=gmk PE=3 SV=1				9	8	9	10	8	8		9	8	9	10	8	8		9	8	9	10	8	8			24.609	0		9-9-9	8-8-8	9-9-9	10-10-10	8-8-8	8-8-8		66.7
695	Q2FXY0	CP-type G domain-containing protein OS=Staphylococcus aureus (strain NCTC 8325) OX=93061 GN=SAOUHSC_01700 PE=4 SV=1	TRUE	1	2813700000			41.086	366		1	Q2FXY0	CP-type G domain-containing protein OS=Staphylococcus aureus (strain NCTC 8325) OX=93061 GN=SAOUHSC_01700 PE=4 SV=1				13	14	13	6	9	7		13	14	13	6	9	7		13	14	13	6	9	7			195.81	0		13-13-13	14-14-14	13-13-13	6-6-6	9-9-9	7-7-7		54.9
1387	Q2G104	HTH cro/C1-type domain-containing protein OS=Staphylococcus aureus (strain NCTC 8325) OX=93061 GN=SAOUHSC_00357 PE=4 SV=1	TRUE	1	2813300000			10.789	87		1	Q2G104	HTH cro/C1-type domain-containing protein OS=Staphylococcus aureus (strain NCTC 8325) OX=93061 GN=SAOUHSC_00357 PE=4 SV=1				5	4	5	4	3	3		5	4	5	4	3	3		5	4	5	4	3	3			323.31	0		5-5-5	4-4-4	5-5-5	4-4-4	3-3-3	3-3-3		63.2
896	Q2FYZ0	Glutathione peroxidase OS=Staphylococcus aureus (strain NCTC 8325) OX=93061 GN=SAOUHSC_01282 PE=3 SV=1	TRUE	1	2809700000			18.117	158		1	Q2FYZ0	Glutathione peroxidase OS=Staphylococcus aureus (strain NCTC 8325) OX=93061 GN=SAOUHSC_01282 PE=3 SV=1				7	7	7	5	6	7		7	7	7	5	6	7		7	7	7	5	6	7			189.08	0		7-7-7	7-7-7	7-7-7	5-5-5	6-6-6	7-7-7		67.7
1446	Q2G1C1	Teichoic acid glycerol-phosphate transferase OS=Staphylococcus aureus (strain NCTC 8325) OX=93061 GN=tarF PE=1 SV=1	TRUE	1	2793900000			45.961	389		1	Q2G1C1	Teichoic acid glycerol-phosphate transferase OS=Staphylococcus aureus (strain NCTC 8325) OX=93061 GN=tarF PE=1 SV=1				20	18	20	4	2	5		20	18	20	4	2	5		20	18	20	4	2	5			131.35	0		20-20-20	18-18-18	20-20-20	4-4-4	2-2-2	5-5-5		56.3
610	Q2FXM3	Uncharacterized protein OS=Staphylococcus aureus (strain NCTC 8325) OX=93061 GN=SAOUHSC_01812 PE=4 SV=1	TRUE	1	2755900000			35.096	313		1	Q2FXM3	Uncharacterized protein OS=Staphylococcus aureus (strain NCTC 8325) OX=93061 GN=SAOUHSC_01812 PE=4 SV=1				10	8	6	11	10	11		10	8	6	11	10	11		10	8	6	11	10	11			155.64	0		10-10-10	8-8-8	6-6-6	11-11-11	10-10-10	11-11-11		57.5
271	Q2FVS7	Aldose 1-epimerase, putative OS=Staphylococcus aureus (strain NCTC 8325) OX=93061 GN=SAOUHSC_02614 PE=4 SV=1	TRUE	1	2754400000			39.279	339		1	Q2FVS7	Aldose 1-epimerase, putative OS=Staphylococcus aureus (strain NCTC 8325) OX=93061 GN=SAOUHSC_02614 PE=4 SV=1				11	10	12	11	10	12		11	10	12	11	10	12		11	10	12	11	10	12			45.109	0		11-11-11	10-10-10	12-12-12	11-11-11	10-10-10	12-12-12		37.8
937	Q2FZ39	Ribosome biogenesis GTPase A OS=Staphylococcus aureus (strain NCTC 8325) OX=93061 GN=SAOUHSC_01214 PE=3 SV=1	TRUE	1	2741100000			33.38	294		1	Q2FZ39	Ribosome biogenesis GTPase A OS=Staphylococcus aureus (strain NCTC 8325) OX=93061 GN=SAOUHSC_01214 PE=3 SV=1				13	14	14	11	10	12		13	14	14	11	10	12		13	14	14	11	10	12			37.263	0		13-13-13	14-14-14	14-14-14	11-11-11	10-10-10	12-12-12		43.9
757	Q2FY55	UPF0403 protein SAOUHSC_01610 OS=Staphylococcus aureus (strain NCTC 8325) OX=93061 GN=SAOUHSC_01610 PE=3 SV=1	TRUE	1	2740900000			16.221	145		1	Q2FY55	UPF0403 protein SAOUHSC_01610 OS=Staphylococcus aureus (strain NCTC 8325) OX=93061 GN=SAOUHSC_01610 PE=3 SV=1				7	7	8	5	6	5		7	7	8	5	6	5		7	7	8	5	6	5			198.03	0		7-7-7	7-7-7	8-8-8	5-5-5	6-6-6	5-5-5		77.2
959	Q2FZ65	PPM-type phosphatase domain-containing protein OS=Staphylococcus aureus (strain NCTC 8325) OX=93061 GN=SAOUHSC_01186 PE=4 SV=1	TRUE	1	2686300000			28.046	247		1	Q2FZ65	PPM-type phosphatase domain-containing protein OS=Staphylococcus aureus (strain NCTC 8325) OX=93061 GN=SAOUHSC_01186 PE=4 SV=1				14	12	11	13	13	12		14	12	11	13	13	12		14	12	11	13	13	12			165.94	0		14-14-14	12-12-12	11-11-11	13-13-13	13-13-13	12-12-12		86.2
919	Q2FZ15	Uncharacterized protein OS=Staphylococcus aureus (strain NCTC 8325) OX=93061 GN=SAOUHSC_01256 PE=4 SV=1	TRUE	1	2678800000			49.909	428		1	Q2FZ15	Uncharacterized protein OS=Staphylococcus aureus (strain NCTC 8325) OX=93061 GN=SAOUHSC_01256 PE=4 SV=1				10	11	11	15	14	13		10	11	11	15	14	13		10	11	11	15	14	13			113.65	0		10-10-10	11-11-11	11-11-11	15-15-15	14-14-14	13-13-13		28.3
1333	Q2G0R8	Transcription-repair-coupling factor OS=Staphylococcus aureus (strain NCTC 8325) OX=93061 GN=mfd PE=3 SV=1	TRUE	1	2658100000			134.22	1168		1	Q2G0R8	Transcription-repair-coupling factor OS=Staphylococcus aureus (strain NCTC 8325) OX=93061 GN=mfd PE=3 SV=1				44	41	45	3	6	3		44	41	45	3	6	3		44	41	45	3	6	3			302.81	0		44-44-44	41-41-41	45-45-45	3-3-3	6-6-6	3-3-3		51.5
109	Q2FUY2	Clumping factor B OS=Staphylococcus aureus (strain NCTC 8325) OX=93061 GN=clfB PE=1 SV=1	TRUE	1	2653200000			93.593	877		1	Q2FUY2	Clumping factor B OS=Staphylococcus aureus (strain NCTC 8325) OX=93061 GN=clfB PE=1 SV=1				19	18	18	22	19	20		19	18	18	22	19	20		19	18	18	22	19	20			323.31	0		19-19-19	18-18-18	18-18-18	22-22-22	19-19-19	20-20-20		30.9
10	O34090	Porphobilinogen deaminase OS=Staphylococcus aureus (strain NCTC 8325) OX=93061 GN=hemC PE=3 SV=1	TRUE	1	2648100000			34.354	308		1	O34090	Porphobilinogen deaminase OS=Staphylococcus aureus (strain NCTC 8325) OX=93061 GN=hemC PE=3 SV=1				14	13	13	14	13	13		14	13	13	14	13	13		14	13	13	14	13	13			77.212	0		14-14-14	13-13-13	13-13-13	14-14-14	13-13-13	13-13-13		57.1
132	Q2FV27	3-dmu-9_3-mt domain-containing protein OS=Staphylococcus aureus (strain NCTC 8325) OX=93061 GN=SAOUHSC_02912 PE=4 SV=1	TRUE	1	2636600000			16.939	149		1	Q2FV27	3-dmu-9_3-mt domain-containing protein OS=Staphylococcus aureus (strain NCTC 8325) OX=93061 GN=SAOUHSC_02912 PE=4 SV=1				7	7	6	7	7	7		7	7	6	7	7	7		7	7	6	7	7	7			105.67	0		7-7-7	7-7-7	6-6-6	7-7-7	7-7-7	7-7-7		62.4
656	Q2FXT6	Queuine tRNA-ribosyltransferase OS=Staphylococcus aureus (strain NCTC 8325) OX=93061 GN=tgt PE=3 SV=1	TRUE	1	2619900000			43.309	379		1	Q2FXT6	Queuine tRNA-ribosyltransferase OS=Staphylococcus aureus (strain NCTC 8325) OX=93061 GN=tgt PE=3 SV=1				18	16	14	13	10	12		18	16	14	13	10	12		18	16	14	13	10	12			189.45	0		18-18-18	16-16-16	14-14-14	13-13-13	10-10-10	12-12-12		59.4
1550	Q2G1Y7	Uncharacterized protein OS=Staphylococcus aureus (strain NCTC 8325) OX=93061 GN=SAOUHSC_01061 PE=4 SV=1	TRUE	1	2613400000			18.581	160		1	Q2G1Y7	Uncharacterized protein OS=Staphylococcus aureus (strain NCTC 8325) OX=93061 GN=SAOUHSC_01061 PE=4 SV=1				7	7	7	6	6	6		7	7	7	6	6	6		7	7	7	6	6	6			94.539	0		7-7-7	7-7-7	7-7-7	6-6-6	6-6-6	6-6-6		56.9
964	Q2FZ71	Orotidine 5-phosphate decarboxylase OS=Staphylococcus aureus (strain NCTC 8325) OX=93061 GN=pyrF PE=3 SV=1	TRUE	1	2606900000			25.596	230		1	Q2FZ71	Orotidine 5-phosphate decarboxylase OS=Staphylococcus aureus (strain NCTC 8325) OX=93061 GN=pyrF PE=3 SV=1				10	11	10	11	9	10		10	11	10	11	9	10		10	11	10	11	9	10			206.21	0		10-10-10	11-11-11	10-10-10	11-11-11	9-9-9	10-10-10		58.7
492	Q2FWX9	4,4-diaponeurosporen-aldehyde dehydrogenase OS=Staphylococcus aureus (strain NCTC 8325) OX=93061 GN=aldH1 PE=1 SV=1	TRUE	1	2602500000			51.741	459		1	Q2FWX9	4,4-diaponeurosporen-aldehyde dehydrogenase OS=Staphylococcus aureus (strain NCTC 8325) OX=93061 GN=aldH1 PE=1 SV=1				16	15	16	9	9	9		16	15	16	9	9	9		16	15	16	9	9	9			242.8	0		16-16-16	15-15-15	16-16-16	9-9-9	9-9-9	9-9-9		44.4
756	Q2FY54	Dihydrolipoamide acetyltransferase component of pyruvate dehydrogenase complex OS=Staphylococcus aureus (strain NCTC 8325) OX=93061 GN=SAOUHSC_01611 PE=3 SV=1	TRUE	1	2591000000			46.725	424		1	Q2FY54	Dihydrolipoamide acetyltransferase component of pyruvate dehydrogenase complex OS=Staphylococcus aureus (strain NCTC 8325) OX=93061 GN=SAOUHSC_01611 PE=3 SV=1				13	12	13	9	6	7		13	12	13	9	6	7		13	12	13	9	6	7			167.48	0		13-13-13	12-12-12	13-13-13	9-9-9	6-6-6	7-7-7		38
572	Q2FXH8	Uncharacterized protein OS=Staphylococcus aureus (strain NCTC 8325) OX=93061 GN=SAOUHSC_01869 PE=4 SV=1	TRUE	1	2586500000			15.733	140		1	Q2FXH8	Uncharacterized protein OS=Staphylococcus aureus (strain NCTC 8325) OX=93061 GN=SAOUHSC_01869 PE=4 SV=1				7	8	9	6	5	5		7	8	9	6	5	5		7	8	9	6	5	5			235.58	0		7-7-7	8-8-8	9-9-9	6-6-6	5-5-5	5-5-5		45.7
1514	Q2G1S2	Uncharacterized protein OS=Staphylococcus aureus (strain NCTC 8325) OX=93061 GN=SAOUHSC_00462 PE=4 SV=1	TRUE	1	2585000000			29.281	257		1	Q2G1S2	Uncharacterized protein OS=Staphylococcus aureus (strain NCTC 8325) OX=93061 GN=SAOUHSC_00462 PE=4 SV=1				7	7	6	7	7	7		7	7	6	7	7	7		7	7	6	7	7	7			133.75	0		7-7-7	7-7-7	6-6-6	7-7-7	7-7-7	7-7-7		49
1744	Q2G2T8	Aldo_ket_red domain-containing protein OS=Staphylococcus aureus (strain NCTC 8325) OX=93061 GN=SAOUHSC_00712 PE=4 SV=1	TRUE	1	2582800000			32.359	279		1	Q2G2T8	Aldo_ket_red domain-containing protein OS=Staphylococcus aureus (strain NCTC 8325) OX=93061 GN=SAOUHSC_00712 PE=4 SV=1				12	12	11	12	12	11		12	12	11	12	12	11		12	12	11	12	12	11			112.91	0		12-12-12	12-12-12	11-11-11	12-12-12	12-12-12	11-11-11		58.4
1628	Q2G298	Ribosomal silencing factor RsfS OS=Staphylococcus aureus (strain NCTC 8325) OX=93061 GN=rsfS PE=3 SV=1	TRUE	1	2562100000			13.482	117		1	Q2G298	Ribosomal silencing factor RsfS OS=Staphylococcus aureus (strain NCTC 8325) OX=93061 GN=rsfS PE=3 SV=1				8	7	7	6	6	5		8	7	7	6	6	5		8	7	7	6	6	5			117.77	0		8-8-8	7-7-7	7-7-7	6-6-6	6-6-6	5-5-5		73.5
1065	Q2FZM6	Glycos_transf_1 domain-containing protein OS=Staphylococcus aureus (strain NCTC 8325) OX=93061 GN=SAOUHSC_00974 PE=4 SV=1	TRUE	1	2550300000			29.779	260		1	Q2FZM6	Glycos_transf_1 domain-containing protein OS=Staphylococcus aureus (strain NCTC 8325) OX=93061 GN=SAOUHSC_00974 PE=4 SV=1				14	15	13	6	7	7		14	15	13	6	7	7		14	15	13	6	7	7			60.018	0		14-14-14	15-15-15	13-13-13	6-6-6	7-7-7	7-7-7		58.5
1611	Q2G270	bPH_3 domain-containing protein OS=Staphylococcus aureus (strain NCTC 8325) OX=93061 GN=SAOUHSC_02568 PE=4 SV=1	TRUE	1	2518500000			12.534	108		1	Q2G270	bPH_3 domain-containing protein OS=Staphylococcus aureus (strain NCTC 8325) OX=93061 GN=SAOUHSC_02568 PE=4 SV=1				5	5	5	5	4	4		5	5	5	5	4	4		5	5	5	5	4	4			124.74	0		5-5-5	5-5-5	5-5-5	5-5-5	4-4-4	4-4-4		60.2
910	Q2FZ06	Uncharacterized protein OS=Staphylococcus aureus (strain NCTC 8325) OX=93061 GN=SAOUHSC_01265 PE=4 SV=1	TRUE	1	2512900000			29.875	265		1	Q2FZ06	Uncharacterized protein OS=Staphylococcus aureus (strain NCTC 8325) OX=93061 GN=SAOUHSC_01265 PE=4 SV=1				16	16	15	10	12	12		16	16	15	10	12	12		16	16	15	10	12	12			101.24	0		16-16-16	16-16-16	15-15-15	10-10-10	12-12-12	12-12-12		70.6
1077	Q2FZP6	UDP-N-acetylmuramoyl-L-alanyl-D-glutamate--L-lysine ligase OS=Staphylococcus aureus (strain NCTC 8325) OX=93061 GN=murE PE=1 SV=1	TRUE	1	2501000000			54.104	493		1	Q2FZP6	UDP-N-acetylmuramoyl-L-alanyl-D-glutamate--L-lysine ligase OS=Staphylococcus aureus (strain NCTC 8325) OX=93061 GN=murE PE=1 SV=1				21	21	22	15	16	15		21	21	22	15	16	15		21	21	22	15	16	15			222.38	0		21-21-21	21-21-21	22-22-22	15-15-15	16-16-16	15-15-15		60
1180	Q2G046	UvrABC system protein A OS=Staphylococcus aureus (strain NCTC 8325) OX=93061 GN=uvrA PE=3 SV=1	TRUE	1	2500400000			105.37	948		1	Q2G046	UvrABC system protein A OS=Staphylococcus aureus (strain NCTC 8325) OX=93061 GN=uvrA PE=3 SV=1				33	30	32	16	17	14		33	30	32	16	17	14		33	30	32	16	17	14			323.31	0		33-33-33	30-30-30	32-32-32	16-16-16	17-17-17	14-14-14		49.7
813	Q2FYI6	THUMP domain-containing protein OS=Staphylococcus aureus (strain NCTC 8325) OX=93061 GN=SAOUHSC_01460 PE=3 SV=1	TRUE	1	2470200000			43.333	381		1	Q2FYI6	THUMP domain-containing protein OS=Staphylococcus aureus (strain NCTC 8325) OX=93061 GN=SAOUHSC_01460 PE=3 SV=1				16	14	17	15	15	17		16	14	17	15	15	17		16	14	17	15	15	17			168.43	0		16-16-16	14-14-14	17-17-17	15-15-15	15-15-15	17-17-17		55.4
909	Q2FZ05	Uncharacterized protein OS=Staphylococcus aureus (strain NCTC 8325) OX=93061 GN=SAOUHSC_01266 PE=4 SV=1	TRUE	1	2453400000			64.555	586		1	Q2FZ05	Uncharacterized protein OS=Staphylococcus aureus (strain NCTC 8325) OX=93061 GN=SAOUHSC_01266 PE=4 SV=1				15	17	15	14	11	12		15	17	15	14	11	12		15	17	15	14	11	12			64.283	0		15-15-15	17-17-17	15-15-15	14-14-14	11-11-11	12-12-12		39.9
1597	Q2G253	GRAM_POS_ANCHORING domain-containing protein OS=Staphylococcus aureus (strain NCTC 8325) OX=93061 GN=SAOUHSC_00025 PE=3 SV=1	TRUE	1	2452800000			83.424	772		1	Q2G253	GRAM_POS_ANCHORING domain-containing protein OS=Staphylococcus aureus (strain NCTC 8325) OX=93061 GN=SAOUHSC_00025 PE=3 SV=1				16	17	19	21	20	19		16	17	19	21	20	19		16	17	19	21	20	19			323.31	0		16-16-16	17-17-17	19-19-19	21-21-21	20-20-20	19-19-19		31.6
1036	Q2FZI3	Uncharacterized protein OS=Staphylococcus aureus (strain NCTC 8325) OX=93061 GN=SAOUHSC_01021 PE=4 SV=1	TRUE	1	2448300000			53.316	466		1	Q2FZI3	Uncharacterized protein OS=Staphylococcus aureus (strain NCTC 8325) OX=93061 GN=SAOUHSC_01021 PE=4 SV=1				19	20	20	2	2	3		19	20	20	2	2	3		19	20	20	2	2	3			103.72	0		19-19-19	20-20-20	20-20-20	2-2-2	2-2-2	3-3-3		58.6
879	Q2FYV0	Uncharacterized protein OS=Staphylococcus aureus (strain NCTC 8325) OX=93061 GN=SAOUHSC_01324 PE=4 SV=1	TRUE	1	2430700000			12.284	104		1	Q2FYV0	Uncharacterized protein OS=Staphylococcus aureus (strain NCTC 8325) OX=93061 GN=SAOUHSC_01324 PE=4 SV=1				6	4	6	5	5	5		6	4	6	5	5	5		6	4	6	5	5	5			42.872	0		6-6-6	4-4-4	6-6-6	5-5-5	5-5-5	5-5-5		46.2
172	Q2FVA2	Uncharacterized protein OS=Staphylococcus aureus (strain NCTC 8325) OX=93061 GN=SAOUHSC_02831 PE=4 SV=1	TRUE	1	2430100000			30.566	266		1	Q2FVA2	Uncharacterized protein OS=Staphylococcus aureus (strain NCTC 8325) OX=93061 GN=SAOUHSC_02831 PE=4 SV=1				9	10	9	10	10	11		9	10	9	10	10	11		9	10	9	10	10	11			113.39	0		9-9-9	10-10-10	9-9-9	10-10-10	10-10-10	11-11-11		43.6
1282	Q2G0K6	SIS domain-containing protein OS=Staphylococcus aureus (strain NCTC 8325) OX=93061 GN=SAOUHSC_00554 PE=4 SV=1	TRUE	1	2405000000			17.762	167		1	Q2G0K6	SIS domain-containing protein OS=Staphylococcus aureus (strain NCTC 8325) OX=93061 GN=SAOUHSC_00554 PE=4 SV=1				6	6	6	6	5	6		6	6	6	6	5	6		6	6	6	6	5	6			85.197	0		6-6-6	6-6-6	6-6-6	6-6-6	5-5-5	6-6-6		55.7
1397	Q2G122	5-methyltetrahydropteroyltriglutamate--homocysteine methyltransferase OS=Staphylococcus aureus (strain NCTC 8325) OX=93061 GN=metE PE=3 SV=1	TRUE	1	2389700000			85.074	742		1	Q2G122	5-methyltetrahydropteroyltriglutamate--homocysteine methyltransferase OS=Staphylococcus aureus (strain NCTC 8325) OX=93061 GN=metE PE=3 SV=1				19	21	21	27	25	27		19	21	21	27	25	27		19	21	21	27	25	27			91.406	0		19-19-19	21-21-21	21-21-21	27-27-27	25-25-25	27-27-27		31.7
1370	Q2G0W9	Uncharacterized lipoprotein SAOUHSC_00405 OS=Staphylococcus aureus (strain NCTC 8325) OX=93061 GN=SAOUHSC_00405 PE=3 SV=2	TRUE	1	2359400000			31.467	270		1	Q2G0W9	Uncharacterized lipoprotein SAOUHSC_00405 OS=Staphylococcus aureus (strain NCTC 8325) OX=93061 GN=SAOUHSC_00405 PE=3 SV=2				15	14	13	9	10	8		15	14	13	9	10	8		11	11	9	7	8	7			323.31	0		15-15-11	14-14-11	13-13-9	9-9-7	10-10-8	8-8-7		54.4
84	Q2FUQ9	CSD_1 domain-containing protein OS=Staphylococcus aureus (strain NCTC 8325) OX=93061 GN=SAOUHSC_03045 PE=4 SV=1	TRUE	1	2358400000			8.4222	75		1	Q2FUQ9	CSD_1 domain-containing protein OS=Staphylococcus aureus (strain NCTC 8325) OX=93061 GN=SAOUHSC_03045 PE=4 SV=1				3	3	3	3	2	2		3	3	3	3	2	2		3	3	3	3	2	2			35.822	0		3-3-3	3-3-3	3-3-3	3-3-3	2-2-2	2-2-2		61.3
763	Q2FY64	Alpha-amylase OS=Staphylococcus aureus (strain NCTC 8325) OX=93061 GN=SAOUHSC_01601 PE=3 SV=1	TRUE	1	2347200000			63.905	549		1	Q2FY64	Alpha-amylase OS=Staphylococcus aureus (strain NCTC 8325) OX=93061 GN=SAOUHSC_01601 PE=3 SV=1				9	10	6	17	15	14		9	10	6	17	15	14		9	10	6	17	15	14			106.76	0		9-9-9	10-10-10	6-6-6	17-17-17	15-15-15	14-14-14		24
1746	Q2G2U0	Amidohydro-rel domain-containing protein OS=Staphylococcus aureus (strain NCTC 8325) OX=93061 GN=SAOUHSC_00710 PE=3 SV=1	TRUE	1	2314400000			43.129	393		1	Q2G2U0	Amidohydro-rel domain-containing protein OS=Staphylococcus aureus (strain NCTC 8325) OX=93061 GN=SAOUHSC_00710 PE=3 SV=1				13	14	10	16	18	18		13	14	10	16	18	18		13	14	10	16	18	18			134.92	0		13-13-13	14-14-14	10-10-10	16-16-16	18-18-18	18-18-18		48.1
880	Q2FYV1	Uncharacterized protein OS=Staphylococcus aureus (strain NCTC 8325) OX=93061 GN=SAOUHSC_01323 PE=4 SV=1	TRUE	1	2310000000			29.821	267		1	Q2FYV1	Uncharacterized protein OS=Staphylococcus aureus (strain NCTC 8325) OX=93061 GN=SAOUHSC_01323 PE=4 SV=1				8	9	8	6	6	5		8	9	8	6	6	5		8	9	8	6	6	5			136.46	0		8-8-8	9-9-9	8-8-8	6-6-6	6-6-6	5-5-5		45.3
1805	Q9ZAH5	Alanine racemase 1 OS=Staphylococcus aureus (strain NCTC 8325) OX=93061 GN=alr1 PE=3 SV=1	TRUE	1	2301800000			42.823	382		1	Q9ZAH5	Alanine racemase 1 OS=Staphylococcus aureus (strain NCTC 8325) OX=93061 GN=alr1 PE=3 SV=1				12	13	13	10	11	11		12	13	13	10	11	11		12	13	13	10	11	11			98.075	0		12-12-12	13-13-13	13-13-13	10-10-10	11-11-11	11-11-11		37.2
1697	Q2G2L1	Teichoic acids export ATP-binding protein TagH OS=Staphylococcus aureus (strain NCTC 8325) OX=93061 GN=tagH PE=3 SV=1	TRUE	1	2300400000			29.762	264		1	Q2G2L1	Teichoic acids export ATP-binding protein TagH OS=Staphylococcus aureus (strain NCTC 8325) OX=93061 GN=tagH PE=3 SV=1				12	12	12	5	4	3		12	12	12	5	4	3		12	12	12	5	4	3			42.216	0		12-12-12	12-12-12	12-12-12	5-5-5	4-4-4	3-3-3		48.1
1704	Q2G2M3	SpoU_sub_bind domain-containing protein OS=Staphylococcus aureus (strain NCTC 8325) OX=93061 GN=SAOUHSC_00513 PE=3 SV=1	TRUE	1	2295500000			27.207	248		1	Q2G2M3	SpoU_sub_bind domain-containing protein OS=Staphylococcus aureus (strain NCTC 8325) OX=93061 GN=SAOUHSC_00513 PE=3 SV=1				14	11	14	7	8	9		14	11	14	7	8	9		14	11	14	7	8	9			46.042	0		14-14-14	11-11-11	14-14-14	7-7-7	8-8-8	9-9-9		65.3
1066	Q2FZM7	Uncharacterized protein OS=Staphylococcus aureus (strain NCTC 8325) OX=93061 GN=SAOUHSC_00973 PE=4 SV=1	TRUE	1	2295200000			27.727	235		1	Q2FZM7	Uncharacterized protein OS=Staphylococcus aureus (strain NCTC 8325) OX=93061 GN=SAOUHSC_00973 PE=4 SV=1				14	13	16	3	3	3		14	13	16	3	3	3		14	13	16	3	3	3			54.643	0		14-14-14	13-13-13	16-16-16	3-3-3	3-3-3	3-3-3		53.2
591	Q2FXK1	D-3-phosphoglycerate dehydrogenase OS=Staphylococcus aureus (strain NCTC 8325) OX=93061 GN=SAOUHSC_01833 PE=3 SV=1	TRUE	1	2292600000			57.618	534		1	Q2FXK1	D-3-phosphoglycerate dehydrogenase OS=Staphylococcus aureus (strain NCTC 8325) OX=93061 GN=SAOUHSC_01833 PE=3 SV=1				17	16	18	3	4	3		17	16	18	3	4	3		17	16	18	3	4	3			167.86	0		17-17-17	16-16-16	18-18-18	3-3-3	4-4-4	3-3-3		48.9
1702	Q2G2M0	Tautomerase OS=Staphylococcus aureus (strain NCTC 8325) OX=93061 GN=SAOUHSC_01362 PE=3 SV=1	TRUE	1	2287200000			6.7436	61		1	Q2G2M0	Tautomerase OS=Staphylococcus aureus (strain NCTC 8325) OX=93061 GN=SAOUHSC_01362 PE=3 SV=1				2	2	2	2	3	1		2	2	2	2	3	1		2	2	2	2	3	1			12.934	0		2-2-2	2-2-2	2-2-2	2-2-2	3-3-3	1-1-1		54.1
711	Q2FY00	Uncharacterized protein OS=Staphylococcus aureus (strain NCTC 8325) OX=93061 GN=SAOUHSC_01675 PE=4 SV=1	TRUE	1	2273500000			27.256	232		1	Q2FY00	Uncharacterized protein OS=Staphylococcus aureus (strain NCTC 8325) OX=93061 GN=SAOUHSC_01675 PE=4 SV=1				10	12	11	3	4	3		10	12	11	3	4	3		10	12	11	3	4	3			134.26	0		10-10-10	12-12-12	11-11-11	3-3-3	4-4-4	3-3-3		44
63	P60070	Anti-sigma-B factor antagonist OS=Staphylococcus aureus (strain NCTC 8325) OX=93061 GN=rsbV PE=3 SV=1	TRUE	1	2268900000			12.205	108		1	P60070	Anti-sigma-B factor antagonist OS=Staphylococcus aureus (strain NCTC 8325) OX=93061 GN=rsbV PE=3 SV=1				6	6	5	4	4	4		6	6	5	4	4	4		6	6	5	4	4	4			128.61	0		6-6-6	6-6-6	5-5-5	4-4-4	4-4-4	4-4-4		64.8
1423	Q2G170	5-nucleotidase, lipoprotein e(P4) family OS=Staphylococcus aureus (strain NCTC 8325) OX=93061 GN=SAOUHSC_00284 PE=4 SV=1	TRUE	1	2265900000			33.352	296		1	Q2G170	5-nucleotidase, lipoprotein e(P4) family OS=Staphylococcus aureus (strain NCTC 8325) OX=93061 GN=SAOUHSC_00284 PE=4 SV=1				8	7	7	7	6	7		8	7	7	7	6	7		8	7	7	7	6	7			115.52	0		8-8-8	7-7-7	7-7-7	7-7-7	6-6-6	7-7-7		41.6
741	Q2FY39	Uncharacterized protein OS=Staphylococcus aureus (strain NCTC 8325) OX=93061 GN=SAOUHSC_01627 PE=4 SV=1	TRUE	1	2264000000			21.472	193		1	Q2FY39	Uncharacterized protein OS=Staphylococcus aureus (strain NCTC 8325) OX=93061 GN=SAOUHSC_01627 PE=4 SV=1				7	7	8	5	5	5		7	7	8	5	5	5		7	7	8	5	5	5			94.271	0		7-7-7	7-7-7	8-8-8	5-5-5	5-5-5	5-5-5		45.1
816	Q2FYJ0	Uncharacterized protein OS=Staphylococcus aureus (strain NCTC 8325) OX=93061 GN=SAOUHSC_01455 PE=4 SV=1	TRUE	1	2257500000			133.11	1146		1	Q2FYJ0	Uncharacterized protein OS=Staphylococcus aureus (strain NCTC 8325) OX=93061 GN=SAOUHSC_01455 PE=4 SV=1				32	28	32	22	17	20		32	28	32	22	17	20		32	28	32	22	17	20			310.32	0		32-32-32	28-28-28	32-32-32	22-22-22	17-17-17	20-20-20		37.6
982	Q2FZ91	Cell division protein DivIB OS=Staphylococcus aureus (strain NCTC 8325) OX=93061 GN=divIB PE=3 SV=1	TRUE	1	2253100000			50.211	439		1	Q2FZ91	Cell division protein DivIB OS=Staphylococcus aureus (strain NCTC 8325) OX=93061 GN=divIB PE=3 SV=1				18	19	18	3	5	3		18	19	18	3	5	3		18	19	18	3	5	3			323.31	0		18-18-18	19-19-19	18-18-18	3-3-3	5-5-5	3-3-3		55.6
995	Q2FZC5	dITP/XTP pyrophosphatase OS=Staphylococcus aureus (strain NCTC 8325) OX=93061 GN=SAOUHSC_01107 PE=3 SV=1	TRUE	1	2252800000			21.403	195		1	Q2FZC5	dITP/XTP pyrophosphatase OS=Staphylococcus aureus (strain NCTC 8325) OX=93061 GN=SAOUHSC_01107 PE=3 SV=1				8	7	8	7	8	8		8	7	8	7	8	8		8	7	8	7	8	8			133.34	0		8-8-8	7-7-7	8-8-8	7-7-7	8-8-8	8-8-8		52.8
664	Q2FXU4	Histidine--tRNA ligase OS=Staphylococcus aureus (strain NCTC 8325) OX=93061 GN=hisS PE=3 SV=1	TRUE	1	2236300000			48.282	420		1	Q2FXU4	Histidine--tRNA ligase OS=Staphylococcus aureus (strain NCTC 8325) OX=93061 GN=hisS PE=3 SV=1				14	14	15	12	11	11		14	14	15	12	11	11		14	14	15	12	11	11			88.719	0		14-14-14	14-14-14	15-15-15	12-12-12	11-11-11	11-11-11		39.5
455	Q2FWL6	Redox-sensing transcriptional repressor Rex OS=Staphylococcus aureus (strain NCTC 8325) OX=93061 GN=rex PE=3 SV=1	TRUE	1	2229100000			23.599	211		1	Q2FWL6	Redox-sensing transcriptional repressor Rex OS=Staphylococcus aureus (strain NCTC 8325) OX=93061 GN=rex PE=3 SV=1				12	12	12	6	8	7		12	12	12	6	8	7		12	12	12	6	8	7			34.933	0		12-12-12	12-12-12	12-12-12	6-6-6	8-8-8	7-7-7		55.9
1555	Q2G1Z3	ABC transporter domain-containing protein OS=Staphylococcus aureus (strain NCTC 8325) OX=93061 GN=SAOUHSC_00652 PE=4 SV=1	TRUE	1	2223400000			29.496	265		1	Q2G1Z3	ABC transporter domain-containing protein OS=Staphylococcus aureus (strain NCTC 8325) OX=93061 GN=SAOUHSC_00652 PE=4 SV=1				12	11	11	6	5	6		12	11	11	6	5	6		12	11	11	6	5	6			189.21	0		12-12-12	11-11-11	11-11-11	6-6-6	5-5-5	6-6-6		64.9
92	Q2FUS9	UPF0312 protein SAOUHSC_03022 OS=Staphylococcus aureus (strain NCTC 8325) OX=93061 GN=SAOUHSC_03022 PE=3 SV=1	TRUE	1	2215000000			18.655	171		1	Q2FUS9	UPF0312 protein SAOUHSC_03022 OS=Staphylococcus aureus (strain NCTC 8325) OX=93061 GN=SAOUHSC_03022 PE=3 SV=1				8	8	8	9	7	8		8	8	8	9	7	8		8	8	8	9	7	8			163.87	0		8-8-8	8-8-8	8-8-8	9-9-9	7-7-7	8-8-8		66.7
1366	Q2G0W1	UPF0753 protein SAOUHSC_00413 OS=Staphylococcus aureus (strain NCTC 8325) OX=93061 GN=SAOUHSC_00413 PE=3 SV=1	TRUE	1	2210100000			102.62	901		1	Q2G0W1	UPF0753 protein SAOUHSC_00413 OS=Staphylococcus aureus (strain NCTC 8325) OX=93061 GN=SAOUHSC_00413 PE=3 SV=1				22	22	22	2	3	5		22	22	22	2	3	5		22	22	22	2	3	5			166.4	0		22-22-22	22-22-22	22-22-22	2-2-2	3-3-3	5-5-5		31.3
1002	Q2FZD3	Endonuclease MutS2 OS=Staphylococcus aureus (strain NCTC 8325) OX=93061 GN=mutS2 PE=3 SV=1	TRUE	1	2208900000			88.66	782		1	Q2FZD3	Endonuclease MutS2 OS=Staphylococcus aureus (strain NCTC 8325) OX=93061 GN=mutS2 PE=3 SV=1				23	22	23	5	4	4		23	22	23	5	4	4		23	22	23	5	4	4			241.58	0		23-23-23	22-22-22	23-23-23	5-5-5	4-4-4	4-4-4		42.5
1566	Q2G204	RelA_SpoT domain-containing protein OS=Staphylococcus aureus (strain NCTC 8325) OX=93061 GN=SAOUHSC_00942 PE=4 SV=1	TRUE	1	2208600000			25.239	211		1	Q2G204	RelA_SpoT domain-containing protein OS=Staphylococcus aureus (strain NCTC 8325) OX=93061 GN=SAOUHSC_00942 PE=4 SV=1				12	12	11	9	9	7		12	12	11	9	9	7		12	12	11	9	9	7			106.38	0		12-12-12	12-12-12	11-11-11	9-9-9	9-9-9	7-7-7		68.7
1171	Q2G035	Epimerase family protein SAOUHSC_00792 OS=Staphylococcus aureus (strain NCTC 8325) OX=93061 GN=SAOUHSC_00792 PE=3 SV=1	TRUE	1	2199400000			34.227	300		1	Q2G035	Epimerase family protein SAOUHSC_00792 OS=Staphylococcus aureus (strain NCTC 8325) OX=93061 GN=SAOUHSC_00792 PE=3 SV=1				11	11	11	6	6	6		11	11	11	6	6	6		11	11	11	6	6	6			107.56	0		11-11-11	11-11-11	11-11-11	6-6-6	6-6-6	6-6-6		47.7
979	Q2FZ87	Pyridoxal phosphate homeostasis protein OS=Staphylococcus aureus (strain NCTC 8325) OX=93061 GN=SAOUHSC_01153 PE=3 SV=1	TRUE	1	2175300000			25.347	222		1	Q2FZ87	Pyridoxal phosphate homeostasis protein OS=Staphylococcus aureus (strain NCTC 8325) OX=93061 GN=SAOUHSC_01153 PE=3 SV=1				10	9	12	10	10	10		10	9	12	10	10	10		10	9	12	10	10	10			71.366	0		10-10-10	9-9-9	12-12-12	10-10-10	10-10-10	10-10-10		68.5
956	Q2FZ62	Ribulose-phosphate 3-epimerase OS=Staphylococcus aureus (strain NCTC 8325) OX=93061 GN=SAOUHSC_01189 PE=3 SV=1	TRUE	1	2174300000			23.572	214		1	Q2FZ62	Ribulose-phosphate 3-epimerase OS=Staphylococcus aureus (strain NCTC 8325) OX=93061 GN=SAOUHSC_01189 PE=3 SV=1				6	7	6	8	7	7		6	7	6	8	7	7		6	7	6	8	7	7			57.097	0		6-6-6	7-7-7	6-6-6	8-8-8	7-7-7	7-7-7		44.9
920	Q2FZ16	Peptidase_M16_C domain-containing protein OS=Staphylococcus aureus (strain NCTC 8325) OX=93061 GN=SAOUHSC_01255 PE=4 SV=1	TRUE	1	2168100000			48.617	421		1	Q2FZ16	Peptidase_M16_C domain-containing protein OS=Staphylococcus aureus (strain NCTC 8325) OX=93061 GN=SAOUHSC_01255 PE=4 SV=1				11	12	12	14	14	14		11	12	12	14	14	14		11	12	12	14	14	14			81.469	0		11-11-11	12-12-12	12-12-12	14-14-14	14-14-14	14-14-14		29.7
1671	Q2G2G4	Inositol monophosphatase family protein, putative OS=Staphylococcus aureus (strain NCTC 8325) OX=93061 GN=SAOUHSC_01055 PE=4 SV=1	TRUE	1	2163900000			30.471	275		1	Q2G2G4	Inositol monophosphatase family protein, putative OS=Staphylococcus aureus (strain NCTC 8325) OX=93061 GN=SAOUHSC_01055 PE=4 SV=1				9	9	8	5	5	5		9	9	8	5	5	5		9	9	8	5	5	5			159.78	0		9-9-9	9-9-9	8-8-8	5-5-5	5-5-5	5-5-5		53.8
1175	Q2G039	Nucleotide-binding protein SAOUHSC_00787 OS=Staphylococcus aureus (strain NCTC 8325) OX=93061 GN=SAOUHSC_00787 PE=3 SV=2	TRUE	1	2162300000			34.812	303		1	Q2G039	Nucleotide-binding protein SAOUHSC_00787 OS=Staphylococcus aureus (strain NCTC 8325) OX=93061 GN=SAOUHSC_00787 PE=3 SV=2				18	17	15	11	11	6		18	17	15	11	11	6		18	17	15	11	11	6			56.502	0		18-18-18	17-17-17	15-15-15	11-11-11	11-11-11	6-6-6		71.6
911	Q2FZ07	Uncharacterized protein OS=Staphylococcus aureus (strain NCTC 8325) OX=93061 GN=SAOUHSC_01264 PE=4 SV=1	TRUE	1	2.1464e+09			8.1612	71		1	Q2FZ07	Uncharacterized protein OS=Staphylococcus aureus (strain NCTC 8325) OX=93061 GN=SAOUHSC_01264 PE=4 SV=1				6	5	6	3	4	3		6	5	6	3	4	3		6	5	6	3	4	3			28.954	0		6-6-6	5-5-5	6-6-6	3-3-3	4-4-4	3-3-3		73.2
1357	Q2G0U9	N-acetylmuramoyl-L-alanine amidase sle1 OS=Staphylococcus aureus (strain NCTC 8325) OX=93061 GN=sle1 PE=1 SV=1	TRUE	1	2.1421e+09			35.835	334		1	Q2G0U9	N-acetylmuramoyl-L-alanine amidase sle1 OS=Staphylococcus aureus (strain NCTC 8325) OX=93061 GN=sle1 PE=1 SV=1				9	8	7	2	0	2		9	8	7	2	0	2		9	8	7	2	0	2			180.28	0		9-9-9	8-8-8	7-7-7	2-2-2	0-0-0	2-2-2		39.8
753	Q2FY51	Dihydrolipoyl dehydrogenase OS=Staphylococcus aureus (strain NCTC 8325) OX=93061 GN=SAOUHSC_01614 PE=3 SV=1	TRUE	1	2.142e+09			51.111	473		1	Q2FY51	Dihydrolipoyl dehydrogenase OS=Staphylococcus aureus (strain NCTC 8325) OX=93061 GN=SAOUHSC_01614 PE=3 SV=1				11	12	12	12	9	12		11	12	12	12	9	12		11	12	12	12	9	12			55.275	0		11-11-11	12-12-12	12-12-12	12-12-12	9-9-9	12-12-12		24.7
733	Q2FY28	Thiamine_BP domain-containing protein OS=Staphylococcus aureus (strain NCTC 8325) OX=93061 GN=SAOUHSC_01645 PE=4 SV=1	TRUE	1	2.137e+09			12.282	109		1	Q2FY28	Thiamine_BP domain-containing protein OS=Staphylococcus aureus (strain NCTC 8325) OX=93061 GN=SAOUHSC_01645 PE=4 SV=1				3	3	3	3	3	3		3	3	3	3	3	3		3	3	3	3	3	3			26.063	0		3-3-3	3-3-3	3-3-3	3-3-3	3-3-3	3-3-3		32.1
395	Q2FWC4	Peptidase M20 domain-containing protein 2 OS=Staphylococcus aureus (strain NCTC 8325) OX=93061 GN=SAOUHSC_02374 PE=3 SV=1	TRUE	1	2.136e+09			42.958	394		1	Q2FWC4	Peptidase M20 domain-containing protein 2 OS=Staphylococcus aureus (strain NCTC 8325) OX=93061 GN=SAOUHSC_02374 PE=3 SV=1				13	14	13	15	14	14		13	14	13	15	14	14		13	14	13	15	14	14			185.79	0		13-13-13	14-14-14	13-13-13	15-15-15	14-14-14	14-14-14		42.6
752	Q2FY50	DNA repair protein RecN OS=Staphylococcus aureus (strain NCTC 8325) OX=93061 GN=SAOUHSC_01615 PE=3 SV=1	TRUE	1	2.1252e+09			64.321	559		1	Q2FY50	DNA repair protein RecN OS=Staphylococcus aureus (strain NCTC 8325) OX=93061 GN=SAOUHSC_01615 PE=3 SV=1				23	21	22	17	15	17		23	21	22	17	15	17		23	21	22	17	15	17			165.55	0		23-23-23	21-21-21	22-22-22	17-17-17	15-15-15	17-17-17		57.1
373	Q2FW91	Arginase OS=Staphylococcus aureus (strain NCTC 8325) OX=93061 GN=SAOUHSC_02409 PE=3 SV=1	TRUE	1	2.1216e+09			33.264	302		1	Q2FW91	Arginase OS=Staphylococcus aureus (strain NCTC 8325) OX=93061 GN=SAOUHSC_02409 PE=3 SV=1				15	13	16	11	9	11		15	13	16	11	9	11		15	13	16	11	9	11			137.15	0		15-15-15	13-13-13	16-16-16	11-11-11	9-9-9	11-11-11		52.3
1288	Q2G0L2	Glycos_transf_1 domain-containing protein OS=Staphylococcus aureus (strain NCTC 8325) OX=93061 GN=SAOUHSC_00548 PE=4 SV=1	TRUE	1	2.1167e+09			58.418	496		1	Q2G0L2	Glycos_transf_1 domain-containing protein OS=Staphylococcus aureus (strain NCTC 8325) OX=93061 GN=SAOUHSC_00548 PE=4 SV=1				20	20	19	13	11	14		20	20	19	13	11	14		19	19	18	12	10	13			166.72	0		20-20-19	20-20-19	19-19-18	13-13-12	11-11-10	14-14-13		50.8
1286	Q2G0L0	Uncharacterized protein OS=Staphylococcus aureus (strain NCTC 8325) OX=93061 GN=SAOUHSC_00550 PE=4 SV=1	TRUE	1	2.1079e+09			24.921	221		1	Q2G0L0	Uncharacterized protein OS=Staphylococcus aureus (strain NCTC 8325) OX=93061 GN=SAOUHSC_00550 PE=4 SV=1				9	9	9	10	10	10		9	9	9	10	10	10		9	9	9	10	10	10			127.52	0		9-9-9	9-9-9	9-9-9	10-10-10	10-10-10	10-10-10		63.3
1516	Q2G1S4	Replicative DNA helicase OS=Staphylococcus aureus (strain NCTC 8325) OX=93061 GN=SAOUHSC_00018 PE=3 SV=1	TRUE	1	2.0974e+09			52.57	466		1	Q2G1S4	Replicative DNA helicase OS=Staphylococcus aureus (strain NCTC 8325) OX=93061 GN=SAOUHSC_00018 PE=3 SV=1				16	17	16	5	6	5		16	17	16	5	6	5		16	17	16	5	6	5			138.97	0		16-16-16	17-17-17	16-16-16	5-5-5	6-6-6	5-5-5		50.9
539	Q2FXA3	Uroporphyrinogen decarboxylase OS=Staphylococcus aureus (strain NCTC 8325) OX=93061 GN=hemE PE=3 SV=1	TRUE	1	2.0921e+09			39.352	345		1	Q2FXA3	Uroporphyrinogen decarboxylase OS=Staphylococcus aureus (strain NCTC 8325) OX=93061 GN=hemE PE=3 SV=1				13	12	13	5	7	7		13	12	13	5	7	7		13	12	13	5	7	7			129.49	0		13-13-13	12-12-12	13-13-13	5-5-5	7-7-7	7-7-7		54.5
240	Q2FVN3	HTH-type transcriptional regulator SarZ OS=Staphylococcus aureus (strain NCTC 8325) OX=93061 GN=sarZ PE=1 SV=1	TRUE	1	2.0876e+09			17.435	148		1	Q2FVN3	HTH-type transcriptional regulator SarZ OS=Staphylococcus aureus (strain NCTC 8325) OX=93061 GN=sarZ PE=1 SV=1				7	7	7	7	5	5		7	7	7	7	5	5		7	7	7	7	5	5			22.364	0		7-7-7	7-7-7	7-7-7	7-7-7	5-5-5	5-5-5		47.3
1436	Q2G1A1	Uncharacterized protein OS=Staphylococcus aureus (strain NCTC 8325) OX=93061 GN=SAOUHSC_00244 PE=4 SV=1	TRUE	1	2.0786e+09			15.765	130		1	Q2G1A1	Uncharacterized protein OS=Staphylococcus aureus (strain NCTC 8325) OX=93061 GN=SAOUHSC_00244 PE=4 SV=1				5	5	5	2	2	3		5	5	5	2	2	3		5	5	5	2	2	3			34.283	0		5-5-5	5-5-5	5-5-5	2-2-2	2-2-2	3-3-3		40
307	Q2FVY0	Molybdopterin molybdenumtransferase OS=Staphylococcus aureus (strain NCTC 8325) OX=93061 GN=SAOUHSC_02542 PE=3 SV=1	TRUE	1	2.0708e+09			45.016	419		1	Q2FVY0	Molybdopterin molybdenumtransferase OS=Staphylococcus aureus (strain NCTC 8325) OX=93061 GN=SAOUHSC_02542 PE=3 SV=1				15	16	15	14	13	14		15	16	15	14	13	14		15	16	15	14	13	14			145.78	0		15-15-15	16-16-16	15-15-15	14-14-14	13-13-13	14-14-14		49.4
281	Q2FVU2	Uncharacterized protein OS=Staphylococcus aureus (strain NCTC 8325) OX=93061 GN=SAOUHSC_02600 PE=4 SV=1	TRUE	1	2.0638e+09			20.083	168		1	Q2FVU2	Uncharacterized protein OS=Staphylococcus aureus (strain NCTC 8325) OX=93061 GN=SAOUHSC_02600 PE=4 SV=1				10	8	9	10	9	9		10	8	9	10	9	9		10	8	9	10	9	9			147.11	0		10-10-10	8-8-8	9-9-9	10-10-10	9-9-9	9-9-9		75.6
231	Q2FVM2	Nitrate reductase, beta subunit OS=Staphylococcus aureus (strain NCTC 8325) OX=93061 GN=SAOUHSC_02680 PE=4 SV=1	TRUE	1	2.0469e+09			55.219	481		1	Q2FVM2	Nitrate reductase, beta subunit OS=Staphylococcus aureus (strain NCTC 8325) OX=93061 GN=SAOUHSC_02680 PE=4 SV=1				21	18	22	6	5	6		21	18	22	6	5	6		21	18	22	6	5	6			188.16	0		21-21-21	18-18-18	22-22-22	6-6-6	5-5-5	6-6-6		62.8
590	Q2FXJ9	Uncharacterized protein OS=Staphylococcus aureus (strain NCTC 8325) OX=93061 GN=SAOUHSC_01835 PE=4 SV=1	TRUE	1	2.046e+09			42.658	376		1	Q2FXJ9	Uncharacterized protein OS=Staphylococcus aureus (strain NCTC 8325) OX=93061 GN=SAOUHSC_01835 PE=4 SV=1				9	8	10	12	10	10		9	8	10	12	10	10		9	8	10	12	10	10			159.71	0		9-9-9	8-8-8	10-10-10	12-12-12	10-10-10	10-10-10		41.5
770	Q2FY72	Nudix hydrolase domain-containing protein OS=Staphylococcus aureus (strain NCTC 8325) OX=93061 GN=SAOUHSC_01593 PE=4 SV=1	TRUE	1	2.0418e+09			20.439	180		1	Q2FY72	Nudix hydrolase domain-containing protein OS=Staphylococcus aureus (strain NCTC 8325) OX=93061 GN=SAOUHSC_01593 PE=4 SV=1				6	6	7	7	6	6		6	6	7	7	6	6		6	6	7	7	6	6			78.147	0		6-6-6	6-6-6	7-7-7	7-7-7	6-6-6	6-6-6		38.9
1584	Q2G234	Nitric oxide synthase oxygenase OS=Staphylococcus aureus (strain NCTC 8325) OX=93061 GN=SAOUHSC_02134 PE=3 SV=1	TRUE	1	2.0352e+09			41.71	358		1	Q2G234	Nitric oxide synthase oxygenase OS=Staphylococcus aureus (strain NCTC 8325) OX=93061 GN=SAOUHSC_02134 PE=3 SV=1				13	14	13	4	5	5		13	14	13	4	5	5		13	14	13	4	5	5			49.257	0		13-13-13	14-14-14	13-13-13	4-4-4	5-5-5	5-5-5		40.5
425	Q2FWG0	Aminopyrimidine aminohydrolase OS=Staphylococcus aureus (strain NCTC 8325) OX=93061 GN=tenA PE=3 SV=1	TRUE	1	2.0289e+09			26.728	229		1	Q2FWG0	Aminopyrimidine aminohydrolase OS=Staphylococcus aureus (strain NCTC 8325) OX=93061 GN=tenA PE=3 SV=1				8	7	8	6	6	6		8	7	8	6	6	6		8	7	8	6	6	6			27.911	0		8-8-8	7-7-7	8-8-8	6-6-6	6-6-6	6-6-6		45
1408	Q2G144	PTS EIIB type-2 domain-containing protein OS=Staphylococcus aureus (strain NCTC 8325) OX=93061 GN=SAOUHSC_00311 PE=4 SV=1	TRUE	1	2.0188e+09			10.398	94		1	Q2G144	PTS EIIB type-2 domain-containing protein OS=Staphylococcus aureus (strain NCTC 8325) OX=93061 GN=SAOUHSC_00311 PE=4 SV=1				6	6	6	2	4	4		6	6	6	2	4	4		6	6	6	2	4	4			53.897	0		6-6-6	6-6-6	6-6-6	2-2-2	4-4-4	4-4-4		93.6
626	Q2FXP3	Transcriptional repressor NrdR OS=Staphylococcus aureus (strain NCTC 8325) OX=93061 GN=nrdR PE=3 SV=1	TRUE	1	2.0045e+09			18.203	156		1	Q2FXP3	Transcriptional repressor NrdR OS=Staphylococcus aureus (strain NCTC 8325) OX=93061 GN=nrdR PE=3 SV=1				7	8	7	2	2	3		7	8	7	2	2	3		7	8	7	2	2	3			40.492	0		7-7-7	8-8-8	7-7-7	2-2-2	2-2-2	3-3-3		42.9
662	Q2FXU2	D-aminoacyl-tRNA deacylase OS=Staphylococcus aureus (strain NCTC 8325) OX=93061 GN=dtd PE=3 SV=1	TRUE	1	1.9962e+09			16.697	150		1	Q2FXU2	D-aminoacyl-tRNA deacylase OS=Staphylococcus aureus (strain NCTC 8325) OX=93061 GN=dtd PE=3 SV=1				6	5	6	5	5	5		6	5	6	5	5	5		6	5	6	5	5	5			132.98	0		6-6-6	5-5-5	6-6-6	5-5-5	5-5-5	5-5-5		55.3
1067	Q2FZM8	Uncharacterized protein OS=Staphylococcus aureus (strain NCTC 8325) OX=93061 GN=SAOUHSC_00972 PE=4 SV=1	TRUE	1	1.9457e+09			11.193	95		1	Q2FZM8	Uncharacterized protein OS=Staphylococcus aureus (strain NCTC 8325) OX=93061 GN=SAOUHSC_00972 PE=4 SV=1				5	5	6	4	4	4		5	5	6	4	4	4		5	5	6	4	4	4			108.19	0		5-5-5	5-5-5	6-6-6	4-4-4	4-4-4	4-4-4		70.5
645	Q2FXR9	Folylpolyglutamate synthase/dihydrofolate synthase, putative OS=Staphylococcus aureus (strain NCTC 8325) OX=93061 GN=SAOUHSC_01766 PE=3 SV=1	TRUE	1	1.9399e+09			47.856	423		1	Q2FXR9	Folylpolyglutamate synthase/dihydrofolate synthase, putative OS=Staphylococcus aureus (strain NCTC 8325) OX=93061 GN=SAOUHSC_01766 PE=3 SV=1				14	14	13	5	5	4		14	14	13	5	5	4		14	14	13	5	5	4			134.78	0		14-14-14	14-14-14	13-13-13	5-5-5	5-5-5	4-4-4		52.2
734	Q2FY29	Lactamase_B domain-containing protein OS=Staphylococcus aureus (strain NCTC 8325) OX=93061 GN=SAOUHSC_01644 PE=4 SV=1	TRUE	1	1.9358e+09			23.141	207		1	Q2FY29	Lactamase_B domain-containing protein OS=Staphylococcus aureus (strain NCTC 8325) OX=93061 GN=SAOUHSC_01644 PE=4 SV=1				9	9	8	9	9	9		9	9	8	9	9	9		9	9	8	9	9	9			68.251	0		9-9-9	9-9-9	8-8-8	9-9-9	9-9-9	9-9-9		64.3
876	Q2FYU4	GMP reductase OS=Staphylococcus aureus (strain NCTC 8325) OX=93061 GN=guaC PE=3 SV=1	TRUE	1	1.9175e+09			36.116	325		1	Q2FYU4	GMP reductase OS=Staphylococcus aureus (strain NCTC 8325) OX=93061 GN=guaC PE=3 SV=1				13	15	12	9	11	9		13	15	12	9	11	9		13	15	12	9	11	9			224.93	0		13-13-13	15-15-15	12-12-12	9-9-9	11-11-11	9-9-9		58.5
160	Q2FV77	3-hydroxy-3-methylglutaryl coenzyme A reductase OS=Staphylococcus aureus (strain NCTC 8325) OX=93061 GN=SAOUHSC_02859 PE=3 SV=1	TRUE	1	1.8971e+09			46.236	425		1	Q2FV77	3-hydroxy-3-methylglutaryl coenzyme A reductase OS=Staphylococcus aureus (strain NCTC 8325) OX=93061 GN=SAOUHSC_02859 PE=3 SV=1				13	13	13	10	9	10		13	13	13	10	9	10		13	13	13	10	9	10			82.242	0		13-13-13	13-13-13	13-13-13	10-10-10	9-9-9	10-10-10		45.6
847	Q2FYP0	Aspartate-semialdehyde dehydrogenase OS=Staphylococcus aureus (strain NCTC 8325) OX=93061 GN=asd PE=3 SV=1	TRUE	1	1.8931e+09			36.283	329		1	Q2FYP0	Aspartate-semialdehyde dehydrogenase OS=Staphylococcus aureus (strain NCTC 8325) OX=93061 GN=asd PE=3 SV=1				18	18	19	9	6	7		18	18	19	9	6	7		18	18	19	9	6	7			189.51	0		18-18-18	18-18-18	19-19-19	9-9-9	6-6-6	7-7-7		87.5
1086	Q2FZR3	SBP_bac_5 domain-containing protein OS=Staphylococcus aureus (strain NCTC 8325) OX=93061 GN=SAOUHSC_00927 PE=4 SV=1	TRUE	1	1.8904e+09			61.571	551		1	Q2FZR3	SBP_bac_5 domain-containing protein OS=Staphylococcus aureus (strain NCTC 8325) OX=93061 GN=SAOUHSC_00927 PE=4 SV=1				21	19	22	2	6	3		21	19	22	2	6	3		21	19	22	2	6	3			154.12	0		21-21-21	19-19-19	22-22-22	2-2-2	6-6-6	3-3-3		43.6
228	Q2FVL9	Rieske domain-containing protein OS=Staphylococcus aureus (strain NCTC 8325) OX=93061 GN=SAOUHSC_02683 PE=4 SV=1	TRUE	1	1.8889e+09			11.437	104		1	Q2FVL9	Rieske domain-containing protein OS=Staphylococcus aureus (strain NCTC 8325) OX=93061 GN=SAOUHSC_02683 PE=4 SV=1				4	4	4	3	3	3		4	4	4	3	3	3		4	4	4	3	3	3			79.821	0		4-4-4	4-4-4	4-4-4	3-3-3	3-3-3	3-3-3		46.2
1692	Q2G2J8	Uncharacterized protein SAOUHSC_01413 OS=Staphylococcus aureus (strain NCTC 8325) OX=93061 GN=SAOUHSC_01413 PE=3 SV=1	TRUE	1	1.8889e+09			29.448	263		1	Q2G2J8	Uncharacterized protein SAOUHSC_01413 OS=Staphylococcus aureus (strain NCTC 8325) OX=93061 GN=SAOUHSC_01413 PE=3 SV=1				12	13	12	8	7	8		12	13	12	8	7	8		12	13	12	8	7	8			280.39	0		12-12-12	13-13-13	12-12-12	8-8-8	7-7-7	8-8-8		59.3
1111	Q2FZV0	Uncharacterized protein OS=Staphylococcus aureus (strain NCTC 8325) OX=93061 GN=SAOUHSC_00890 PE=4 SV=1	TRUE	1	1.8755e+09			14.905	127		1	Q2FZV0	Uncharacterized protein OS=Staphylococcus aureus (strain NCTC 8325) OX=93061 GN=SAOUHSC_00890 PE=4 SV=1				6	6	6	6	6	6		6	6	6	6	6	6		6	6	6	6	6	6			90.019	0		6-6-6	6-6-6	6-6-6	6-6-6	6-6-6	6-6-6		63.8
187	Q2FVD4	Uncharacterized protein OS=Staphylococcus aureus (strain NCTC 8325) OX=93061 GN=SAOUHSC_02779 PE=4 SV=1	TRUE	1	1.8711e+09			11.173	93		1	Q2FVD4	Uncharacterized protein OS=Staphylococcus aureus (strain NCTC 8325) OX=93061 GN=SAOUHSC_02779 PE=4 SV=1				5	4	6	4	4	3		5	4	6	4	4	3		5	4	6	4	4	3			13.114	0		5-5-5	4-4-4	6-6-6	4-4-4	4-4-4	3-3-3		52.7
223	Q2FVL4	ABC transporter domain-containing protein OS=Staphylococcus aureus (strain NCTC 8325) OX=93061 GN=SAOUHSC_02697 PE=4 SV=1	TRUE	1	1.8686e+09			27.241	243		1	Q2FVL4	ABC transporter domain-containing protein OS=Staphylococcus aureus (strain NCTC 8325) OX=93061 GN=SAOUHSC_02697 PE=4 SV=1				10	10	10	0	1	5		10	10	10	0	1	5		10	10	10	0	1	5			96.625	0		10-10-10	10-10-10	10-10-10	0-0-0	1-1-1	5-5-5		63.4
1427	Q2G178	Type VII secretion system protein EsaG OS=Staphylococcus aureus (strain NCTC 8325) OX=93061 GN=essG PE=1 SV=1	TRUE	1	1.8681e+09			19.732	163		1	Q2G178	Type VII secretion system protein EsaG OS=Staphylococcus aureus (strain NCTC 8325) OX=93061 GN=essG PE=1 SV=1				8	8	7	6	7	5		8	8	7	6	7	5		7	7	6	5	6	4			115.9	0		8-8-7	8-8-7	7-7-6	6-6-5	7-7-6	5-5-4		58.3
226	Q2FVL7	Thioredoxin-like_fold domain-containing protein OS=Staphylococcus aureus (strain NCTC 8325) OX=93061 GN=SAOUHSC_02694 PE=4 SV=1	TRUE	1	1.8421e+09			23.061	199		1	Q2FVL7	Thioredoxin-like_fold domain-containing protein OS=Staphylococcus aureus (strain NCTC 8325) OX=93061 GN=SAOUHSC_02694 PE=4 SV=1				10	9	8	5	3	2		10	9	8	5	3	2		10	9	8	5	3	2			74.951	0		10-10-10	9-9-9	8-8-8	5-5-5	3-3-3	2-2-2		45.2
713	Q2FY02	Endoribonuclease YbeY OS=Staphylococcus aureus (strain NCTC 8325) OX=93061 GN=ybeY PE=3 SV=1	TRUE	1	1.8419e+09			17.952	155		1	Q2FY02	Endoribonuclease YbeY OS=Staphylococcus aureus (strain NCTC 8325) OX=93061 GN=ybeY PE=3 SV=1				7	7	7	6	6	6		7	7	7	6	6	6		7	7	7	6	6	6			173.44	0		7-7-7	7-7-7	7-7-7	6-6-6	6-6-6	6-6-6		61.3
1636	Q2G2A7	Spermidine/putrescine import ATP-binding protein PotA OS=Staphylococcus aureus (strain NCTC 8325) OX=93061 GN=potA PE=3 SV=1	TRUE	1	1.8375e+09			41.33	364		1	Q2G2A7	Spermidine/putrescine import ATP-binding protein PotA OS=Staphylococcus aureus (strain NCTC 8325) OX=93061 GN=potA PE=3 SV=1				12	12	12	5	1	3		12	12	12	5	1	3		12	12	12	5	1	3			120.15	0		12-12-12	12-12-12	12-12-12	5-5-5	1-1-1	3-3-3		35.4
1250	Q2G0F2	Uncharacterized protein OS=Staphylococcus aureus (strain NCTC 8325) OX=93061 GN=SAOUHSC_00617 PE=4 SV=1	TRUE	1	1.8272e+09			18.594	168		1	Q2G0F2	Uncharacterized protein OS=Staphylococcus aureus (strain NCTC 8325) OX=93061 GN=SAOUHSC_00617 PE=4 SV=1				8	6	6	6	6	6		8	6	6	6	6	6		8	6	6	6	6	6			50.027	0		8-8-8	6-6-6	6-6-6	6-6-6	6-6-6	6-6-6		54.2
805	Q2FYH5	3-5 exonuclease DinG OS=Staphylococcus aureus (strain NCTC 8325) OX=93061 GN=dinG PE=2 SV=1	TRUE	1	1.8147e+09			104.22	897		1	Q2FYH5	3-5 exonuclease DinG OS=Staphylococcus aureus (strain NCTC 8325) OX=93061 GN=dinG PE=2 SV=1				30	28	25	8	6	8		30	28	25	8	6	8		30	28	25	8	6	8			107.33	0		30-30-30	28-28-28	25-25-25	8-8-8	6-6-6	8-8-8		34.9
940	Q2FZ44	Ribosome maturation factor RimM OS=Staphylococcus aureus (strain NCTC 8325) OX=93061 GN=rimM PE=3 SV=1	TRUE	1	1.814e+09			19.041	167		1	Q2FZ44	Ribosome maturation factor RimM OS=Staphylococcus aureus (strain NCTC 8325) OX=93061 GN=rimM PE=3 SV=1				7	7	7	6	5	6		7	7	7	6	5	6		7	7	7	6	5	6			43.811	0		7-7-7	7-7-7	7-7-7	6-6-6	5-5-5	6-6-6		58.7
931	Q2FZ29	ATP-dependent protease subunit HslV OS=Staphylococcus aureus (strain NCTC 8325) OX=93061 GN=hslV PE=3 SV=1	TRUE	1	1.7983e+09			19.572	181		1	Q2FZ29	ATP-dependent protease subunit HslV OS=Staphylococcus aureus (strain NCTC 8325) OX=93061 GN=hslV PE=3 SV=1				4	6	6	4	6	6		4	6	6	4	6	6		4	6	6	4	6	6			169.97	0		4-4-4	6-6-6	6-6-6	4-4-4	6-6-6	6-6-6		34.3
275	Q2FVT2	Formimidoylglutamase OS=Staphylococcus aureus (strain NCTC 8325) OX=93061 GN=hutG PE=3 SV=1	TRUE	1	1.7948e+09			34.513	311		1	Q2FVT2	Formimidoylglutamase OS=Staphylococcus aureus (strain NCTC 8325) OX=93061 GN=hutG PE=3 SV=1				10	11	12	13	13	12		10	11	12	13	13	12		10	11	12	13	13	12			187.91	0		10-10-10	11-11-11	12-12-12	13-13-13	13-13-13	12-12-12		44.1
908	Q2FZ04	Uncharacterized protein OS=Staphylococcus aureus (strain NCTC 8325) OX=93061 GN=SAOUHSC_01267 PE=4 SV=1	TRUE	1	1.7892e+09			31.359	288		1	Q2FZ04	Uncharacterized protein OS=Staphylococcus aureus (strain NCTC 8325) OX=93061 GN=SAOUHSC_01267 PE=4 SV=1				13	13	13	9	8	9		13	13	13	9	8	9		13	13	13	9	8	9			318.87	0		13-13-13	13-13-13	13-13-13	9-9-9	8-8-8	9-9-9		78.8
1054	Q2FZK3	Teichoic acid D-alanine hydrolase OS=Staphylococcus aureus (strain NCTC 8325) OX=93061 GN=fmtA PE=2 SV=1	TRUE	1	1.7841e+09			46.067	397		1	Q2FZK3	Teichoic acid D-alanine hydrolase OS=Staphylococcus aureus (strain NCTC 8325) OX=93061 GN=fmtA PE=2 SV=1				13	13	14	2	2	1		13	13	14	2	2	1		13	13	14	2	2	1			46.602	0		13-13-13	13-13-13	14-14-14	2-2-2	2-2-2	1-1-1		32.5
666	Q2FXU7	ThiF domain-containing protein OS=Staphylococcus aureus (strain NCTC 8325) OX=93061 GN=SAOUHSC_01735 PE=4 SV=1	TRUE	1	1.7827e+09			28.641	257		1	Q2FXU7	ThiF domain-containing protein OS=Staphylococcus aureus (strain NCTC 8325) OX=93061 GN=SAOUHSC_01735 PE=4 SV=1				7	5	7	5	6	5		7	5	7	5	6	5		7	5	7	5	6	5			69.204	0		7-7-7	5-5-5	7-7-7	5-5-5	6-6-6	5-5-5		31.9
203	Q2FVH3	2-dehydropantoate 2-reductase OS=Staphylococcus aureus (strain NCTC 8325) OX=93061 GN=SAOUHSC_02739 PE=3 SV=1	TRUE	1	1.7748e+09			34.444	311		1	Q2FVH3	2-dehydropantoate 2-reductase OS=Staphylococcus aureus (strain NCTC 8325) OX=93061 GN=SAOUHSC_02739 PE=3 SV=1				11	12	11	8	7	8		11	12	11	8	7	8		11	12	11	8	7	8			90.92	0		11-11-11	12-12-12	11-11-11	8-8-8	7-7-7	8-8-8		63.3
775	Q2FY78	Pseudouridine synthase OS=Staphylococcus aureus (strain NCTC 8325) OX=93061 GN=SAOUHSC_01587 PE=3 SV=1	TRUE	1	1.754e+09			27.969	245		1	Q2FY78	Pseudouridine synthase OS=Staphylococcus aureus (strain NCTC 8325) OX=93061 GN=SAOUHSC_01587 PE=3 SV=1				8	8	8	4	6	6		8	8	8	4	6	6		8	8	8	4	6	6			169.61	0		8-8-8	8-8-8	8-8-8	4-4-4	6-6-6	6-6-6		34.3
1723	Q2G2Q3	tRNA pseudouridine synthase B OS=Staphylococcus aureus (strain NCTC 8325) OX=93061 GN=truB PE=3 SV=1	TRUE	1	1.7521e+09			34.593	305		1	Q2G2Q3	tRNA pseudouridine synthase B OS=Staphylococcus aureus (strain NCTC 8325) OX=93061 GN=truB PE=3 SV=1				11	12	11	16	16	13		11	12	11	16	16	13		11	12	11	16	16	13			116.62	0		11-11-11	12-12-12	11-11-11	16-16-16	16-16-16	13-13-13		43.3
1230	Q2G0C6	HTH lysR-type domain-containing protein OS=Staphylococcus aureus (strain NCTC 8325) OX=93061 GN=SAOUHSC_00679 PE=3 SV=1	TRUE	1	1.7472e+09			33.244	288		1	Q2G0C6	HTH lysR-type domain-containing protein OS=Staphylococcus aureus (strain NCTC 8325) OX=93061 GN=SAOUHSC_00679 PE=3 SV=1				13	12	13	2	3	3		13	12	13	2	3	3		13	12	13	2	3	3			100.59	0		13-13-13	12-12-12	13-13-13	2-2-2	3-3-3	3-3-3		50.3
960	Q2FZ66	Probable dual-specificity RNA methyltransferase RlmN OS=Staphylococcus aureus (strain NCTC 8325) OX=93061 GN=rlmN PE=3 SV=1	TRUE	1	1.7414e+09			41.904	364		1	Q2FZ66	Probable dual-specificity RNA methyltransferase RlmN OS=Staphylococcus aureus (strain NCTC 8325) OX=93061 GN=rlmN PE=3 SV=1				17	17	15	10	8	7		17	17	15	10	8	7		17	17	15	10	8	7			182.55	0		17-17-17	17-17-17	15-15-15	10-10-10	8-8-8	7-7-7		56.6
388	Q2FWB6	Uncharacterized protein OS=Staphylococcus aureus (strain NCTC 8325) OX=93061 GN=SAOUHSC_02382 PE=4 SV=1	TRUE	1	1.7398e+09			16.254	137		1	Q2FWB6	Uncharacterized protein OS=Staphylococcus aureus (strain NCTC 8325) OX=93061 GN=SAOUHSC_02382 PE=4 SV=1				8	8	8	2	2	2		8	8	8	2	2	2		8	8	8	2	2	2			16.954	0		8-8-8	8-8-8	8-8-8	2-2-2	2-2-2	2-2-2		53.3
129	Q2FV22	Pantothenate synthetase OS=Staphylococcus aureus (strain NCTC 8325) OX=93061 GN=panC PE=1 SV=1	TRUE	1	1.7344e+09			31.534	283		1	Q2FV22	Pantothenate synthetase OS=Staphylococcus aureus (strain NCTC 8325) OX=93061 GN=panC PE=1 SV=1				13	13	12	7	6	2		13	13	12	7	6	2		13	13	12	7	6	2			52.814	0		13-13-13	13-13-13	12-12-12	7-7-7	6-6-6	2-2-2		70.7
239	Q2FVN2	SHSP domain-containing protein OS=Staphylococcus aureus (strain NCTC 8325) OX=93061 GN=SAOUHSC_02670 PE=3 SV=1	TRUE	1	1.7259e+09			16.305	142		1	Q2FVN2	SHSP domain-containing protein OS=Staphylococcus aureus (strain NCTC 8325) OX=93061 GN=SAOUHSC_02670 PE=3 SV=1				6	6	6	4	4	4		6	6	6	4	4	4		6	6	6	4	4	4			16.749	0		6-6-6	6-6-6	6-6-6	4-4-4	4-4-4	4-4-4		43
273	Q2FVT0	Ribose-5-phosphate isomerase A OS=Staphylococcus aureus (strain NCTC 8325) OX=93061 GN=rpiA PE=3 SV=1	TRUE	1	1.7251e+09			25.549	228		1	Q2FVT0	Ribose-5-phosphate isomerase A OS=Staphylococcus aureus (strain NCTC 8325) OX=93061 GN=rpiA PE=3 SV=1				12	11	10	9	7	8		12	11	10	9	7	8		12	11	10	9	7	8			100.84	0		12-12-12	11-11-11	10-10-10	9-9-9	7-7-7	8-8-8		48.2
1677	Q2G2H1	Uncharacterized protein OS=Staphylococcus aureus (strain NCTC 8325) OX=93061 GN=SAOUHSC_02014 PE=4 SV=1	TRUE	1	1.7103e+09			6.305	53		1	Q2G2H1	Uncharacterized protein OS=Staphylococcus aureus (strain NCTC 8325) OX=93061 GN=SAOUHSC_02014 PE=4 SV=1				4	4	3	3	4	3		4	4	3	3	4	3		4	4	3	3	4	3			107.42	0		4-4-4	4-4-4	3-3-3	3-3-3	4-4-4	3-3-3		79.2
1466	Q2G1E6	GFO_IDH_MocA domain-containing protein OS=Staphylococcus aureus (strain NCTC 8325) OX=93061 GN=SAOUHSC_00179 PE=4 SV=1	TRUE	1	1.7004e+09			39.18	358		1	Q2G1E6	GFO_IDH_MocA domain-containing protein OS=Staphylococcus aureus (strain NCTC 8325) OX=93061 GN=SAOUHSC_00179 PE=4 SV=1				8	8	6	13	11	12		8	8	6	13	11	12		8	8	6	13	11	12			215.35	0		8-8-8	8-8-8	6-6-6	13-13-13	11-11-11	12-12-12		32.4
111	Q2FUY4	HTH marR-type domain-containing protein OS=Staphylococcus aureus (strain NCTC 8325) OX=93061 GN=SAOUHSC_02961 PE=4 SV=1	TRUE	1	1.6995e+09			17.692	151		1	Q2FUY4	HTH marR-type domain-containing protein OS=Staphylococcus aureus (strain NCTC 8325) OX=93061 GN=SAOUHSC_02961 PE=4 SV=1				7	7	7	7	7	7		7	7	7	7	7	7		7	7	7	7	7	7			15.797	0		7-7-7	7-7-7	7-7-7	7-7-7	7-7-7	7-7-7		41.1
1038	Q2FZI5	Phosphoribosylamine--glycine ligase OS=Staphylococcus aureus (strain NCTC 8325) OX=93061 GN=purD PE=3 SV=1	TRUE	1	1.6971e+09			45.849	415		1	Q2FZI5	Phosphoribosylamine--glycine ligase OS=Staphylococcus aureus (strain NCTC 8325) OX=93061 GN=purD PE=3 SV=1				8	8	8	11	13	13		8	8	8	11	13	13		8	8	8	11	13	13			64.463	0		8-8-8	8-8-8	8-8-8	11-11-11	13-13-13	13-13-13		23.1
1592	Q2G243	DNA repair protein RadA OS=Staphylococcus aureus (strain NCTC 8325) OX=93061 GN=radA PE=3 SV=1	TRUE	1	1.6867e+09			48.684	444		1	Q2G243	DNA repair protein RadA OS=Staphylococcus aureus (strain NCTC 8325) OX=93061 GN=radA PE=3 SV=1				15	15	14	1	1	2		15	15	14	1	1	2		15	15	14	1	1	2			90.64	0		15-15-15	15-15-15	14-14-14	1-1-1	1-1-1	2-2-2		46.2
1573	Q2G220	Isochorismatase domain-containing protein OS=Staphylococcus aureus (strain NCTC 8325) OX=93061 GN=SAOUHSC_02980 PE=4 SV=1	TRUE	1	1.6847e+09			20.729	186		1	Q2G220	Isochorismatase domain-containing protein OS=Staphylococcus aureus (strain NCTC 8325) OX=93061 GN=SAOUHSC_02980 PE=4 SV=1				6	6	6	4	5	5		6	6	6	4	5	5		6	6	6	4	5	5			32.965	0		6-6-6	6-6-6	6-6-6	4-4-4	5-5-5	5-5-5		43.5
1043	Q2FZJ0	Phosphoribosylformylglycinamidine synthase subunit PurL OS=Staphylococcus aureus (strain NCTC 8325) OX=93061 GN=purL PE=3 SV=1	TRUE	1	1.6794e+09			79.535	729		1	Q2FZJ0	Phosphoribosylformylglycinamidine synthase subunit PurL OS=Staphylococcus aureus (strain NCTC 8325) OX=93061 GN=purL PE=3 SV=1				30	30	27	5	4	4		30	30	27	5	4	4		30	30	27	5	4	4			219.86	0		30-30-30	30-30-30	27-27-27	5-5-5	4-4-4	4-4-4		59.9
1670	Q2G2G2	Response regulator SaeR OS=Staphylococcus aureus (strain NCTC 8325) OX=93061 GN=saeR PE=1 SV=1	TRUE	1	1.6742e+09			26.857	228		1	Q2G2G2	Response regulator SaeR OS=Staphylococcus aureus (strain NCTC 8325) OX=93061 GN=saeR PE=1 SV=1				9	7	8	9	8	6		9	7	8	9	8	6		9	7	8	9	8	6			140.97	0		9-9-9	7-7-7	8-8-8	9-9-9	8-8-8	6-6-6		57.5
378	Q2FW97	PTS EIIA type-2 domain-containing protein OS=Staphylococcus aureus (strain NCTC 8325) OX=93061 GN=SAOUHSC_02402 PE=4 SV=1	TRUE	1	1.6721e+09			15.542	144		1	Q2FW97	PTS EIIA type-2 domain-containing protein OS=Staphylococcus aureus (strain NCTC 8325) OX=93061 GN=SAOUHSC_02402 PE=4 SV=1				6	8	7	7	8	6		6	8	7	7	8	6		6	8	7	7	8	6			76.321	0		6-6-6	8-8-8	7-7-7	7-7-7	8-8-8	6-6-6		73.6
672	Q2FXV4	Aminotran_5 domain-containing protein OS=Staphylococcus aureus (strain NCTC 8325) OX=93061 GN=SAOUHSC_01727 PE=3 SV=1	TRUE	1	1.6637e+09			42.484	380		1	Q2FXV4	Aminotran_5 domain-containing protein OS=Staphylococcus aureus (strain NCTC 8325) OX=93061 GN=SAOUHSC_01727 PE=3 SV=1				7	6	6	8	8	7		7	6	6	8	8	7		7	6	6	8	8	7			81.994	0		7-7-7	6-6-6	6-6-6	8-8-8	8-8-8	7-7-7		30.8
1096	Q2FZT0	FeS_assembly_P domain-containing protein OS=Staphylococcus aureus (strain NCTC 8325) OX=93061 GN=SAOUHSC_00910 PE=4 SV=1	TRUE	1	1.6626e+09			9.6522	88		1	Q2FZT0	FeS_assembly_P domain-containing protein OS=Staphylococcus aureus (strain NCTC 8325) OX=93061 GN=SAOUHSC_00910 PE=4 SV=1				2	2	2	2	2	2		2	2	2	2	2	2		2	2	2	2	2	2			63.956	0		2-2-2	2-2-2	2-2-2	2-2-2	2-2-2	2-2-2		62.5
914	Q2FZ10	Putative competence-damage inducible protein OS=Staphylococcus aureus (strain NCTC 8325) OX=93061 GN=cinA PE=3 SV=1	TRUE	1	1.6589e+09			43.267	383		1	Q2FZ10	Putative competence-damage inducible protein OS=Staphylococcus aureus (strain NCTC 8325) OX=93061 GN=cinA PE=3 SV=1				16	15	18	7	8	5		16	15	18	7	8	5		16	15	18	7	8	5			77.212	0		16-16-16	15-15-15	18-18-18	7-7-7	8-8-8	5-5-5		61.4
1160	Q2G024	Ribonuclease R OS=Staphylococcus aureus (strain NCTC 8325) OX=93061 GN=rnr PE=3 SV=1	TRUE	1	1.6586e+09			90.434	790		1	Q2G024	Ribonuclease R OS=Staphylococcus aureus (strain NCTC 8325) OX=93061 GN=rnr PE=3 SV=1				18	18	18	15	15	16		18	18	18	15	15	16		18	18	18	15	15	16			79.186	0		18-18-18	18-18-18	18-18-18	15-15-15	15-15-15	16-16-16		30.8
138	Q2FV39	Uncharacterized hydrolase SAOUHSC_02900 OS=Staphylococcus aureus (strain NCTC 8325) OX=93061 GN=SAOUHSC_02900 PE=3 SV=1	TRUE	1	1.6447e+09			31.006	276		1	Q2FV39	Uncharacterized hydrolase SAOUHSC_02900 OS=Staphylococcus aureus (strain NCTC 8325) OX=93061 GN=SAOUHSC_02900 PE=3 SV=1				8	10	11	14	11	10		8	10	11	14	11	10		8	10	11	14	11	10			76.61	0		8-8-8	10-10-10	11-11-11	14-14-14	11-11-11	10-10-10		37.7
567	Q2FXH3	Rhodanese domain-containing protein OS=Staphylococcus aureus (strain NCTC 8325) OX=93061 GN=SAOUHSC_01874 PE=4 SV=1	TRUE	1	1.6433e+09			11.344	103		1	Q2FXH3	Rhodanese domain-containing protein OS=Staphylococcus aureus (strain NCTC 8325) OX=93061 GN=SAOUHSC_01874 PE=4 SV=1				6	5	7	6	6	6		6	5	7	6	6	6		6	5	7	6	6	6			94.082	0		6-6-6	5-5-5	7-7-7	6-6-6	6-6-6	6-6-6		91.3
1607	Q2G264	Uncharacterized protein OS=Staphylococcus aureus (strain NCTC 8325) OX=93061 GN=SAOUHSC_01180 PE=4 SV=1	TRUE	1	1.6424e+09			35.907	317		1	Q2G264	Uncharacterized protein OS=Staphylococcus aureus (strain NCTC 8325) OX=93061 GN=SAOUHSC_01180 PE=4 SV=1				13	12	13	8	9	8		13	12	13	8	9	8		13	12	13	8	9	8			106.3	0		13-13-13	12-12-12	13-13-13	8-8-8	9-9-9	8-8-8		50.5
513	Q2FX09	Response regulator protein VraR OS=Staphylococcus aureus (strain NCTC 8325) OX=93061 GN=vraR PE=1 SV=1	TRUE	1	1.6378e+09			23.545	209		1	Q2FX09	Response regulator protein VraR OS=Staphylococcus aureus (strain NCTC 8325) OX=93061 GN=vraR PE=1 SV=1				11	12	11	10	9	10		11	12	11	10	9	10		11	12	11	10	9	10			30.734	0		11-11-11	12-12-12	11-11-11	10-10-10	9-9-9	10-10-10		63.6
826	Q2FYK5	Thymidylate synthase OS=Staphylococcus aureus (strain NCTC 8325) OX=93061 GN=thyA PE=3 SV=1	TRUE	1	1.6266e+09			36.839	318		1	Q2FYK5	Thymidylate synthase OS=Staphylococcus aureus (strain NCTC 8325) OX=93061 GN=thyA PE=3 SV=1				15	12	15	13	13	11		15	12	15	13	13	11		15	12	15	13	13	11			92.911	0		15-15-15	12-12-12	15-15-15	13-13-13	13-13-13	11-11-11		51.3
377	Q2FW96	Mannitol-1-phosphate 5-dehydrogenase OS=Staphylococcus aureus (strain NCTC 8325) OX=93061 GN=mtlD PE=1 SV=1	TRUE	1	1.6242e+09			40.937	368		1	Q2FW96	Mannitol-1-phosphate 5-dehydrogenase OS=Staphylococcus aureus (strain NCTC 8325) OX=93061 GN=mtlD PE=1 SV=1				10	13	10	14	14	12		10	13	10	14	14	12		10	13	10	14	14	12			322.83	0		10-10-10	13-13-13	10-10-10	14-14-14	14-14-14	12-12-12		46.7
1630	Q2G2A1	CMP/dCMP-type deaminase domain-containing protein OS=Staphylococcus aureus (strain NCTC 8325) OX=93061 GN=SAOUHSC_01692 PE=4 SV=1	TRUE	1	1.6006e+09			15.763	143		1	Q2G2A1	CMP/dCMP-type deaminase domain-containing protein OS=Staphylococcus aureus (strain NCTC 8325) OX=93061 GN=SAOUHSC_01692 PE=4 SV=1				8	9	9	8	6	7		8	9	9	8	6	7		8	9	9	8	6	7			91.859	0		8-8-8	9-9-9	9-9-9	8-8-8	6-6-6	7-7-7		76.2
1185	Q2G059	Uncharacterized protein OS=Staphylococcus aureus (strain NCTC 8325) OX=93061 GN=SAOUHSC_00763 PE=4 SV=1	TRUE	1	1.5955e+09			23.868	213		1	Q2G059	Uncharacterized protein OS=Staphylococcus aureus (strain NCTC 8325) OX=93061 GN=SAOUHSC_00763 PE=4 SV=1				12	11	14	14	11	11		12	11	14	14	11	11		12	11	14	14	11	11			38.744	0		12-12-12	11-11-11	14-14-14	14-14-14	11-11-11	11-11-11		65.7
667	Q2FXU8	AAA domain-containing protein OS=Staphylococcus aureus (strain NCTC 8325) OX=93061 GN=SAOUHSC_01734 PE=4 SV=1	TRUE	1	1.5911e+09			46.277	415		1	Q2FXU8	AAA domain-containing protein OS=Staphylococcus aureus (strain NCTC 8325) OX=93061 GN=SAOUHSC_01734 PE=4 SV=1				18	17	18	0	0	0		18	17	18	0	0	0		18	17	18	0	0	0			98.765	0		18-18-18	17-17-17	18-18-18	0-0-0	0-0-0	0-0-0		59.3
121	Q2FV08	HTH-type transcriptional regulator OS=Staphylococcus aureus (strain NCTC 8325) OX=93061 GN=SAOUHSC_02935 PE=3 SV=1	TRUE	1	1.5822e+09			21.742	187		1	Q2FV08	HTH-type transcriptional regulator OS=Staphylococcus aureus (strain NCTC 8325) OX=93061 GN=SAOUHSC_02935 PE=3 SV=1				8	8	8	7	4	5		8	8	8	7	4	5		8	8	8	7	4	5			109.61	0		8-8-8	8-8-8	8-8-8	7-7-7	4-4-4	5-5-5		55.1
174	Q2FVA4	Putative NAD(P)H nitroreductase SAOUHSC_02829 OS=Staphylococcus aureus (strain NCTC 8325) OX=93061 GN=SAOUHSC_02829 PE=3 SV=1	TRUE	1	1.5808e+09			25.388	223		1	Q2FVA4	Putative NAD(P)H nitroreductase SAOUHSC_02829 OS=Staphylococcus aureus (strain NCTC 8325) OX=93061 GN=SAOUHSC_02829 PE=3 SV=1				10	10	9	5	5	7		10	10	9	5	5	7		10	10	9	5	5	7			55.445	0		10-10-10	10-10-10	9-9-9	5-5-5	5-5-5	7-7-7		40.4
1206	Q2G091	ABC transporter, ATP-binding protein OS=Staphylococcus aureus (strain NCTC 8325) OX=93061 GN=SAOUHSC_00729 PE=4 SV=1	TRUE	1	1.5686e+09			72.597	627		1	Q2G091	ABC transporter, ATP-binding protein OS=Staphylococcus aureus (strain NCTC 8325) OX=93061 GN=SAOUHSC_00729 PE=4 SV=1				20	20	18	1	2	3		20	20	18	1	2	3		20	20	18	1	2	3			118.3	0		20-20-20	20-20-20	18-18-18	1-1-1	2-2-2	3-3-3		37.8
507	Q2FX00	GATase cobBQ-type domain-containing protein OS=Staphylococcus aureus (strain NCTC 8325) OX=93061 GN=SAOUHSC_02106 PE=4 SV=1	TRUE	1	1.5674e+09			27.43	243		1	Q2FX00	GATase cobBQ-type domain-containing protein OS=Staphylococcus aureus (strain NCTC 8325) OX=93061 GN=SAOUHSC_02106 PE=4 SV=1				9	10	10	6	4	4		9	10	10	6	4	4		9	10	10	6	4	4			101.16	0		9-9-9	10-10-10	10-10-10	6-6-6	4-4-4	4-4-4		52.3
517	Q2FX13	UPF0435 protein SAOUHSC_02093 OS=Staphylococcus aureus (strain NCTC 8325) OX=93061 GN=SAOUHSC_02093 PE=3 SV=2	TRUE	1	1.5658e+09			7.7886	68		1	Q2FX13	UPF0435 protein SAOUHSC_02093 OS=Staphylococcus aureus (strain NCTC 8325) OX=93061 GN=SAOUHSC_02093 PE=3 SV=2				4	4	4	3	3	3		4	4	4	3	3	3		4	4	4	3	3	3			165.03	0		4-4-4	4-4-4	4-4-4	3-3-3	3-3-3	3-3-3		72.1
899	Q2FYZ3	Hydrolase_4 domain-containing protein OS=Staphylococcus aureus (strain NCTC 8325) OX=93061 GN=SAOUHSC_01279 PE=4 SV=1	TRUE	1	1.5581e+09			35.255	304		1	Q2FYZ3	Hydrolase_4 domain-containing protein OS=Staphylococcus aureus (strain NCTC 8325) OX=93061 GN=SAOUHSC_01279 PE=4 SV=1				12	12	12	5	6	3		12	12	12	5	6	3		12	12	12	5	6	3			78.206	0		12-12-12	12-12-12	12-12-12	5-5-5	6-6-6	3-3-3		36.2
1355	Q2G0U7	Nudix hydrolase domain-containing protein OS=Staphylococcus aureus (strain NCTC 8325) OX=93061 GN=SAOUHSC_00429 PE=4 SV=1	TRUE	1	1.5555e+09			15.053	131		1	Q2G0U7	Nudix hydrolase domain-containing protein OS=Staphylococcus aureus (strain NCTC 8325) OX=93061 GN=SAOUHSC_00429 PE=4 SV=1				6	5	6	6	6	6		6	5	6	6	6	6		6	5	6	6	6	6			103.94	0		6-6-6	5-5-5	6-6-6	6-6-6	6-6-6	6-6-6		54.2
687	Q2FXX0	Lipoyl-binding domain-containing protein OS=Staphylococcus aureus (strain NCTC 8325) OX=93061 GN=SAOUHSC_01710 PE=4 SV=1	TRUE	1	1.5435e+09			16.793	149		1	Q2FXX0	Lipoyl-binding domain-containing protein OS=Staphylococcus aureus (strain NCTC 8325) OX=93061 GN=SAOUHSC_01710 PE=4 SV=1				3	3	3	2	2	3		3	3	3	2	2	3		3	3	3	2	2	3			46.331	0		3-3-3	3-3-3	3-3-3	2-2-2	2-2-2	3-3-3		27.5
921	Q2FZ17	HTH gntR-type domain-containing protein OS=Staphylococcus aureus (strain NCTC 8325) OX=93061 GN=SAOUHSC_01254 PE=4 SV=1	TRUE	1	1.5396e+09			26.95	237		1	Q2FZ17	HTH gntR-type domain-containing protein OS=Staphylococcus aureus (strain NCTC 8325) OX=93061 GN=SAOUHSC_01254 PE=4 SV=1				11	10	11	6	6	2		11	10	11	6	6	2		11	10	11	6	6	2			112.73	0		11-11-11	10-10-10	11-11-11	6-6-6	6-6-6	2-2-2		66.7
1708	Q2G2M7	Serine acetyltransferase OS=Staphylococcus aureus (strain NCTC 8325) OX=93061 GN=SAOUHSC_00510 PE=3 SV=1	TRUE	1	1.5372e+09			23.754	215		1	Q2G2M7	Serine acetyltransferase OS=Staphylococcus aureus (strain NCTC 8325) OX=93061 GN=SAOUHSC_00510 PE=3 SV=1				7	8	8	1	2	1		7	8	8	1	2	1		7	8	8	1	2	1			67.527	0		7-7-7	8-8-8	8-8-8	1-1-1	2-2-2	1-1-1		45.1
1486	Q2G1J2	Heme oxygenase (staphylobilin-producing) 2 OS=Staphylococcus aureus (strain NCTC 8325) OX=93061 GN=isdI PE=1 SV=1	TRUE	1	1.5285e+09			12.791	108		1	Q2G1J2	Heme oxygenase (staphylobilin-producing) 2 OS=Staphylococcus aureus (strain NCTC 8325) OX=93061 GN=isdI PE=1 SV=1				6	6	6	7	6	6		6	6	6	7	6	6		6	6	6	7	6	6			87.997	0		6-6-6	6-6-6	6-6-6	7-7-7	6-6-6	6-6-6		56.5
1208	Q2G094	AHS2 domain-containing protein OS=Staphylococcus aureus (strain NCTC 8325) OX=93061 GN=SAOUHSC_00727 PE=4 SV=1	TRUE	1	1.5281e+09			38.133	334		1	Q2G094	AHS2 domain-containing protein OS=Staphylococcus aureus (strain NCTC 8325) OX=93061 GN=SAOUHSC_00727 PE=4 SV=1				12	11	14	8	7	7		12	11	14	8	7	7		12	11	14	8	7	7			60.965	0		12-12-12	11-11-11	14-14-14	8-8-8	7-7-7	7-7-7		44.9
1087	Q2FZR4	ABC transporter domain-containing protein OS=Staphylococcus aureus (strain NCTC 8325) OX=93061 GN=SAOUHSC_00926 PE=3 SV=1	TRUE	1	1.5239e+09			35.822	313		1	Q2FZR4	ABC transporter domain-containing protein OS=Staphylococcus aureus (strain NCTC 8325) OX=93061 GN=SAOUHSC_00926 PE=3 SV=1				13	12	12	1	0	1		13	12	12	1	0	1		13	12	12	1	0	1			68.545	0		13-13-13	12-12-12	12-12-12	1-1-1	0-0-0	1-1-1		47
1088	Q2FZR5	ABC transporter domain-containing protein OS=Staphylococcus aureus (strain NCTC 8325) OX=93061 GN=SAOUHSC_00925 PE=3 SV=1	TRUE	1	1.5231e+09			40.202	360		1	Q2FZR5	ABC transporter domain-containing protein OS=Staphylococcus aureus (strain NCTC 8325) OX=93061 GN=SAOUHSC_00925 PE=3 SV=1				15	14	16	2	2	1		15	14	16	2	2	1		15	14	16	2	2	1			77.16	0		15-15-15	14-14-14	16-16-16	2-2-2	2-2-2	1-1-1		50.8
354	Q2FW52	Uncharacterized hydrolase SAOUHSC_02465 OS=Staphylococcus aureus (strain NCTC 8325) OX=93061 GN=SAOUHSC_02465 PE=3 SV=1	TRUE	1	1.522e+09			31.836	271		1	Q2FW52	Uncharacterized hydrolase SAOUHSC_02465 OS=Staphylococcus aureus (strain NCTC 8325) OX=93061 GN=SAOUHSC_02465 PE=3 SV=1				12	11	13	9	10	9		12	11	13	9	10	9		12	11	13	9	10	9			90.488	0		12-12-12	11-11-11	13-13-13	9-9-9	10-10-10	9-9-9		58.7
1650	Q2G2D3	Ribosome maturation factor RimP OS=Staphylococcus aureus (strain NCTC 8325) OX=93061 GN=rimP PE=3 SV=1	TRUE	1	1.519e+09			17.627	155		1	Q2G2D3	Ribosome maturation factor RimP OS=Staphylococcus aureus (strain NCTC 8325) OX=93061 GN=rimP PE=3 SV=1				7	7	6	6	5	5		7	7	6	6	5	5		7	7	6	6	5	5			230.43	0		7-7-7	7-7-7	6-6-6	6-6-6	5-5-5	5-5-5		47.7
362	Q2FW72	Uncharacterized protein OS=Staphylococcus aureus (strain NCTC 8325) OX=93061 GN=SAOUHSC_02434 PE=4 SV=1	TRUE	1	1.5146e+09			67.211	585		1	Q2FW72	Uncharacterized protein OS=Staphylococcus aureus (strain NCTC 8325) OX=93061 GN=SAOUHSC_02434 PE=4 SV=1				15	15	14	2	2	2		15	15	14	2	2	2		15	15	14	2	2	2			38.543	0		15-15-15	15-15-15	14-14-14	2-2-2	2-2-2	2-2-2		31.5
76	Q05615	3-phosphoshikimate 1-carboxyvinyltransferase OS=Staphylococcus aureus (strain NCTC 8325) OX=93061 GN=aroA PE=3 SV=2	TRUE	1	1.511e+09			47.003	432		1	Q05615	3-phosphoshikimate 1-carboxyvinyltransferase OS=Staphylococcus aureus (strain NCTC 8325) OX=93061 GN=aroA PE=3 SV=2				18	16	18	7	8	8		18	16	18	7	8	8		18	16	18	7	8	8			323.31	0		18-18-18	16-16-16	18-18-18	7-7-7	8-8-8	8-8-8		68.5
1661	Q2G2F1	ABC transporter domain-containing protein OS=Staphylococcus aureus (strain NCTC 8325) OX=93061 GN=SAOUHSC_01967 PE=4 SV=1	TRUE	1	1.5105e+09			27.717	246		1	Q2G2F1	ABC transporter domain-containing protein OS=Staphylococcus aureus (strain NCTC 8325) OX=93061 GN=SAOUHSC_01967 PE=4 SV=1				9	9	9	4	3	4		9	9	9	4	3	4		9	9	9	4	3	4			141.28	0		9-9-9	9-9-9	9-9-9	4-4-4	3-3-3	4-4-4		51.6
759	Q2FY59	M20_dimer domain-containing protein OS=Staphylococcus aureus (strain NCTC 8325) OX=93061 GN=SAOUHSC_01606 PE=3 SV=1	TRUE	1	1.5024e+09			40.259	377		1	Q2FY59	M20_dimer domain-containing protein OS=Staphylococcus aureus (strain NCTC 8325) OX=93061 GN=SAOUHSC_01606 PE=3 SV=1				10	9	10	12	11	10		10	9	10	12	11	10		10	9	10	12	11	10			160.97	0		10-10-10	9-9-9	10-10-10	12-12-12	11-11-11	10-10-10		46.4
1615	Q2G276	S4 RNA-binding domain-containing protein OS=Staphylococcus aureus (strain NCTC 8325) OX=93061 GN=SAOUHSC_00003 PE=4 SV=1	TRUE	1	1.5003e+09			9.1373	81		1	Q2G276	S4 RNA-binding domain-containing protein OS=Staphylococcus aureus (strain NCTC 8325) OX=93061 GN=SAOUHSC_00003 PE=4 SV=1				3	3	3	3	3	3		3	3	3	3	3	3		3	3	3	3	3	3			23.433	0		3-3-3	3-3-3	3-3-3	3-3-3	3-3-3	3-3-3		58
502	Q2FWZ2	Diacylglycerol kinase OS=Staphylococcus aureus (strain NCTC 8325) OX=93061 GN=dagK PE=3 SV=1	TRUE	1	1.494e+09			34.886	315		1	Q2FWZ2	Diacylglycerol kinase OS=Staphylococcus aureus (strain NCTC 8325) OX=93061 GN=dagK PE=3 SV=1				9	11	10	8	4	6		9	11	10	8	4	6		9	11	10	8	4	6			64.692	0		9-9-9	11-11-11	10-10-10	8-8-8	4-4-4	6-6-6		38.7
996	Q2FZC6	Glutamate racemase OS=Staphylococcus aureus (strain NCTC 8325) OX=93061 GN=murI PE=3 SV=1	TRUE	1	1.4915e+09			29.698	266		1	Q2FZC6	Glutamate racemase OS=Staphylococcus aureus (strain NCTC 8325) OX=93061 GN=murI PE=3 SV=1				12	10	12	6	5	6		12	10	12	6	5	6		12	10	12	6	5	6			64.67	0		12-12-12	10-10-10	12-12-12	6-6-6	5-5-5	6-6-6		62.4
1616	Q2G277	Uncharacterized protein OS=Staphylococcus aureus (strain NCTC 8325) OX=93061 GN=SAOUHSC_00774 PE=4 SV=1	TRUE	1	1.4888e+09			25.704	216		1	Q2G277	Uncharacterized protein OS=Staphylococcus aureus (strain NCTC 8325) OX=93061 GN=SAOUHSC_00774 PE=4 SV=1				8	8	7	6	7	7		8	8	7	6	7	7		8	8	7	6	7	7			38.475	0		8-8-8	8-8-8	7-7-7	6-6-6	7-7-7	7-7-7		49.5
157	Q2FV74	ATP-dependent Clp protease ATP-binding subunit ClpL OS=Staphylococcus aureus (strain NCTC 8325) OX=93061 GN=clpL PE=2 SV=1	TRUE	1	1.488e+09			77.835	701		1	Q2FV74	ATP-dependent Clp protease ATP-binding subunit ClpL OS=Staphylococcus aureus (strain NCTC 8325) OX=93061 GN=clpL PE=2 SV=1				24	25	25	15	12	10		24	25	25	15	12	10		24	25	25	15	12	10			226.26	0		24-24-24	25-25-25	25-25-25	15-15-15	12-12-12	10-10-10		50.6
868	Q2FYT3	Nuclease SbcCD subunit C OS=Staphylococcus aureus (strain NCTC 8325) OX=93061 GN=sbcC PE=1 SV=2	TRUE	1	1.4855e+09			117.27	1009		1	Q2FYT3	Nuclease SbcCD subunit C OS=Staphylococcus aureus (strain NCTC 8325) OX=93061 GN=sbcC PE=1 SV=2				28	28	30	19	20	20		28	28	30	19	20	20		28	28	30	19	20	20			99.184	0		28-28-28	28-28-28	30-30-30	19-19-19	20-20-20	20-20-20		34.7
903	Q2FYZ7	Glycerol uptake operon antiterminator regulatory protein OS=Staphylococcus aureus (strain NCTC 8325) OX=93061 GN=SAOUHSC_01274 PE=4 SV=1	TRUE	1	1.4829e+09			20.45	180		1	Q2FYZ7	Glycerol uptake operon antiterminator regulatory protein OS=Staphylococcus aureus (strain NCTC 8325) OX=93061 GN=SAOUHSC_01274 PE=4 SV=1				11	10	10	5	6	7		11	10	10	5	6	7		11	10	10	5	6	7			52.834	0		11-11-11	10-10-10	10-10-10	5-5-5	6-6-6	7-7-7		67.2
800	Q2FYG6	Heptaprenyl diphosphate syntase component II, putative OS=Staphylococcus aureus (strain NCTC 8325) OX=93061 GN=SAOUHSC_01486 PE=1 SV=1	TRUE	1	1.4679e+09			35.585	314		1	Q2FYG6	Heptaprenyl diphosphate syntase component II, putative OS=Staphylococcus aureus (strain NCTC 8325) OX=93061 GN=SAOUHSC_01486 PE=1 SV=1				10	11	9	7	9	8		10	11	9	7	9	8		10	11	9	7	9	8			36.206	0		10-10-10	11-11-11	9-9-9	7-7-7	9-9-9	8-8-8		49.4
673	Q2FXV6	tRNA-specific 2-thiouridylase MnmA OS=Staphylococcus aureus (strain NCTC 8325) OX=93061 GN=mnmA PE=3 SV=2	TRUE	1	1.4675e+09			42.15	372		1	Q2FXV6	tRNA-specific 2-thiouridylase MnmA OS=Staphylococcus aureus (strain NCTC 8325) OX=93061 GN=mnmA PE=3 SV=2				13	14	12	12	10	7		13	14	12	12	10	7		13	14	12	12	10	7			63.086	0		13-13-13	14-14-14	12-12-12	12-12-12	10-10-10	7-7-7		42.7
458	Q2FWM1	Sucrose-6-phosphate hydrolase OS=Staphylococcus aureus (strain NCTC 8325) OX=93061 GN=SAOUHSC_02268 PE=3 SV=1	TRUE	1	1.466e+09			57.927	494		1	Q2FWM1	Sucrose-6-phosphate hydrolase OS=Staphylococcus aureus (strain NCTC 8325) OX=93061 GN=SAOUHSC_02268 PE=3 SV=1				13	10	10	12	10	10		13	10	10	12	10	10		13	10	10	12	10	10			78.013	0		13-13-13	10-10-10	10-10-10	12-12-12	10-10-10	10-10-10		32.4
844	Q2FYN4	Diaminopimelate decarboxylase OS=Staphylococcus aureus (strain NCTC 8325) OX=93061 GN=lysA PE=3 SV=1	TRUE	1	1456600000			47.034	421		1	Q2FYN4	Diaminopimelate decarboxylase OS=Staphylococcus aureus (strain NCTC 8325) OX=93061 GN=lysA PE=3 SV=1				14	12	13	12	13	12		14	12	13	12	13	12		14	12	13	12	13	12			47.379	0		14-14-14	12-12-12	13-13-13	12-12-12	13-13-13	12-12-12		43.2
409	Q2FWD9	Thymidine kinase OS=Staphylococcus aureus (strain NCTC 8325) OX=93061 GN=tdk PE=3 SV=1	TRUE	1	1454700000			22.214	199		1	Q2FWD9	Thymidine kinase OS=Staphylococcus aureus (strain NCTC 8325) OX=93061 GN=tdk PE=3 SV=1				7	8	8	8	8	8		7	8	8	8	8	8		7	8	8	8	8	8			57.215	0		7-7-7	8-8-8	8-8-8	8-8-8	8-8-8	8-8-8		52.8
1562	Q2G200	UPF0738 protein SAOUHSC_00941 OS=Staphylococcus aureus (strain NCTC 8325) OX=93061 GN=SAOUHSC_00941 PE=3 SV=1	TRUE	1	1447800000			13.529	115		1	Q2G200	UPF0738 protein SAOUHSC_00941 OS=Staphylococcus aureus (strain NCTC 8325) OX=93061 GN=SAOUHSC_00941 PE=3 SV=1				4	4	4	4	4	4		4	4	4	4	4	4		4	4	4	4	4	4			79.724	0		4-4-4	4-4-4	4-4-4	4-4-4	4-4-4	4-4-4		52.2
961	Q2FZ67	16S rRNA (cytosine(967)-C(5))-methyltransferase OS=Staphylococcus aureus (strain NCTC 8325) OX=93061 GN=SAOUHSC_01184 PE=3 SV=1	TRUE	1	1442300000			50.114	435		1	Q2FZ67	16S rRNA (cytosine(967)-C(5))-methyltransferase OS=Staphylococcus aureus (strain NCTC 8325) OX=93061 GN=SAOUHSC_01184 PE=3 SV=1				18	18	17	2	4	6		18	18	17	2	4	6		18	18	17	2	4	6			89.086	0		18-18-18	18-18-18	17-17-17	2-2-2	4-4-4	6-6-6		59.1
520	Q2FX22	HTH cro/C1-type domain-containing protein OS=Staphylococcus aureus (strain NCTC 8325) OX=93061 GN=SAOUHSC_02084 PE=4 SV=1	TRUE	2	1433300000			27.156	239		2	Q2FX22;Q2FWP6	HTH cro/C1-type domain-containing protein OS=Staphylococcus aureus (strain NCTC 8325) OX=93061 GN=SAOUHSC_02084 PE=4 SV=1;HTH cro/C1-type domain-containing protein OS=Staphylococcus aureus (strain NCTC 8325) OX=93061 GN=SAOUHSC_02235 PE=4 SV=1				8	8	8	5	4	3		8	8	8	5	4	3		8	8	8	5	4	3			77.273	0		8-8-8	8-8-8	8-8-8	5-5-5	4-4-4	3-3-3		30.1
1469	Q2G1F2	FMN-dependent NADH-azoreductase OS=Staphylococcus aureus (strain NCTC 8325) OX=93061 GN=azoR PE=3 SV=1	TRUE	1	1414400000			23.352	208		1	Q2G1F2	FMN-dependent NADH-azoreductase OS=Staphylococcus aureus (strain NCTC 8325) OX=93061 GN=azoR PE=3 SV=1				7	7	7	9	9	8		7	7	7	9	9	8		7	7	7	9	9	8			68.651	0		7-7-7	7-7-7	7-7-7	9-9-9	9-9-9	8-8-8		43.3
1099	Q2FZT5	ATP-dependent helicase/nuclease subunit A OS=Staphylococcus aureus (strain NCTC 8325) OX=93061 GN=addA PE=3 SV=1	TRUE	1	1414100000			141.26	1217		1	Q2FZT5	ATP-dependent helicase/nuclease subunit A OS=Staphylococcus aureus (strain NCTC 8325) OX=93061 GN=addA PE=3 SV=1				20	25	24	24	24	23		20	25	24	24	24	23		20	25	24	24	24	23			101.24	0		20-20-20	25-25-25	24-24-24	24-24-24	24-24-24	23-23-23		18.9
989	Q2FZA5	Uncharacterized protein OS=Staphylococcus aureus (strain NCTC 8325) OX=93061 GN=SAOUHSC_01134 PE=4 SV=1	TRUE	1	1412200000			7.1921	62		1	Q2FZA5	Uncharacterized protein OS=Staphylococcus aureus (strain NCTC 8325) OX=93061 GN=SAOUHSC_01134 PE=4 SV=1				4	4	3	4	4	4		4	4	3	4	4	4		4	4	3	4	4	4			6.9918	0		4-4-4	4-4-4	3-3-3	4-4-4	4-4-4	4-4-4		67.7
1560	Q2G1Z8	DNA polymerase III PolC-type OS=Staphylococcus aureus (strain NCTC 8325) OX=93061 GN=polC PE=3 SV=1	TRUE	1	1407800000			162.46	1436		1	Q2G1Z8	DNA polymerase III PolC-type OS=Staphylococcus aureus (strain NCTC 8325) OX=93061 GN=polC PE=3 SV=1				37	35	30	10	12	10		37	35	30	10	12	10		37	35	30	10	12	10			98.15	0		37-37-37	35-35-35	30-30-30	10-10-10	12-12-12	10-10-10		30.4
1204	Q2G089	ABC transporter domain-containing protein OS=Staphylococcus aureus (strain NCTC 8325) OX=93061 GN=SAOUHSC_00731 PE=4 SV=1	TRUE	1	1407400000			37.538	325		1	Q2G089	ABC transporter domain-containing protein OS=Staphylococcus aureus (strain NCTC 8325) OX=93061 GN=SAOUHSC_00731 PE=4 SV=1				13	12	11	0	1	0		13	12	11	0	1	0		13	12	11	0	1	0			82.113	0		13-13-13	12-12-12	11-11-11	0-0-0	1-1-1	0-0-0		50.8
1128	Q2FZX1	Uncharacterized protein OS=Staphylococcus aureus (strain NCTC 8325) OX=93061 GN=SAOUHSC_00864 PE=4 SV=1	TRUE	1	1396800000			16.791	144		1	Q2FZX1	Uncharacterized protein OS=Staphylococcus aureus (strain NCTC 8325) OX=93061 GN=SAOUHSC_00864 PE=4 SV=1				7	7	7	5	6	6		7	7	7	5	6	6		7	7	7	5	6	6			68.177	0		7-7-7	7-7-7	7-7-7	5-5-5	6-6-6	6-6-6		58.3
663	Q2FXU3	Probable cell wall amidase LytH OS=Staphylococcus aureus (strain NCTC 8325) OX=93061 GN=lytH PE=3 SV=1	TRUE	1	1387500000			32.694	291		1	Q2FXU3	Probable cell wall amidase LytH OS=Staphylococcus aureus (strain NCTC 8325) OX=93061 GN=lytH PE=3 SV=1				10	10	10	3	3	3		10	10	10	3	3	3		10	10	10	3	3	3			49.25	0		10-10-10	10-10-10	10-10-10	3-3-3	3-3-3	3-3-3		39.9
110	Q2FUY3	Tributyrin esterase, putative OS=Staphylococcus aureus (strain NCTC 8325) OX=93061 GN=SAOUHSC_02962 PE=4 SV=1	TRUE	1	1383100000			29.096	253		1	Q2FUY3	Tributyrin esterase, putative OS=Staphylococcus aureus (strain NCTC 8325) OX=93061 GN=SAOUHSC_02962 PE=4 SV=1				10	9	9	5	7	4		10	9	9	5	7	4		10	9	9	5	7	4			56.012	0		10-10-10	9-9-9	9-9-9	5-5-5	7-7-7	4-4-4		56.9
1795	Q93T05	DNA mismatch repair protein MutL OS=Staphylococcus aureus (strain NCTC 8325) OX=93061 GN=mutL PE=3 SV=2	TRUE	1	1372000000			76.854	669		1	Q93T05	DNA mismatch repair protein MutL OS=Staphylococcus aureus (strain NCTC 8325) OX=93061 GN=mutL PE=3 SV=2				21	22	22	7	4	7		21	22	22	7	4	7		21	22	22	7	4	7			182.26	0		21-21-21	22-22-22	22-22-22	7-7-7	4-4-4	7-7-7		46.2
883	Q2FYV4	Homoserine dehydrogenase OS=Staphylococcus aureus (strain NCTC 8325) OX=93061 GN=SAOUHSC_01320 PE=3 SV=1	TRUE	1	1367000000			46.873	426		1	Q2FYV4	Homoserine dehydrogenase OS=Staphylococcus aureus (strain NCTC 8325) OX=93061 GN=SAOUHSC_01320 PE=3 SV=1				12	12	11	10	11	9		12	12	11	10	11	9		12	12	11	10	11	9			83.876	0		12-12-12	12-12-12	11-11-11	10-10-10	11-11-11	9-9-9		41.5
1059	Q2FZL7	2-succinyl-5-enolpyruvyl-6-hydroxy-3-cyclohexene-1-carboxylate synthase OS=Staphylococcus aureus (strain NCTC 8325) OX=93061 GN=menD PE=3 SV=1	TRUE	1	1355500000			63.077	557		1	Q2FZL7	2-succinyl-5-enolpyruvyl-6-hydroxy-3-cyclohexene-1-carboxylate synthase OS=Staphylococcus aureus (strain NCTC 8325) OX=93061 GN=menD PE=3 SV=1				19	18	17	14	13	15		19	18	17	14	13	15		19	18	17	14	13	15			108	0		19-19-19	18-18-18	17-17-17	14-14-14	13-13-13	15-15-15		40.6
1257	Q2G0G2	Uncharacterized protein OS=Staphylococcus aureus (strain NCTC 8325) OX=93061 GN=SAOUHSC_00607 PE=4 SV=1	TRUE	1	1354900000			19.579	173		1	Q2G0G2	Uncharacterized protein OS=Staphylococcus aureus (strain NCTC 8325) OX=93061 GN=SAOUHSC_00607 PE=4 SV=1				9	10	9	5	6	5		9	10	9	5	6	5		9	10	9	5	6	5			48.596	0		9-9-9	10-10-10	9-9-9	5-5-5	6-6-6	5-5-5		61.3
1100	Q2FZT6	ATP-dependent helicase/deoxyribonuclease subunit B OS=Staphylococcus aureus (strain NCTC 8325) OX=93061 GN=addB PE=3 SV=1	TRUE	1	1354800000			134.5	1158		1	Q2FZT6	ATP-dependent helicase/deoxyribonuclease subunit B OS=Staphylococcus aureus (strain NCTC 8325) OX=93061 GN=addB PE=3 SV=1				11	12	12	18	20	22		11	12	12	18	20	22		11	12	12	18	20	22			54.252	0		11-11-11	12-12-12	12-12-12	18-18-18	20-20-20	22-22-22		11.8
[truncated: 680 more rows]
[truncated: 103 more columns]

## Sheet: variables
all sample names				replicates group names			PG Int. Ratio names				Stat. Ratio names						TMT/iTRAQ Reporter Names				TMT/iTRAQ Int. Ratio names				Other Varaibles
[truncated: 144 more rows]
