# Supplementary material for: Staphylococcus aureus Prophage-Encoded Protein Causes Abortive Infection and Provides Population Immunity against Kayviruses
Source: mBio. 2023 Feb 13;14(2):e02490-22. doi: 10.1128/mbio.02490-22 (PMC10127798; doi:10.1128/mbio.02490-22)
Supplement: TABLE S3 [file mbio.02490-22-s0003.xlsx]

## Sheet: Data sheet
TABLE S3 Quantification of pdpSau gene expression in Staphylococcus aureus RN4220 (53+) during phage infection.
Sampling time (min)	Infection with phage	Biological replicate I		Biological replicate II		Biological replicate III
		Cp	Concentration (pg)	Cp	Concentration (pg)	Cp	Concentration (pg)
Negative control	no phage	20.54	758	16.57	10500	18.89	4370
		20.34	864	15.73	18400	18.93	4260
		20.43	815	15.73	18300	18.92	4280
0	phage 812	19.15	1900	17.74	4830	17.66	10000
		17.23	6800	16.24	13100	17.77	9340
		16.96	8120	15.99	15500	18.04	7800
2	phage 812	17.2	6940	18.56	2810	18.87	4420
		16.52	10900	18.05	3940	18.89	4370
		16.49	11100	17.58	5380	18.94	4220
5	phage 812	15.94	15900	19.05	2030	18.04	7770
		16.29	12700	17.33	6360	18.02	7880
		16.05	14900	16.84	8790	18.08	7550
10	phage 812	16.72	9540	16.13	14100	19.92	2180
		16.46	11400	15.68	19000	19.91	2190
		16.33	12400	15.81	17400	20.08	1950
15	phage 812	15.81	17400	16.27	12900	18.82	4570
		16.57	10500	16.17	13700	18.82	4580
		16.03	15100	16.11	14300	18.9	4330
20	phage 812	16.53	10800	19.88	1170	17.97	8130
		16.25	13000	18.89	2250	17.98	8080
		16.55	10700	18.53	2870	18.06	7670
