# Supplementary material for: Staphylococcus aureus Prophage-Encoded Protein Causes Abortive Infection and Provides Population Immunity against Kayviruses
Source: mBio. 2023 Feb 13;14(2):e02490-22. doi: 10.1128/mbio.02490-22 (PMC10127798; doi:10.1128/mbio.02490-22)
Supplement: TABLE S4 [file mbio.02490-22-s0004.xlsx]

## Sheet: List1
Table S4 Lists of oligonucleotides designed in this study.
Target gene	Accession number	Forward primer (5’-3’)	Reverse primer (5’-3’)
RT-qPCR and PCR
pdpSau	AY954952.1	ACAGTGGACTTTTTCGACAGGT	TGATGCAACGACTGATAAACCG
812a_191	KJ206560.1	AGCATTTCGAAGACTGGGGT	CCCTCGACACATATCACACTCA
812_189	KJ206559.1	AGCATTTCGAAGACTGGGGT	TCACAAATCAAACCTGATTCCTCT
812_190	KJ206559.1	TCAGCTATGGTATGGCATCAAGT	ACACTACAAAAGCTGTCGGGT
812_191	KJ206559.1	GCAAAAAGTAAAAGAACTTGAAGCA	TCTTTTGTTTTTCCTCCTTCGTCT
812_192	KJ206559.1	GCACTTGTTAGGTACAAGAAAGGT	ACCTAATGAGTTGGCTGTTGT
mcp	KJ206559.1	CGGCGGTACGTATCGGTAA	GCAGGTTGTGGAGCATTTGG
812_132	KJ206559.1	CGTTCTACTTTACCTTCATCTTATGG	TCCATATTGTTTAGCTTTCTCTATAATCTT
812_143	KJ206559.1	GATGCTATTTCTGACTTGCTAGAAG	AGCTTTTCTATTAGGTAAATGGAAGTATTC
812_118	KJ206559.1	TCTACCAACCCTTAGATATGAGAATG	TTGCTGAGGGTATTCTTGTCG
gyrA	NC_007795.1	TCCCTGAATCAACATTACGTCC	CCCTACAACTTCGTCACCTTC
Cloning
pdpSau	AY954952.1	tattatggatccTAATTGTGTTAAAAGAGGTGG	gaagaagaattcGGACTCCACATAAAAATCAAC
812a_191	KJ206560.1	atactgcagAGTTGCAGGTATCCCAACTGA	ataggatccACCTAATGTCAATAGGTTTC
Sequencing
pCN51	KR781468.1	AGAAAGAAGTGAAGGTCAATG	TAGAGGGAAAATCAGTTTTTG
